# Supplementary material for: A factor analysis model for functional genomics
Source: BMC Bioinformatics. 2006 Apr 21;7:216. doi: 10.1186/1471-2105-7-216 (PMC1468435; doi:10.1186/1471-2105-7-216)
Supplement: Additional File 2 — FAM predictions Tab-delimited file with 3225 lines each with 370 columns, including gene names (first column) and GO accession numbers (first line), for 3224 genes and 369 GO-BP categories used in the text. Contains FAM prediction scores realized when a gene was part of the validation set. [file 1471-2105-7-216-S2.GZ]

Archive with 1 entries (1 files):
- FAMpreds.txt
