# Supplementary material for: A factor analysis model for functional genomics
Source: BMC Bioinformatics. 2006 Apr 21;7:216. doi: 10.1186/1471-2105-7-216 (PMC1468435; doi:10.1186/1471-2105-7-216)
Supplement: Additional File 2 — FAM predictions Tab-delimited file with 3225 lines each with 370 columns, including gene names (first column) and GO accession numbers (first line), for 3224 genes and 369 GO-BP categories used in the text. Contains FAM prediction scores realized when a gene was part of the validation set. [file 1471-2105-7-216-S2.GZ › FAMpreds.txt]

GO:0050658	GO:0007114	GO:0051029	GO:0006289	GO:0030004	GO:0030641	GO:0006623	GO:0006914	GO:0042273	GO:0009607	GO:0006006	GO:0045941	GO:0006094	GO:0042144	GO:0048308	GO:0006348	GO:0007091	GO:0001302	GO:0009108	GO:0006418	GO:0007533	GO:0006606	GO:0007059	GO:0009206	GO:0008202	GO:0019932	GO:0045047	GO:0006611	GO:0007117	GO:0000165	GO:0000226	GO:0030466	GO:0008645	GO:0006512	GO:0006608	GO:0008033	GO:0006402	GO:0009112	GO:0006913	GO:0009063	GO:0006379	GO:0015698	GO:0030490	GO:0000079	GO:0000080	GO:0030384	GO:0016265	GO:0007006	GO:0015749	GO:0006885
YDR479C	-0.193552241840076	-0.91562085762912	-1.88280178605267	-2.45528289484264	-1.61920736641102	-3.20307548063771	0.0115887265323234	-0.329453892236221	-5.16413072494012	-0.0749127212879964	-0.479812907103472	-1.21363754913157	-0.546599459227754	-1.18402363040379	-3.68566956826945	-1.09731851114726	0.4381202570496	-2.62314696835544	-0.247893165178088	-2.80615807090301	-0.844117669914815	-2.0272283249698	-0.578546896619054	-9.49055636212332	-4.4315886745545	-1.84551914038003	-4.30656637115217	-2.06460087489945	-2.17171741258649	-0.852067352870072	-1.29464466487504	-1.52579635246192	-6.05116217556537	-0.102093147921402	-2.08204582935901	-0.329221238859447	-1.49511478218311	-2.62730336647506	-0.951654115577843	-1.38202642223968	-3.38288474187223	-2.3319610767161	-4.49645300194376	-3.35015814352412	-2.63579282565675	-2.23735632033079	-0.648469547905175	-0.699661086072096	-6.05116217556537
YDR009W	-0.658830179823735	-0.920820967016028	-1.44839556902742	-2.13027520808892	-1.12093200428453	-2.11539204929249	-1.41177804810975	-0.884036345930397	-6.31736981523982	-0.971692347313707	0.628597376312707	0.0968849451759475	-0.188335920984204	-3.87608883887394	-3.23297651505963	-2.76270780005893	-5.3483155361236	-1.09693349627862	-1.14481625888036	-2.22726288801528	-3.0355813798988	-0.403322238997964	-1.55101340340912	-10.2540784530288	-3.71694203058559	-2.93216150859782	-4.15245195913950	-1.73249881587952	-1.91563266812920	-3.84812539253254	-2.51671171857012	-5.13383843070102	-2.28775055078281	-1.73161454400262	-1.43880554071574	-1.25833238146547	-1.67598898418420	-3.15376366061516	-0.482081501108312	-3.10144878148822	-2.80282675455576	-3.63830231912727	-3.81561839150102	-4.34815057055634	-2.09344468738672	-1.20145728218431	-0.839919721555373	-3.63117728275029	-2.28775055078281
YER014W	-1.44290627641264	0.281542980268049	-2.82035836353153	-0.328052937921357	-1.52131042490983	-3.16177460971141	-0.819565265464537	-1.03506117469234	-5.52443117357915	-0.534517646851577	-2.25328151267580	-1.47080375850927	-2.16104475650738	-2.90490176935309	-2.42611824504410	-1.29841611754074	-2.84103877408117	-1.77415326320626	-0.333889314172832	-2.89860842451073	-2.54746946924237	-2.31881520363582	0.138419999550657	-8.55673718231916	-0.186323256414587	-2.46542109864724	-2.84348159618110	-2.46394135874539	-0.949307430043757	-3.11750686120575	0.16020351657324	-3.36864283189023	-2.31229488852930	-0.347084682919623	-2.91218492391211	-1.68125477497876	-2.80303082103857	-3.71076462496237	-1.30399572161635	-2.46825439274029	-3.10076414743488	-2.77002499380041	-6.09362520581015	-1.37641719304400	-2.67586219510557	-1.65092337497629	-0.893967100540969	-3.69625530202321	-2.31229488852930
YKR066C	-1.11249847179012	-0.753196646412149	-2.07203167775464	-1.30029537942698	-1.54467550664682	-2.57560436356963	-1.35450942145997	-0.473922499999366	-7.76522367941263	-0.517694319105755	-0.770141635394844	-1.65680105403804	-1.44527483671021	-4.90613776367107	-3.65413654802671	-0.101385432775746	-0.352770854593458	-1.16413609991557	-0.348491364193763	-4.08834020345436	-1.75918143840993	-2.04681652648753	0.160927974598531	-5.01185342930656	-3.70541534606674	-3.67206337942389	-3.19656284994422	-2.15837071854051	-1.29457689308009	-3.45192684409258	0.369339805417118	-3.54803570680077	-1.89584774834759	-0.987975340482733	-2.43845976569768	-0.154807210250777	-1.48238213880356	-2.722173230382	-1.32712558173839	0.085634350074236	-1.51372572406637	-2.27860335171064	-6.15071018263078	-1.32866845985424	-2.28189123318162	-1.92893566978027	-0.621787357805513	-3.35487396886731	-1.89584774834759
YGL232W	0.110651287209075	-1.44754064414329	-1.53813508372848	-2.27797339450609	-0.77752961694142	-1.19643333008113	-1.38211363154664	-2.53589502559454	-1.94934070245229	-1.14220424283808	-2.13953521915258	-0.768087447208229	-2.57458085341698	-4.26251731749186	-1.28069690295248	-0.000561481188027802	-3.77217125436225	-0.947063180355788	0.72898470562266	-0.870934177036937	-2.59714513189817	-1.25905288490688	-2.17221788060569	-4.29416107484644	-3.34243580355419	-2.97402117588241	0.219342264632496	-0.643943571965946	-2.67883553405419	-4.6579764601972	-1.55605731581002	-2.10457585004525	-7.67105492877378	-1.13148056176693	-2.10772513587469	-0.45751196461494	-0.156209154280313	-1.09818522708570	0.21783529410329	-1.89555054938258	0.000938320910059281	-5.09889915072207	-0.670804265154814	-2.43518862115659	0.276477955488952	-2.50010272526234	-1.52525329806626	-3.73066215507752	-7.67105492877378
YIR018W	-1.18217403946818	-0.481183110033147	-2.68231952413608	-2.41528255037161	-0.695091610084962	-0.927334580371928	0.177328749910291	-0.978260778677247	-4.67418506622464	-1.37342126095932	-1.43672084753210	-0.765496727103779	-1.18195815511988	-1.49249678284575	-0.522278176247681	-0.819564401048252	-1.45815143561952	-1.73307469099110	-1.24775276104139	-2.24597837746043	-2.41233922378969	-1.93840568617835	-0.923543208528322	-11.9161050912148	-1.96806391068266	-4.38858834182661	-3.8613925430591	-2.06754230557944	-1.29126258029711	-2.73276129158865	-1.69159080532714	0.188554210116238	-7.41359226535374	-0.684811184384059	-2.99983678714914	-2.16864337149500	-0.68728599953127	-0.699121544324133	-0.75083504722599	-0.799572369437604	-2.00983051980808	-2.97870637435465	-3.33849222755853	-4.29230663422909	-3.9061134532993	-0.918421205997548	-0.84118793047605	-3.95910288180978	-7.41359226535374
YER174C	-1.28081573874471	-1.48786679868066	-2.10705779128871	0.0274799954055373	-0.913522785669787	-1.83688392755275	-0.845922938359173	-0.714389822328062	-5.90101102464635	-1.72021617837377	-2.70099375017106	-2.15996525666305	-3.06415054866903	-3.06807003677725	-2.57880030446550	0.713645918108088	-0.79752870293368	-1.45230141252398	-0.332777851070411	-1.26318478405314	0.790958777120636	-0.928408831859567	-0.571325787003665	-7.62624060788826	-2.96459032894698	-4.42775170451627	-2.79130263962916	-1.96503687477996	-3.27246242039191	-3.11840507714666	-0.131840830346372	-0.392657142398074	-6.58948669917562	-1.11739728642248	-2.18986889951227	-0.109223049229022	-1.50890972066600	-1.08448362331426	-0.744331324770816	-0.951533596128193	-1.98775309901116	-0.583620593463454	-4.16468296148176	-1.44057164624220	-3.15621451010219	1.21297697573894	-1.35362509065961	-1.90725450945787	-6.58948669917562
YLR256W	-2.03300590515559	-0.102888866352319	-3.75404918322178	-3.54015912640571	-2.11409836181029	-3.51660810104849	-0.980975417829847	-1.52140706120351	-3.56610209380999	-1.10203005890666	-1.44315288918896	0.496284815933523	-1.60973073803148	-2.772748618268	-1.26377973080574	-2.32508549441289	-1.91854568450553	-2.06754096011269	0.322604274138471	-2.29681572744005	-3.50209499288875	-2.57035159680947	-1.30888242355377	-7.911386519869	-2.19842974978633	-4.9635409752655	-3.21607500117252	-3.05315501523425	-0.471651219515946	-1.97018731539172	-1.95896584828814	-3.13097023688049	-4.59706068415369	-0.646470246907391	-3.92417918096714	-1.79472245792742	-2.11802114840799	-1.60755307760293	-1.57253236153454	-1.20447490282013	-3.80915429723833	-1.51824630859309	-3.98032047131119	-4.76390891241775	-3.33308261384651	-1.7420418609312	-2.33233076900354	-3.79796640522482	-4.59706068415369
YLR014C	-0.721080073650892	-1.73136892644801	-1.66800504562297	-1.31745691436859	-1.68271265271576	-2.63522435444463	-1.65019252056376	-2.49756149778040	-1.59131602431610	-0.510178138749079	-1.35551669179883	-0.956662858197169	-1.80567985832178	-3.62411797212176	-2.54394085308449	-1.13995369975298	-2.34827977675632	-2.19296335999458	-1.18576172683404	-4.06886574171719	-1.92315986670322	-0.918832279489897	-1.89379255408662	-10.5846823214785	-4.21436952207876	-3.33240471250555	-2.85460549140597	-1.06517990797246	-1.42831138536365	-2.65720573354184	-1.99508791317922	-3.41866039688884	-5.74805875991901	-0.781154014982817	-1.83461543492772	-1.06762705238772	0.00936972228692854	-0.198876290480641	-0.248723750438273	-1.55268083454503	-3.10641382876541	-3.01204791776988	0.222101191498271	-3.15819238985258	-2.25336428878857	-2.76679650460408	-2.17168439569329	-3.63245449183951	-5.74805875991901
YDR289C	0.18052714913145	-0.63439162031197	-0.775792979564201	-0.617149743258532	-3.06947740558453	-3.44792829238069	-0.0364976611360111	-1.34143652559874	-2.32655566000553	-1.29533528885127	-1.42923112597076	-0.887461277438003	-0.97138712234811	-3.11823908908788	-2.79044848061798	-0.264494643020971	-3.61992901720476	-2.35720604062858	-1.44260511439544	-3.07031420756783	-0.652882716557377	-1.39471883649649	-0.151367928774905	-10.1679063114781	-5.01408311908234	-2.11012789743156	-1.63634354500735	-0.61086340579196	-0.701109691944794	-4.00076332222101	-1.14257435575945	-1.47180170002440	-4.03420023118824	-0.123659092010299	-1.08732266030071	-1.53905080029493	-0.79870664525425	-3.71710439538477	-0.265959319339135	-5.36913157280915	-0.993904810259864	-5.5984673825496	-2.36185531107664	-4.55497212492026	-2.07873248424357	-2.11207673775491	-1.75885630632723	-2.1820534219882	-4.03420023118824
YOR026W	-0.336426283585875	-0.106870462740970	-1.39601006522180	0.155856820032870	-2.41935873930607	-3.02914684990819	-3.59647431810693	-3.47830789651944	-5.01885910736875	-1.47733861061691	-1.06413800266959	-0.652499406817705	-2.03767506748620	-3.56547909751293	-2.3911821152045	-0.569312728158949	-4.31854472018649	-1.54513244379732	-1.91916518241295	-2.5828379803795	-1.19422027393421	-0.768791119579018	0.839550095294736	-9.6120365097669	-2.3473003077061	-2.48356261337687	-1.52575204377877	-1.32046342345934	-1.44228788860664	-3.34052044327031	1.94666139684190	-3.34234903417718	-1.72671176752987	-1.92496080409046	-1.4437217859993	-1.47861599286446	-1.28818341163361	-4.4361885530798	-0.454922580760761	-2.81690425886929	-1.86549762265477	-3.73503411148958	-4.19669622335842	1.02348779801287	0.760565853934392	-1.98631141615021	-0.732058614212183	-4.32107749115136	-1.72671176752987
YNL244C	-0.923139167805244	0.104047563792179	-2.27484514918216	-2.87722457360605	-1.80980131960515	-2.30513763835147	-0.840708070810616	-2.85150032600507	-0.0222969788584181	-0.930505141102372	-1.34951069522352	-1.72002096490266	-2.11897955576999	-2.21636792319176	-1.31069832098876	-1.23556638652975	-3.41240405003098	-2.17955009345467	-2.11744717594564	-2.23744335822230	-2.03556516415917	-0.732629262290719	-1.15670321029236	-9.09838819395704	-2.98657119685502	-3.24147301255573	-0.48842206917213	-1.99110645953705	0.632424685621367	-4.20587682700286	0.243943950651622	-2.13201063124516	-3.37555401753866	-1.26268835521944	-2.07202182899612	0.209067540224056	-1.08531782692405	-1.77523583316204	-0.485941136643572	-1.61064334059052	-1.32183604103582	-3.03202500512221	-0.826566124936594	-1.83386675390790	-2.03158604227664	-0.281382190463683	-1.63680459665146	-2.09347636211769	-3.37555401753866
YIL005W	-2.58350849981033	-0.00232844649587601	-4.10537473609304	-1.97381483890707	0.80305335256736	0.223260904994158	-1.11480875258279	-1.61340610549146	-6.34564711970769	-1.22477928742639	-1.42640542841281	-0.666737189133096	-1.94388521268470	-2.72417825113559	-0.405706808869947	-3.15491644263114	-6.14982914110119	-0.499190821553611	-0.0541336206235521	-1.79193545261148	-2.31741586961003	-1.89557977033124	-1.57228834058326	-5.1803780573401	-0.00800093759604207	-0.874493892636903	-2.76209637483027	-3.64995457867390	-1.40302494506109	-2.46527312908263	-3.15247441232691	-2.12020858887703	-4.52263097921143	-0.898288897621608	-4.31756703932688	-3.54623602081963	-1.44482298420195	-2.99493577490367	-1.53207297178117	-2.81291222014922	-3.76601466207750	-2.44926315325597	-5.10019763520263	-3.79349830348492	-3.61285098638389	-0.660342950820216	-0.184644347504174	-4.76910622606496	-4.52263097921143
YGR098C	0.0105389820524804	-0.808369687805866	0.0751284060840504	-3.7463285487214	-1.26470242232501	-1.53615708117088	-1.15660761777569	-2.31580041165686	-5.36304833893251	-1.75666620171359	-0.0704909220476768	-0.869274913883785	-2.09558387696390	-2.84462720367655	-2.36724125261757	0.0440490200854053	-3.31075413779991	-1.99495483692124	-2.24740752805159	-2.55512584838993	-2.20302757089552	0.148022351670446	-0.217582735721105	-11.4442145128954	-3.36057555690525	-4.37472157600411	-1.91681503763675	0.00777499482155467	-2.07107589925044	-3.33332307910397	-0.654772968837076	-0.560951172625355	-3.02731277139772	-1.61706859383961	-0.0889785543891975	-1.64823310943812	-0.240685606726752	-1.77609023324311	0.187792553311257	-2.01335873277403	-1.98643569174946	-2.43134680858294	-3.29597792257239	-3.60011045063692	-3.01356446286381	-0.796789412998053	-1.68193722281978	-0.653317059416381	-3.02731277139772
YGR268C	-1.97365137763377	-1.09739482372506	-3.89062039580184	-2.97742187297267	-2.37364153576841	-3.38871229167415	0.021781966875274	-0.0510632839894447	-5.06083348317602	0.457592301509067	0.389190677077237	1.20213058373102	-0.297535657860779	-1.9071342780754	-1.85300513973096	-1.40711986556749	-2.39005237962452	-2.05226750430244	-1.01194451049397	-2.33063321153651	-0.982293009408517	-2.84823710117392	-1.49711520345417	-11.034491950689	-1.69168411953845	-2.00985204507728	-2.84015880008318	-3.35583215479192	-2.42718068683224	-1.24072057008576	-1.37667009734603	-3.33043517477849	-5.06125944751778	-0.654364017036608	-3.7904745781549	-2.34404531719633	-2.00462115372813	-1.77808091239312	-1.80831358204221	-0.748797661961261	-1.75145085411662	-2.46792116806908	-4.86567655163002	-3.59569518083933	-3.60129321033629	-2.67722141916088	-0.0728128369948784	-5.05860781637174	-5.06125944751778
YNR051C	-0.749341333391667	-0.0295269308434188	-2.06142104895814	-3.02979199190694	-0.391231108312846	-0.539588128064724	-1.97624101209818	-2.44854573124302	-2.08135569527877	-2.66937507928736	-1.68094163232893	0.318377660181466	-3.48785933679025	-3.82993021542937	-1.79638058920166	-0.603597872542592	-2.78046053053943	0.367622292800821	-1.65432786523489	-2.47179467646639	-2.83212638323550	-1.07600618351523	0.126476989218726	-7.89543920731852	-3.85813462645204	-2.94814893146483	-1.57568779189545	-1.20280416807882	-0.725019460042413	-2.89850037536702	-0.458304930192914	-1.26502781427122	-4.77623016624915	-1.12407661408129	-2.46263529279272	-2.44019004213610	0.378662058675813	-3.56675802084435	0.208150014275459	-2.80508540531263	-3.07046509012402	-4.18621064583167	-0.187938761908367	-3.93978336766832	-2.03851386636962	-0.882314017133377	-1.37307228458572	-3.40853958795207	-4.77623016624915
YMR300C	-1.04579932552816	-2.18518918916466	-3.27311462723021	-2.47942331479443	-1.40428200050009	-3.1050754709878	-1.99411535244716	-2.65429787482061	-1.93203292635785	-0.0518389184840093	-0.646701467521636	0.355727217374068	-0.823472260110967	-2.61280846854022	-2.65523763998978	-1.67604051457168	-5.1604194411493	-1.30427107704949	-0.441352938051112	-1.40442224006690	-3.18856435866084	-2.88622328138148	-2.18854587118173	-7.7969076313083	-3.17374212924842	-2.35175085613107	-2.19886208310022	-2.34269762232002	-2.50193788433801	-3.05484667872665	-2.09186011630288	-3.66976104965414	-6.00534857254918	-1.37525683332320	-3.31387717908853	-0.85550377145881	-0.919235276037563	3.83084694211583	-1.17869958334402	-1.34187875711103	-2.50692805884696	0.105964416086064	-0.859953420123947	-2.53649599185137	-1.88650551747017	-2.82928954358203	-0.497658113369231	-2.72894793711539	-6.00534857254918
YPL248C	-0.661100499099677	-0.90068334082965	-2.45871384703943	-2.10901294923097	-2.52369305734683	-2.93047266420448	-1.4040583423491	-1.98316906601493	-3.19737091078958	-1.18594615407675	-1.96405331245928	0.962045755794988	-2.50644108789133	-2.7329979523463	-3.90383584350953	-2.66283827976106	-2.81204616405234	-1.79120014259014	0.452748887356552	-1.45135184508251	-2.14035947401743	-1.24445918410182	-2.45804520414575	-6.68822326409786	-2.38361731151583	-3.24941051159632	-2.51701391047858	-2.29745604925573	-1.14571297805545	-2.91792775802790	-2.31750467943648	-3.59648420335864	-4.3934540892112	-1.18448125481043	-1.98915237756882	-0.521729180986387	-1.74469156307221	-1.1329400907795	-0.927676809098197	-1.95573902077129	-1.54460620774860	-2.96187275212347	-3.51436524517732	-5.33515933895942	-3.08999151077386	-1.77322551460484	-2.84420961979786	-2.47870965164279	-4.3934540892112
YLR382C	-1.95112388899067	-0.786968862176551	-2.94952736154617	0.681101689236891	-1.10781291368876	-2.09427017703429	-1.79699038016833	-1.7678395558611	-6.0257541537824	-0.00678226994131837	0.154989753524358	-2.19447958591176	-0.402539869210746	-2.54859019951094	-2.44141847024611	-0.8325519442497	-5.40024931366288	-0.64125170455947	-1.48772774463755	0.543686283314932	0.200480440966833	-1.98445577783862	-1.37918117244667	-9.64711068993298	-3.31762417119013	-2.34226898426256	-2.50058305514439	-2.63961471431905	-2.03829841093687	-3.98253347786993	-1.26022659486994	-3.48224018841441	-6.2291823329649	-1.28660491376195	-2.96730254429801	-2.78870655550278	-2.46325650289480	-3.59101695074197	-1.53591139220241	-1.90039451145113	-4.80153192673119	-5.21510770983392	-4.64101649443082	0.617615762811365	-3.36281330563035	-2.66715369944877	0.724066098361202	0.869866154613744	-6.2291823329649
YBL101W-A	-1.68823961027053	0.0412967799716796	-2.6589795950826	-3.71484186383816	-0.480368120495742	-0.931335545441881	-0.899151474428587	-1.45713259503886	-3.83188242247441	-1.86827907200444	-0.330541420391851	0.122055794197878	-1.36189366036854	-4.18924884236383	-0.548725800121	-2.78245408241805	-3.06421521117272	-2.18873120774174	-0.965821491200218	-2.10784139339787	-4.38564119120348	-1.50181723761329	-1.73151253211273	-10.0721039652193	-4.0295355396516	-4.03213987348847	-0.856489983654868	-2.17600297703187	-1.00381695298171	-3.09420067134256	-1.89324432845754	-3.41579252137499	-2.39521189778572	-0.92088883015123	-2.65633018257047	-1.33177248233946	-0.792626828283746	-2.84027060904829	-1.13716289135177	-4.14215251320691	-2.95935901632368	-3.23386562819054	-3.69098227976694	-3.60306653264286	-2.42903631116251	-0.533415085394889	-1.43329606535339	-3.65472022860154	-2.39521189778572
YNL225C	-0.645848533448621	0.197477965977958	-1.92461602818813	-0.223048672271165	-2.84352346747384	-3.90078156877424	-0.90322222305163	-0.858381363264222	-5.62202733249554	-1.87066853670516	-3.11386394379273	-1.97803326849682	-3.23936645907677	-3.19963000922849	-2.34972096943315	1.18369123875071	1.17047839269344	-1.64000307859517	-2.68234958738677	-3.08009780900056	-1.4027727436833	-1.30341097320223	1.79271689586904	-11.1207246102908	-3.80556413701816	-2.7017418578105	-1.66650265245801	-1.41180424573742	-1.28350484457443	-2.82056226044358	1.3727692369696	-0.885200684183455	-4.77307680270098	-0.90753583519332	-2.01113776802109	-0.928183247360993	-1.11029655608435	-4.32473314814624	-0.510001226828803	-1.45776202844410	-2.31404680754704	-4.21885138035750	-3.44494528136156	0.363404661183029	-1.49940269438660	-1.75195285313606	-1.22063966707359	-2.43530327747042	-4.77307680270098
YJR112W	-0.0458164834740211	-0.997583254503148	-0.63123448524328	-0.860453792871077	-2.55699041603212	-2.91466043447914	-1.06144730018923	-1.35945505077322	-6.51017665175548	-1.68984641278755	-1.54722938518438	-2.24481938088563	-1.18847738076800	-3.82558444154704	-2.09386764300068	0.94781673363765	-3.31858691294656	-2.75351244096349	-0.503082643557272	-2.02612740052288	-1.09154938225741	-1.66872632049808	1.09260232733242	-5.83026127540813	-3.66584218787219	-3.99936981724858	-3.25909278078833	-0.982558617510793	-2.17495103783255	-2.69546246003806	0.652559188420235	0.94137721945949	-4.34160294529963	-2.46128598728514	-1.58535171170449	0.223453822653429	-1.93742654227843	-1.84219360157887	-0.738948659378982	-1.14341852569635	-3.03877302069195	-2.38746090183739	-2.85641605270873	-2.03730691220615	0.061942380027683	-1.95426315548369	-1.99803086756527	-4.38684070142063	-4.34160294529963
YDR191W	-0.237957598693279	-1.55659707224414	-1.36510165716994	-2.08908575503592	-2.19672394443597	-2.64883621417448	0.235917147580801	0.211627891053385	-5.44629916145296	-1.12282772175373	-2.05552273922404	-1.33927419670610	-2.14891223277733	-4.12760266577821	-3.48491110713304	-1.12939874388243	3.77867534999863	-2.12702145457875	-1.49521804948704	-1.86790378432581	-1.04570356677725	-0.795215657731423	-0.146029922350163	-11.4566866609487	-4.21001463777044	-2.80946711381822	-3.86766418033618	-1.22152665500684	-2.84578956125794	-3.90751973715681	-0.93567546849724	-3.17205062383476	-2.69736971694039	-0.924825484218614	-1.12109508025166	-0.415603849028316	-0.53102290467764	-3.88247940914645	-0.327225982515683	-1.19797091173940	-0.8225198787196	-3.95800735519209	-3.87129781515133	-2.20959847104285	-0.30984721084462	-2.90042191896609	-1.14399247788814	-1.94622062524117	-2.69736971694039
YMR235C	-0.144079577546850	0.95502276860605	-1.59106728791625	-1.77482631008348	-0.0345857530308349	-0.249474507880481	-1.89684448702195	-3.14344485024426	-1.50140382287320	-1.1988038651137	-3.42290848458725	-2.25117867077896	-4.06131442479904	-4.99254066016698	-0.841278292573674	-1.40451138850867	-2.84043348194868	-2.98793615218554	-1.83903513862011	-1.38069422665416	-3.39178064389284	-0.207599297395402	-1.03141717365606	-10.4295995604612	-2.87264418002756	-2.36987792699738	-0.119433104209668	-0.611156921846379	1.51941446370586	-3.97934848516973	-1.37168367592557	-2.6759740247964	-6.13469354474686	0.256779250478404	-1.29757009510011	-1.38168181731357	0.83936886313767	-2.57899288827138	0.264045648135565	-3.85240549232065	0.381500735158078	-5.4729228981584	-2.38479658843948	-3.18147061879891	-0.696454233078398	-2.12398448045543	-1.69597535688198	-3.80694261785807	-6.13469354474686
YLR263W	-1.36253131661766	-0.710434329763798	-2.50901801258369	-0.573554385530097	-1.89297279090106	-2.82419234252442	-0.992580979572362	-0.149674485586835	-6.43498669975382	-1.27867023046334	-2.72300164344907	-0.865731259462032	-3.34028211914417	-3.85137266757425	-3.16388551983406	-0.308145456972407	0.472826289735485	-2.04660199925356	-2.07677060585095	-4.51182959284249	0.114030995576648	-1.12410564533416	0.744527200493139	-10.8758502382247	-2.91003467634301	-4.14917781903637	-4.07607089509025	-2.47420887652988	-2.30719342009925	-3.30337459230057	0.387209357158502	-0.899020591830124	-3.66360848763239	-0.223664819660991	-2.44332904409342	-0.940396029998808	-1.19770357392485	-4.19988883739373	-0.97066600555855	-1.14623308007615	-1.06591904468348	-2.68916334851604	-4.69773626014148	-1.57066190266328	-1.36084995166294	-2.15313354952336	-1.67007589806916	-3.70972001617175	-3.66360848763239
YPR036W	-0.391526785472123	-0.518171000705652	-1.20350687010468	-1.72365743462037	-1.19738402323828	-1.06062111154229	-2.32761787301195	-2.81297702873267	-3.90815021261305	-0.586330945819816	0.401824816804196	-0.320661350912566	-0.617521452628705	-2.95530980059231	-0.519122007183305	-1.91665935958374	-7.2471661599722	-1.70055740497536	-0.362418527689179	-0.360674727076412	-2.67650880137373	-0.519449852905388	-2.18155914393364	-7.37435305972206	-2.82742553519176	-2.54009582904991	-1.72424674296674	-0.946133064190682	0.154358050491533	-2.98657791288551	-1.97108637644244	-4.13115356513398	-5.30135453358917	-1.26894652974310	-1.17758186756619	-2.13074725687797	-1.67158593784212	-0.80234818220337	-0.362943231901116	-3.40772720413661	-1.10126200412121	-5.21872532265281	-2.96826898726477	-3.81992591351108	-1.87448667339008	-2.35018055536349	-0.713109467753868	-5.30524275501507	-5.30135453358917
YBR085W	-2.0062704149244	-1.80290361972861	-3.3986023166093	-2.10339918752315	-1.17283732317543	-1.82888805485551	-2.5991398968195	-2.50622596141118	-5.09510228755177	-1.5559635326811	1.16437798094821	-1.50559928106357	0.127083721070217	-4.65336201913013	-2.02126300271596	-2.27477641093439	-4.57290059128126	-1.59223848745592	-0.214453042150365	-1.20267698273162	-3.5552299145171	-1.89830363223021	-1.87808710977416	-5.17150862967433	-2.42816425601989	-3.4690875811608	-3.86754498675384	-2.77300434519359	-2.90895327605817	-3.28266095713435	-1.47103182063771	-3.67916104782555	0.481505309525634	-2.48609916214447	-4.15122310353522	-1.54869493444186	-2.26415800733211	-1.22258433667746	-1.05280506288313	-1.74663037132817	-4.6210304134744	-1.07202708001727	-2.60186071406739	-3.28795499655125	-3.31927461448503	-2.74885088168017	-1.15890558380901	-1.78538746698457	0.481505309525634
YGR009C	0.245317292137827	-0.242988896391738	-0.413324082091416	-1.27903426405408	-2.84484023969064	-4.81422553822943	-0.387817353108543	-2.05511748772698	-2.50495472661224	-1.09716486707237	-1.07417094986344	0.689311181636216	-1.19779270734225	-2.41464733964051	-0.727338720052127	0.337837162578541	-3.62470718719589	-0.0319291505834288	-2.23468863322938	-2.32514883370451	-2.60610050379257	-0.485118362716002	0.523322978928602	-9.14513658338287	-2.74210876557593	-3.16924491484626	-0.552692649322919	0.196464005319413	-1.07683085719692	-3.85893801530791	0.226871356118502	-1.27468402225417	-3.77349101759928	-0.374430391277986	-0.809247012847272	-1.80939747623222	-1.84044462166063	-3.54942198462055	0.325196373545800	-4.19270086627847	-2.59808716865028	-3.77075357748883	-1.56801104949649	-1.89894397123009	-0.071059230328135	-4.03117563309464	-0.216463721480193	-3.71001813323909	-3.77349101759928
YAL038W	-1.16289904332325	-1.34669987843433	-3.52619653645622	-3.29945818720871	-0.0915370769056905	-0.806391767483124	-2.00893384047275	-2.36420343349286	-2.56468902012842	-0.207322991574528	1.92242257532990	-0.480289191301613	1.09344656649168	-3.69702545520482	-1.76452930618304	-1.66973822113444	-4.33370011820454	-1.01628468804426	-1.02100988152082	-0.0716574954812854	-4.66890556713846	-2.4474360910607	-1.76510275141488	-8.59490886687037	-3.17707688211779	-3.28961367155442	-2.18163055012407	-2.67835228053291	-2.25502631786640	-2.24633131392409	-1.66117959955555	-3.07048890996700	-4.73606330469471	-2.24565426908454	-3.56543565628626	-1.41323057809948	-1.0850391780661	0.349927224824342	-0.97196820724456	-0.895903381504308	-3.34070769539452	-1.64732449653923	-0.480961767666996	-1.54123049328814	-2.07539014435453	-2.5487330876402	0.240311915728545	-2.51209994163788	-4.73606330469471
YLR429W	-0.781450955100824	0.0912809770889128	-2.22572036653378	-2.01094047344370	-1.18249045350084	-1.95190251732396	-1.06411516357317	-1.97616831412397	-5.4703838075555	-0.452326023076171	0.0630055116950848	-0.194519403100234	-1.16267374075498	-1.98610045050972	-0.239612352117555	-1.66015259595621	-5.93870648877944	-1.03225776257432	-0.235824858952506	-0.635833096495106	-3.70340599484071	-2.08510980007342	-2.05824080539859	-7.99142397435276	-2.91819977616396	-2.14603797377873	-0.448744124521351	-1.83825056781982	-0.929336277162181	-1.60657459912107	-1.35594849720884	-3.3856081101278	-6.38305370849786	-1.33910083322321	-2.11806648234768	-2.33360567316838	-1.99057326581884	-1.50710578319807	-1.11371117885313	-2.40427650569814	-1.5936425840575	-4.32796448363419	-4.33088734445947	-1.49023374526906	-1.59173433237381	-2.98700392184845	0.459559068598413	-3.42601304850536	-6.38305370849786
YOR132W	-2.61457840400968	0.53037879092845	-3.9114246340527	-0.293398010395361	-1.39593872138722	-2.77675609724435	-0.380383544486098	-0.529037116515585	-5.52601911600842	0.00335627975771034	-0.254754928016761	-0.916070291328476	-0.0428733460093429	-1.12303807119761	-2.01005941685848	-1.48600269574452	-3.86537770377826	-0.696358845165012	-1.44719736320953	-0.712548631963765	-2.75028038472174	-2.37312621617724	-1.85330656783106	-10.0086541427897	-1.35145265381079	-0.522373426016234	-1.82404914496928	-3.75965796232372	0.0570659113007441	-1.92795868456418	-1.6945127848721	-3.41577420217814	-6.30276635397403	0.306814630076942	-3.33617388753466	-2.76003740629677	-1.38285229740617	-2.90636405403384	-2.31802132348533	-1.84665938329567	-0.980905076966062	-5.22924543121674	-6.87082047124525	-0.758054159310942	-4.32578842341586	-1.62268157894337	1.33580620704728	-3.15711093371163	-6.30276635397403
YDR397C	-1.14454185629587	-0.811612019790798	-2.84598974340945	-1.56078095271638	-1.17309113140251	-2.31932080427061	-0.432209939198788	-1.41736903271396	0.239816436277878	0.114121380455753	-0.518044621812843	0.135069983800578	-0.25861550115232	-0.375746845045354	-2.02956710964855	-0.413484032229499	-4.91387508355832	-0.933885161491506	-0.452091439125416	-1.70491457657737	-2.19792493337873	-2.27348738240192	-2.85989742185877	-5.38828871052874	-0.697878213843051	-1.67379476955650	-1.71045736310050	-1.5579754310071	-0.657359666935349	-0.0184142335276280	-2.38673369462831	-2.78728560056603	-6.46886874560045	-0.425811141107129	-3.06620128803922	-1.14933088785884	-0.794359298785715	-0.991299890939455	-0.792711428763738	-2.62706512197037	-2.88825455858681	-5.17495496829701	-0.485538290673217	-2.14675281418658	-3.49382767775676	-3.11637922512045	-0.266838308298297	-3.05906440702516	-6.46886874560045
YBR248C	-1.39389650261850	-2.11164558913947	-2.50472989973187	-3.08200945940615	-2.07880752118826	-3.05863704135979	-0.95044075923962	-1.21575197560189	-2.62447072156839	-1.30164087887346	-1.3992536446811	-0.436078972411147	-1.21799871227213	-2.39128810196639	-2.58735942413007	-1.32936426390348	-4.49139111779127	-1.40032502609009	-0.0233916396380432	0.832140921697874	-3.16148065175433	-2.74315387188126	-1.85621190207104	-7.99028374582796	-2.56085477054087	-3.42355349638862	-3.46910658371325	-2.41938905140761	-2.55623894748904	-3.18678230866966	-2.46285730484855	-3.89023184946425	-4.95157120170413	-0.495806741062074	-2.48167425141752	-0.97291998675767	-2.85312392585718	-0.138132806509280	-1.79459252558479	-0.276629907650563	-3.4588480473364	-0.103932629890545	-2.16345713505241	-2.49879950760878	-2.70879466426093	-3.65323709053519	-1.45398490474973	-1.73777280294175	-4.95157120170413
YHR067W	-1.78258835585131	-0.71481130582323	-3.9243655980714	-1.04927757138398	-0.347439643042784	-0.911738211451161	-0.473975185082339	-1.89414846030731	-5.08502619880535	-0.492093219216191	-2.02054147995205	-0.447365818763257	-2.42982263038665	-4.18846603034842	-1.45783025048385	-1.95516745291650	-5.66024597429209	-1.76278478625166	0.366304268209215	-0.0131531559492360	-1.09551222079369	-1.31825225416316	-3.09803666691693	-8.21346116987058	-1.44715548848918	-0.475582718357145	-2.20029435140780	-2.86655359721937	-1.62830531966338	-3.08494301417136	-3.12573315518116	-4.2409010825932	-6.8073192804639	-2.15983585507594	-3.57110020756242	-2.20017047565572	-2.86564261365753	-1.05352904014706	-1.17950326237504	-0.555907428172305	-3.19213650677753	-4.34771049471637	-3.98106027673185	-2.86918563573496	-4.32377112707699	-1.23068130302634	-1.38822598139168	-1.68462553514484	-6.8073192804639
YPR113W	-1.52257033759299	-0.419008445028548	-2.35379747556916	-3.60302513537664	1.43962744668113	1.88336940227524	-1.23335214682541	-2.52004284504749	-4.94871871859844	-1.07956801007061	-1.31688677288372	-2.39415761152770	-2.63578144527259	-4.46463054428266	-0.794269739941089	-2.51558883551472	-0.558872640941506	-2.43304525434146	-1.23592965403113	-3.57595194912384	-2.66625349060019	-0.427463786606438	-0.044607401569013	-7.80890380748654	-0.948774269749799	-3.67002328940226	-2.01243972383631	-2.32499562844243	-0.0972546948050555	-4.09005052564457	-0.713321960748807	-4.27461814232944	-1.78337248210310	-1.18376942659161	-2.25493363033713	-1.89819740447145	-0.77656198419685	-0.550389136730435	-1.04423806051617	-1.72081777175419	-4.28568531097457	-2.52474544651006	-3.20267659167009	-2.50363610148483	-2.32694259940238	0.976694125145158	-1.61577334199105	-1.90903247068204	-1.78337248210310
YBL061C	-1.71270598801929	0.527523363508757	-3.82286277960482	-1.5899339380561	-1.82923319953664	-2.92126368613695	-0.191031572331399	-1.81393915008101	-1.73828000320502	-1.47046368767475	-1.19203584838994	0.629301333309692	-1.77445191138193	-3.08900158526325	0.170039296615519	-2.30206921472985	-5.75993158784029	-1.94232205900117	-0.806094007555392	-1.79365444421156	-2.13491193769986	-1.95747439898273	-2.48543371728195	-10.2457047493606	-3.87428929985782	-3.27193767168443	-2.8305186889855	-2.88620873698276	1.54614573427659	-0.863147844002933	-2.14240894833903	-4.22528991538847	-4.46765040820709	-0.660663722904483	-3.7474025697139	-1.81058561959054	-1.52212894883284	-0.626428966286429	-1.12626297678598	-4.42898559521445	-2.71627270281143	-2.72762252207835	-1.76105753393006	-2.86352448404839	-1.82983453784237	-2.98926583401890	-0.986801861769154	-4.37497979157769	-4.46765040820709
YNL173C	-1.45871441314195	-1.60695495396396	-3.1304178267126	-2.19828617912332	-1.44716974886262	-1.86549262924279	-1.67754504823658	-2.51391265571858	-6.1071834640038	0.703658697799192	-0.564218930070636	-1.01121594471205	-1.37722994728327	-4.26254521071083	-3.17146858407713	-1.58137834428441	-4.985000544851	0.0971983773661967	-0.660165811239664	-0.0537941525540159	-2.47188417824049	-2.45678578227491	-2.22790762239626	-6.64287869942512	-3.79852305313767	-0.408506978550508	-1.82537847321545	-2.29835564814569	-2.30284660434319	-3.77536306882842	-1.1475113896036	-4.30035234123543	-1.01436060772472	-1.39933047156644	-3.07613065500714	-1.75699387162347	-1.33350372042362	-3.3335831677602	-1.66512538648779	-2.59422969589313	-2.23784492825600	-4.87697909908132	-5.08500843592269	0.128366670134598	-1.19442631840702	-3.87131276297957	0.598573987001677	-1.23256068693621	-1.01436060772472
YDR206W	0.099881212658934	-1.50315894084931	-0.768506143204896	-1.09213082418297	-3.75053875517141	-3.930784487952	-1.94438308708815	-2.11870105522020	-2.225585979794	-1.58795064415226	-1.96862036674976	-0.113865623950004	-3.08000245017466	-5.17250719420623	-3.3725557605915	-0.119763674675441	-0.728770840628099	-2.41896431819943	-1.21394723973952	-3.81794160982701	-1.67296203316258	-0.585508310450672	-0.644276345871082	-9.09327181971255	-5.05400468251561	-3.83672743071717	-2.33590115507327	-0.681737044146388	-1.67911598478526	-2.47492099032869	-0.881483879245038	-1.71837754596028	-5.43625301385032	-1.23100474934809	-1.08921397855103	-0.5292003115803	-0.228433647640271	-0.766348521136785	0.00380737117325256	-1.79846996529384	-1.16190089214702	-3.86760816580796	-1.03105310688065	-3.89365267606782	0.900947551224829	-2.03814166153737	-1.81647526084809	-4.19131129100151	-5.43625301385032
YCL009C	-1.38837236859596	-1.00843382868934	-2.94785824001288	-3.50461609891235	-0.629576793957127	-1.93394618175479	-1.87114481668039	-1.37289377116381	-5.8806249078968	-0.439853679628825	-0.28303985649602	-1.23447069656293	-1.48362044745241	-3.85083359185575	-2.81890484217942	-1.83429485336670	-3.47756202081749	-1.66699970368470	-0.200234235068350	-0.479820763953252	-2.98269963001361	-2.87049168276655	-1.36845199581825	-9.8106240434657	-1.17736691749492	-4.45992978180901	-3.50656100547989	-3.09463991707483	-2.78535451352589	-2.40531877339971	-0.734536973454185	-3.17434514653222	-3.89580204781816	-2.05468455265398	-3.10916120873194	-0.0472118848126563	-2.23567501848704	-0.138582882065952	-1.44755790502192	0.811283967220313	-2.48934899541010	-0.0835322083937377	-3.84080679919564	-0.865230549742602	-2.01343077651794	-1.66317492116910	-1.24169680781507	-2.72364339759703	-3.89580204781816
YHR025W	-1.04789297285326	-0.991050535668935	-3.01400394963975	-3.42619996011989	-1.99477696303451	-3.03046354795132	-1.78403783281476	-1.64969822383830	-4.7893273572612	-1.10052202350337	-0.470354009887352	-1.10689872096805	-2.60978773805392	-6.18836563004679	-2.46917762111155	-1.09682671563230	-2.97061707224768	-1.46084296858482	-0.0610529420365660	-0.73332974929024	-3.21681750741157	-1.88952986965425	-1.71074009463442	-7.56820601399088	-2.9706774334449	-4.94018132258973	-3.76450128274773	-2.77588433444557	-2.38442374021282	-2.14106185507976	-0.524892567653149	-2.02733934961912	-3.90787506757104	-2.39652445074948	-3.15651842993364	0.860314071674393	-1.16989200997287	0.564024778755048	-0.769366740485373	0.0600976565575265	-0.94784789594512	-1.50651448110089	-2.28014534119573	-1.71709613819755	-1.7659104628359	-1.54912134418656	-1.01917178095658	-1.19127844696512	-3.90787506757104
YDL239C	-2.08195542206889	-0.329074991130405	-3.22401120319963	-1.11565513057998	-1.73264837341833	-2.69752865416827	0.322994386373229	0.610192571968498	-6.94140627246306	-0.164295213134979	-2.09719081442315	-0.981228670499937	-2.95539091551245	-3.03141428142425	-2.50366163992695	-0.247139794955860	-0.253595003193881	-1.96207243892531	-1.47588948259214	-3.50579257014915	-0.959457504441762	-1.57576157148817	0.326886318926739	-10.8826903189366	-4.30012247144696	-3.61444203782552	-3.32992718239059	-2.57031187084304	-2.01344212212638	-3.04082483108973	-0.340238086931155	-1.43405721886947	-3.03576969716035	0.176505591458025	-3.28158227553747	-1.33355203245725	-1.21090928499612	-4.75121989451812	-1.39155006180041	-1.15312869652079	-1.55015494086417	-4.05644075487496	-5.30799411416845	-1.96042897468762	-2.72749560899776	-2.05028806906302	-0.961513292184453	-2.61781575534883	-3.03576969716035
YKL022C	-0.807271032919193	-1.33370374995646	-2.06902290672431	-1.44809916762997	-2.09780889914946	-3.12097540750182	-0.261573229445338	-0.335680789383926	-4.59264941578829	-1.45828709912598	-2.84587837376327	-1.05367381579054	-3.27619951820065	-3.89265380891790	-4.39781526770447	-0.81481738616505	2.60488328903804	-2.17921094861965	-1.82311148051726	-2.09079367414857	-1.39374436428590	-1.29234760036755	0.764749826241903	-11.4276675778739	-4.08520810299172	-3.58311048846198	-4.75810738063590	-2.12924073838983	-2.60571254661147	-2.51661002232965	-0.190731976775052	-0.479795498556607	-3.96374992819207	0.238534900553442	-1.39877698581621	-0.815658726694102	-0.503456830785485	-2.41497675200405	-1.03869221156505	-0.393473307425689	-2.57399350546532	-2.25781935126737	-2.47168612356007	-1.62279802861683	-1.16080386198556	-2.26542648029875	-1.45740819035383	-1.48495641292663	-3.96374992819207
YNR032W	-1.25279306247556	-0.00372587531103409	-1.77145319242237	-2.20755699406864	-1.80403517827657	-2.53724903427015	-0.120779745927713	-0.980141418522267	-5.16631863478655	-1.6838278220226	-1.50681402263791	-1.21723577457709	-2.16001335833961	-3.84473990979632	-0.386659144845123	-0.837138207853672	-3.79693079725380	-1.82132245160261	-1.22299168303157	-0.525534039773062	-1.04836205089552	-1.85312341455069	-1.38855334958081	-8.25968710873735	-2.96086044868002	-1.72486652424964	-2.73910042356155	-1.91433858512569	0.0915651471075844	-1.95496064674361	-1.35261070152875	-3.09687862512707	-3.99775824250773	-0.206930019223180	-1.98101486438179	-0.679905111680121	-1.72134465785829	-3.0994412083209	-1.42835200301191	-4.01048229840754	-2.46574890641196	-3.61038166680359	-3.30785602314472	-2.80000754329693	-4.24650943790642	-2.34070750110615	-1.72825476440218	-1.47394121932829	-3.99775824250773
YHR066W	0.302629956599688	-0.77504653836307	-0.764412416788246	-2.99036739846122	-1.57449310684812	-2.38095469644338	-0.897314850612106	-2.59829251812065	2.40650544194762	-2.13488839613845	-1.38724858073030	-0.304837712986068	-2.30827252036529	-3.64881762780400	-0.907099898821689	-1.20112546203506	-4.14241601555452	-2.07150270318018	-1.33756661470130	-2.24621926293439	-3.05466791436888	0.138935337720710	-0.671804094977759	-6.48257786833573	-2.70094069643117	-2.43598136251925	-1.98249614624301	0.172894641968691	-0.8501118269772	-2.56451765217073	-1.85203637509425	-2.13483831756247	-3.73240813909207	-0.994425378910498	-1.02487492260926	-0.634653467601023	0.155703751760928	-1.02507485672785	0.931183437951656	-3.32854895820415	-4.90517093347984	-5.18563285837466	2.92269283184803	-3.72288949635098	-1.26710520223963	-3.58820372306609	-2.20326975784843	-3.91131540623018	-3.73240813909207
YOL049W	-1.01412922554207	-0.79213152985867	-2.1489714637645	-2.7376430136736	-0.95053214836126	-1.28539330705568	-0.112536638692939	-2.04286671600787	-6.81077203748206	-0.567397672399963	-1.85592347221915	-2.26354861819733	-1.59610122582565	-2.53463787034717	-0.615378428201906	-1.93258692493195	-2.67166967341008	-1.46654913316856	-0.296971421878752	0.955025339739033	-1.82514787806517	-1.97507124234109	-1.48391089648816	-8.57365616015987	-1.94898033626618	-1.52423746210499	-2.20098840292517	-2.11927927017790	-1.20425529598652	-5.90251719225138	-1.92249797073631	-2.47040729499072	-8.41447657957832	-0.504335608468462	-2.44728272264742	-1.55863701462794	-3.14812763544745	-1.85715541925193	-1.31806154354755	-1.41021307435245	-3.11284579730272	-4.33569748872487	-5.87608788655451	-4.55419398472406	-2.25077418778645	-3.41245978798141	0.173987031020572	-1.42581564785547	-8.41447657957832
YMR260C	-0.143080430463536	-1.32757848338244	-2.0085836691814	-3.8440475158948	-0.145017766649279	-0.107125815664177	-1.76657521056967	-1.85458428141742	-1.06370622290638	-1.34046155543371	-0.776281143102001	-2.54159394329228	-1.44373721780145	-3.62612048812359	-2.15818866146836	-1.69679368443098	-1.98959178399989	-1.88043969222698	-1.06780302941717	-0.633489269982478	-2.8929290609501	-0.550751757402458	-1.14715818408481	-7.9008321043028	-3.36469192612088	-1.94390387273991	-0.836093882559016	-1.41666520620616	-1.59896059949495	-4.17078047362172	-1.68975217803749	-3.62931170576856	-1.80037538333177	-1.79320053097887	-2.02627996326830	-0.172357455045581	0.863892346435598	-0.620668422594013	0.375433640868233	-2.77090989818404	-2.8420519043908	-2.73225011250363	0.466741731135405	-2.97600288936287	-2.00183650705991	-2.83773925732733	-0.64189728002077	-1.74808594633185	-1.80037538333177
YBL007C	-0.174235414268414	-0.92705241053853	-0.668450978551327	-1.63848737015321	-1.38430064097174	-2.56675166355374	-0.509268290816797	-0.570445258904756	-3.70558412648799	-1.12023120080596	-0.811162168594106	-0.767466838000131	-1.20744909033553	-2.08184248023140	-1.29456598454284	-1.04257021245957	-4.92479548942093	-1.48437370704556	-1.06062133224002	-1.59479142466588	-0.703095350829945	-0.366861114437242	-1.24649718525519	-6.29962543339859	-2.96219611802245	0.97907490098445	-3.65818155183973	-0.160481109924622	-2.89115469079397	-1.06652716707383	-1.50628287213030	-2.68614551368929	-4.90404879195526	1.51587634230878	-0.81296478925262	-0.831860911772521	-1.95680356737290	-2.39267412574653	0.22489394425505	-2.51778089534406	-2.81322195879756	-3.57937081471914	-3.74489098229077	-2.28466941397548	-4.1305914233104	-1.19449636381979	-0.367404390806936	-0.917373165962238	-4.90404879195526
YLR075W	-0.307235148476323	-1.16500645471384	-2.13486093803468	-3.45032283881749	-0.0276468184049528	-0.468659582676966	-1.65615043873994	-3.58370390911517	0.22572156442311	-1.12668995036043	-0.656487233237216	-0.984359315984772	-1.13595049522141	-3.43032014802162	-1.81532566196301	-1.77416500698743	-5.98698185726562	-1.59964426546649	0.368805183218366	1.18399713836959	-3.92800652819906	-1.2918406734549	-3.01595642722829	-5.1324205451504	-2.31752145041716	-1.96736580447636	-1.15969291997780	-1.26803340658839	-1.06044502870046	-2.70849814353761	-3.13831859971519	-3.55104266654280	-5.4031756970601	-2.36796012924902	-2.51940143202175	-0.937455187604331	-1.04888595679954	1.38066757917247	-0.147615618628658	-2.46178315063569	-4.12432173525106	-4.15314927318207	0.958271568773582	-3.75566280914487	-2.47152853102563	-3.17303619739941	-1.13306072155040	-1.97361749071139	-5.4031756970601
YGL246C	0.0921932804156673	-1.42955323622701	-1.77177099353824	-2.17058744359931	-2.02282332584688	-2.94271560677361	-1.35256497849712	-2.80687286087497	1.32187859716829	-1.58116423254562	-2.28805343802371	-0.666905081889325	-2.79736183039152	-3.86658065421342	-1.12032208737711	-1.24906923686317	-4.05747205245346	-2.56490178108579	0.362431862947129	-1.07401752192887	-1.83018311669318	-0.843990495149868	-2.33188894737474	-6.26536647598106	-2.88726606237104	-3.25984032788381	-1.04844219913111	-0.781149521910978	-1.29100093945252	-3.45714076622104	-2.61599626616039	-3.29604472868663	-6.3213631674706	-1.24477659128154	-2.0644521988525	-0.578470600414802	0.231808246765061	0.201497511816229	0.341712983589994	-2.57181660669203	-2.6817282834817	-4.69692995483502	2.03291741757949	-5.23381305070334	-1.28782677458193	-2.74280246662618	-2.95201615899519	-3.47948446743093	-6.3213631674706
YJL101C	-0.831254157087314	-1.79662741406177	-1.37046583065572	-2.30081696836588	-0.73855695250639	-1.94438733085068	0.258919206317870	-0.265826591018006	-4.47383815938871	0.194044739224434	0.665086595845207	-0.396836836237339	0.667989262893911	-2.40488443993923	-1.45341300203103	-2.04856997254106	-5.55633394577243	-1.47993613736921	-1.88940787770908	-2.49229071374374	-1.74644948802492	-0.811773118448534	-1.72278481020240	-11.0480928742796	-2.55996724137218	-1.44767228699563	-5.17762702283891	-1.26088723082804	-3.25770626686078	-1.54355605983788	-2.35631351272710	-2.54700188154500	-5.51467118860398	-0.518988408920574	-1.61173966475117	-1.71536547946819	-2.25885464159072	-0.212072544202566	-0.581671713082648	-0.702246724987998	-4.44988631008128	-0.642356872444102	-3.04581121008477	-4.02404698683114	-5.73905875224773	-1.00749944488253	-0.374508431377778	-4.94768876907599	-5.51467118860398
YJR035W	-1.37339478885107	-2.15422894956379	-4.0375790799651	-3.73225058156377	-1.50369428357495	-3.26819856209521	0.078294232014028	-0.704409262134921	-5.39056327957742	-0.075742367417279	-0.343095091266874	1.15683951839896	-0.294273473100138	-3.14586042425353	-2.26624366821605	-0.96627147692254	-3.80629817132658	-1.24127750554375	0.137038034674409	-2.73752393335583	-1.30385084290735	-3.16755253508513	-1.87656566024530	-6.84082167986174	-1.43941521834487	-2.99102950638330	-4.3553582968568	-3.04133988261562	-3.12920403296234	-1.68936205878679	-1.9528659390687	-3.64776339241631	-2.53843224782638	-0.93229312737615	-4.40219415193248	-1.21957659097187	-2.61639147638820	-1.85822316970875	-1.56525516021562	-0.429196298593701	-4.69266636263743	-0.484096690391306	-3.99542854722874	-4.23373213953459	-1.74007938946742	-4.48616846130257	-1.32080165702494	-2.86246784783591	-2.53843224782638
YFL026W	-2.49089138761018	-0.896084487423413	-3.57387602948748	-3.20334958950699	-1.10602101801201	-1.89634960486962	-1.31563422680727	-2.55998785149738	-3.2565820932565	-1.54256146013500	-1.91132760741507	0.0526258419250888	-2.47984631139675	-4.25412652259114	-1.44757230768447	-2.41264537887541	-1.81095219790249	-1.35217573587740	0.30310491290163	-2.50754109871798	-2.99767806621620	-2.40265009436581	-1.55597040383154	-3.98425102472695	-5.44396061265033	-4.9883091731254	-3.18563928695383	-2.90637582684859	-0.984220599864188	-4.59821935415324	-2.447765452697	-3.51166950269295	-3.70165518049178	-1.48500668386683	-3.96353501014667	-1.30057513482821	-1.39569489202050	-2.09886206509959	-1.69043748485611	-2.68094022724909	-3.56469655658198	-3.50630211303901	-2.49055742353339	-3.59876366992771	-2.64611129353489	-0.696524516455985	-1.36268793163175	-1.86624605212947	-3.70165518049178
YOR065W	-2.16217393987777	-1.18259894696363	-3.36103187891919	-2.60175314169302	-0.508781674378909	-1.07176538298601	-1.75205753103099	-2.73468241688876	-7.81658386752585	-0.0836054630958239	-0.92769319905886	-1.1663616082254	-1.84472765608281	-4.47857463253463	-3.48079618770163	-1.41214613291086	-3.50272806073362	1.09649047415322	1.80878787581425	-2.09008967997966	-1.29137456199915	-2.13335520815908	-1.29258681930549	3.44171332751747	-1.33485867149419	-2.48163782427603	-2.75061867189943	-3.25959311370111	-3.15545199549367	-5.28655110501483	-0.691427989155468	-2.71320204335809	-2.8055045109151	-2.17193898569404	-3.25202815616028	-2.53201214537776	-1.92012497383952	-4.24770157329795	-1.95209318637132	0.257320184571202	-2.30592915798924	-3.89471454247245	-5.73604829234018	-0.0475473027642993	-1.6700267575931	-1.59034828285675	0.484390863241665	-2.04661531276512	-2.8055045109151
YKL106W	-0.0851640936439036	-1.38907815440305	-1.54945177194055	-1.60939242665469	-1.07721940861663	-2.16116398665171	-1.74991276610431	-2.70135497846429	-2.37573998715194	-0.862222715377506	-1.64689915288001	0.0364044710204042	-2.03180784266657	-4.19740298792035	-1.89340189369187	-1.90230284266193	-7.81006597533291	-2.21032581283311	-0.0286794976655515	-1.94112213663799	-1.60736105745545	-1.28303481455534	-3.40872674608585	-9.33627142176929	-0.790957977223346	-2.90216527788982	-1.17123787478596	-0.887732466029233	-0.972841878167343	-3.66146432552123	-2.45051897862632	-4.35539371060583	-5.92371533031088	-0.975441401866124	-1.54649433310521	-0.178323359941557	-1.39971114015666	0.86707545709113	-0.0288953298004682	-2.05332943884225	-2.66815112780921	-0.121820871929123	-1.53509416283720	-4.07436743751171	-2.40208130516678	-1.70828334823089	-2.47422139505751	-5.28345543933327	-5.92371533031088
YHR153C	-1.44715075509325	-0.0643925498337624	-2.58653513547823	2.21623866474434	-2.03517016013096	-2.43297976807837	-2.06601312274134	-1.70585570396512	-5.43117800691547	-1.41742324959253	-2.79178110978327	-2.0571538594038	-3.49290212338293	-4.02505855445123	-2.45499480753518	1.36907596696747	-2.11901985614516	-1.42943038118148	-1.99598385565694	-2.76901407746862	-0.834119082948828	-0.90664071317154	1.35178140803384	-8.69562210385675	-2.35507112806844	-3.59793133745478	-2.15677856168888	-2.19220022567294	-1.91744234848314	-4.60980643946029	1.95961735189553	-1.29419753843794	-4.8785706383913	-1.37365597433179	-2.47369302641407	-1.42126985314982	-0.999658035413284	-3.51815609023947	-0.885723210402867	-2.59140593551575	-1.85753724739183	-4.55701933202495	-4.144009231307	1.31858523987612	-1.21254833609909	-0.92717118896112	-0.783649418471173	-2.48633752459522	-4.8785706383913
YJL033W	0.98192441297861	-1.51530975576036	0.351566798188995	-2.36295086297292	-2.85097097306120	-3.75565039847420	-2.10286078303098	-2.24981218491033	4.0142412119056	-2.0201027810913	-1.87490629107914	0.00675565233799295	-3.06161393703105	-4.15708886697961	-2.4858159129737	-0.75328149883565	-2.85382962743422	-1.72015143887129	-1.66470249044621	-1.21792141910553	-3.67517154915092	0.303105762249956	-0.665312770784284	-6.96068075258251	-4.77354852254198	-2.77474930235536	-1.77433740387797	1.64099031064843	-1.62026719857283	-2.06892007451989	-1.38662822539110	-1.8531013222728	-5.44799323269609	-0.948842747499614	0.0489226864596491	0.202482273179938	1.76806012333356	-0.333418322265046	1.47803405487513	-2.50436275375771	-1.56592801099106	-4.60460861858568	4.21810752011054	-2.95726175490735	0.203365869609350	-3.33451277788837	-1.28642434861818	-3.00998782618499	-5.44799323269609
YKL189W	-0.916798646948215	-0.257156181186269	-2.32843553785424	-3.68519642453672	-1.58923332527541	-2.58129548356968	0.0659369132942215	-0.368947535298578	-3.95379289003435	-1.13304530134855	-1.13923572118374	-0.255180932692437	-1.99994468543399	-3.42426785190504	-3.09868061563338	-2.49169479417164	-0.413260639452510	-2.69977438357495	-0.646314985585964	-2.25129622904294	-2.30027823392773	-1.49315710662704	-1.46026882013549	-10.8463927430063	-5.0217345955939	-2.57710959538797	-3.49979148248876	-1.93674156889589	-1.38983602671307	-1.83033701594290	-2.78880502939954	-2.54141681644524	-3.01923143374886	0.338650867188304	-2.39235314122427	-1.05207311817510	-0.450862848224275	-3.10253536597024	-0.828506442857678	-3.3959086003719	-2.59749890430462	-3.85202120937335	-3.38804398675728	-5.12515292323748	-3.50776788708408	-2.17242298276255	-1.29899236776563	-1.63725157771111	-3.01923143374886
YLR307W	-1.58436388508739	-0.685750822441711	-2.56159320062524	-1.31490801223961	-2.43299852589590	-3.49855243577484	-0.174590017128696	-0.284926544753124	-3.77106370098007	-0.923814149310438	-0.788928437828197	-1.35723485632266	-1.01551843378671	-4.11673244929374	-1.32886992576738	-0.286389645801279	-3.38104372801960	-2.30496797556905	-1.34733961262614	-2.37483215503237	-2.02328446153854	-2.36430035948185	-0.711440053703596	-11.6297990638197	-4.34132618684552	-3.22781739373596	-2.9124526904034	-1.82285318409017	-1.41990984048258	-4.41070900431178	-1.41384333267024	-0.150047806713180	-2.52301259502468	-0.412218425249118	-2.77672786235441	-1.41076047820247	-1.40414997779998	-1.99478874168751	-1.4173399498139	-2.02176802378501	-4.26011129214498	-3.29720687318288	-2.49466888053207	-1.56578544359923	-3.18412743877457	-3.19048134604827	-1.35938246735798	-1.70556729721232	-2.52301259502468
YOR103C	-0.901752610401121	0.963891442205155	-1.47158739638193	-2.15842797634282	-1.11954490064655	-1.74439939469157	0.0911582954604107	-2.04109459881468	-3.96800663489826	-0.624613344498146	-0.418102311778705	-1.38448766822043	-1.21706382922020	-0.174490175205862	-0.636976467453239	-0.49924193314562	-5.0474410652972	-2.05798216087528	-1.26530014126126	-5.14045977047798	-0.993791716332347	-1.22719304764544	-0.170905768465007	-8.43266847791934	-4.11771363335723	-2.51361488871084	-0.421523844457523	-1.18402120673669	0.854179168224532	-1.25755665438041	-0.0170775723208333	-2.08104357630421	-4.85703809928479	0.242639289917936	-1.75660545599387	-1.89992649355869	-0.858483914971499	-3.33056146940303	-0.987906286848932	-3.29303876530240	-3.83736156228869	-4.84016495994428	-3.20736857316574	-1.84263091900083	-2.36391307078059	0.473259720300037	-0.914938102824106	-3.90846268304542	-4.85703809928479
YIL085C	0.444420727445518	-0.7451751733408	-1.02887239852427	-2.03367929490951	-0.604351417593425	-0.616014674197552	-2.72657628505316	-3.5357613307527	-2.88847759972509	-2.34253299189445	-2.19952414010476	-0.905088414931673	-3.67591411536353	-3.03391139405771	-0.0604547910980403	-1.06971326187171	-2.30299370736887	-2.57564954417201	-0.774828892029897	0.0279102161053819	-2.05460991771797	-0.0128482806427172	-0.686388906362619	-7.51288873788704	-2.10873823730042	-2.98967699662877	-0.555194766602588	-0.288947496618028	-1.96386950276939	-2.68195674325276	-0.568254631920254	-0.53427466968306	-7.49949535653368	-2.18848591788103	-1.36938587791102	-1.01157428636608	-1.01282188007066	-0.726113419464128	0.612526655256271	-1.31407070590217	-3.13960167532488	-4.41607576723455	-1.04904255029474	-1.98574120973173	-1.21765758006125	-1.60838597207811	-2.24151449515530	-1.88257256646618	-7.49949535653368
YPL048W	-1.62168875745148	0.4935558193627	-2.44178502835432	-2.23739618056911	-1.57405986302484	-2.38209331095416	-2.04796146941028	-2.15174473889493	-5.3259262207494	-0.368933651051706	0.493491551643639	-1.10087657694366	-0.630113134979275	-2.09763701414040	-1.30380278754865	-0.8998174106407	-3.60299207307877	-1.14748204515099	-1.38635896317774	-1.66072453551722	-4.2640832847882	-2.23459136674798	-0.872889953676217	-7.80360169579256	-2.98656695343512	-3.45260232360683	-1.59737406947302	-2.46701089760773	-0.865542941981153	-2.56719625028411	-0.226094322822313	-2.24704800216187	-4.68126436345734	-0.940555597606327	-2.69510556053309	-0.611973097498793	-1.32699480100107	-1.81770839292015	-1.2951276014913	-1.50570777412064	0.223683783663481	-1.54014330227683	-4.67086087445891	-0.113069201628171	-1.76670040008854	-2.12896303175694	0.0978592252840642	-1.98305132911613	-4.68126436345734
YNR053C	-0.0170353232937820	-1.21284272140381	-1.68162646321009	-3.6028309017339	-1.78476327424590	-2.36048151821337	-2.69757424760229	-4.12152763461915	3.18388088471319	-1.47893844246674	-1.29625554759799	-0.365091521740822	-2.80945670828352	-4.31074863576717	-2.41811929906896	-0.97406983685774	-3.73703501249710	-1.57157999176035	-0.144991292233859	-0.782553000079156	-3.46546323032691	-1.17196451786805	-1.22528778841070	-4.55065266982075	-2.18997605250255	-2.31862334316492	-0.827454957217488	-0.526972637800655	-1.34568443123588	-2.28345174218411	-1.83848002983376	-2.98026856705876	-3.22118464897152	-2.36662939456363	-1.90118814365300	-0.424143170623384	1.22696533067151	0.546768888209401	0.335966276585481	-1.51246875226355	-3.61580320775926	-3.58733606943416	4.59796416246809	-3.16369473421116	-1.36084255645264	-2.90510030963924	-1.93945814700953	-2.99398252178912	-3.22118464897152
YGR080W	-1.21685091649415	-1.16933405428678	-1.84273188819321	-2.50217117226697	-1.52382493885655	-2.23238265275712	0.296847454065777	0.305665867710083	-5.56557339524392	-0.90837353695634	-1.05594298089772	-1.4895811545465	-1.59736370005666	-3.61393879978923	-2.12123036816904	-1.66345881383330	-3.09634109658878	-1.74313295770618	0.354499876117152	0.822793927595459	-1.44563868892488	-2.31658562156783	-1.92325225693300	-5.10597847322043	-2.33343736752472	-0.706683747928458	-3.1620581204782	-2.03139279249508	-1.94831725932866	-2.18808432971227	-2.40500960769433	-3.80616689853988	-5.85276472857423	-0.247924824463512	-1.74002541294533	-1.26927537439057	-2.14409379871747	-2.43478088894802	-1.72858972414565	-2.01908675458230	-2.29590226865060	-4.19523901224355	-3.36772863843212	-2.12091537109179	-3.02953484746779	-3.7530674319101	-1.00535554687229	-0.517051186691138	-5.85276472857423
YPR023C	-1.26379181674282	-0.432417236152304	-3.32028080892683	-2.63683823092841	-0.593508258790414	-2.07198948093278	-0.682056142447411	-1.88354642300646	-5.83682828030272	-0.458534163343809	-0.545466217852978	-0.0903922927479408	-1.16481216531109	-1.29391489084652	-0.84374527029866	-2.33984860851581	-5.41913916754283	-2.08610224022057	-0.82124459534665	-1.07859391439011	-3.18953421153113	-2.72513559820845	-2.44574611176595	-9.30334933132937	-0.214546726259735	-1.62602570149372	-4.68700113021615	-3.17468747539525	-0.668975249716161	-1.05344917050645	-2.40703276088364	-3.36804797250369	-5.22157676305751	-0.817029622067999	-3.03891639074136	-2.21884874065926	-2.41169145299430	-0.910021646829998	-1.70572391316103	-1.05789947149539	-3.9066490944751	-2.20814657818678	-4.32305784899328	-2.28087086521251	-2.43132609804473	-3.99520673968898	-0.541807625130083	-2.23737498917422	-5.22157676305751
YPL240C	-1.41477516385905	-2.37613126070184	-2.55883429063573	1.77717562992488	-1.92181777578589	-2.2135907578577	-0.779306885261918	-1.60174625871616	-5.20336107371663	-1.41759209836151	-1.59039610864386	-1.52000029564090	-2.35811919015653	-6.43480421906789	-2.88086034285434	-0.901835424334883	-2.39394944593703	-2.25985962915013	-0.681882164469531	-1.42067708701575	-0.694143576715489	-1.82561257939654	-1.29826568447468	-9.74518919632377	-3.6779715184123	-2.59771679752186	0.468043379654443	-2.91149783937254	-3.07624121628657	-3.25060325533295	-0.76712505516179	-3.41105161729878	-6.28194534894155	-0.733686590856717	-2.48164624930665	-1.80212995805511	-1.73134746753966	-3.66505197264876	-1.59725340702950	-2.77588861373289	-2.53463114556982	-3.25402253973750	-3.27863300786005	-2.83112624277841	-2.21023068683362	-2.08741466509119	-1.16373494225949	-2.06896509215718	-6.28194534894155
YNL139C	-0.269002987098284	-0.504239275981762	-1.45541574073078	-2.80617234168630	-2.26009665372131	-2.87030425024895	-0.669609136389187	-2.66178094201812	-2.86480125080693	-1.08895668272523	-1.34137291619543	0.708633418183838	-3.29640434291172	-3.23046142316510	-1.67767100621941	-1.57387025470249	-4.77705899371452	-0.706125815526683	-2.17617033096186	-1.87402959898889	-1.81830888482318	-0.0999455983265217	-0.893175892809352	-9.66984370129297	-1.73268971609247	-0.895591550391634	-5.10427486443395	-1.18347961755228	-1.53693181855727	-1.73568299278692	-1.14787368003519	-0.890453487386919	-3.78233005045595	-0.991319989033679	-1.23595031771849	-1.9849679520811	0.389457823499645	-2.7980035003748	0.0626814314148244	-4.04173938399998	-2.62052916817291	-4.04662048023861	-1.64127808152669	-3.96310626390191	-0.991980947811216	-1.98453131952367	-0.667814246696764	-3.0715168583236	-3.78233005045595
YML098W	-1.49868006193244	-1.14248450711071	-2.93312726960069	-1.27612639459686	-2.82222514286044	-3.97551391090559	-0.380422135492181	0.0707431568093037	-8.11366965398423	-0.48450354743142	-2.78091375344008	-0.377876345945517	-2.84270428639005	-3.38407863595156	-2.13518854205039	-0.185735735929498	-1.34735266822597	-2.45640366571995	-1.45026514004326	-3.26337746557117	-0.963116472427824	-2.53256298562908	0.365590279654679	-12.6542493651122	-1.69176611539614	-2.60816249310979	-4.21792001443019	-3.17523293790303	-3.01472957738800	-3.30710277224281	-0.017584953013893	-1.52871331184319	-6.63504406138788	-0.297165564355831	-3.12051055703424	-1.45326669627686	-2.65079902832472	-3.39204216247048	-1.96838329242720	-0.905841292295752	-2.93681559604689	-2.53490096338721	-4.96258766432132	-2.56126553469945	-1.61927435056636	-3.59713825548552	-1.15082437373562	-3.79449915343064	-6.63504406138788
YJL174W	-1.87730706361122	0.999074659269184	-4.01331975366144	-0.847362429579295	-0.651736424743527	-2.79469000376023	-1.55666362190916	-1.99613901424042	-2.98641310489302	-0.190165035519244	-1.06276242095827	-0.220888747181658	-1.59594428770252	-4.52134539877534	-0.90307060931131	-0.844778251088903	-5.1045805604509	0.328514652427786	-0.42413891179094	-4.63862232900976	-3.98907737842369	-2.57399842479990	-0.537125273803962	-3.24729768631907	-1.72641656809549	-1.91246221414546	-1.9011778089455	-3.12201314399601	0.714428704186945	-2.05951881289870	-0.300874894209026	-3.13811732710086	-4.19796754840157	-0.60965676813393	-3.92373023811829	-3.59022502189898	-0.886943075136018	-2.69525005029917	-1.51508801883639	-2.33501104740365	-2.24868175646109	-3.71698312512132	-3.82096920841047	-1.99222661082596	-3.03710890341029	-0.591593961839438	0.504286733187065	-4.55673312617224	-4.19796754840157
YOR198C	-1.41271913110504	0.205129407867080	-3.18195325273979	-1.51622064064105	0.803027402888367	-0.149742526596155	-1.58264535749546	-1.76639638260811	-4.11037862259704	-0.125940068541623	-0.272308959387788	-1.02650943845912	-1.12483295909643	-2.07794884990473	0.888625337709945	-1.81814217742364	-7.71989177349394	-1.17426521146854	-0.724172484779304	-0.165469453554010	-2.63018641173838	-1.34026208557284	-1.62607027833928	-7.06098583089401	-1.91415331020922	-1.26341451945966	1.85347700158460	-2.11942908016930	-0.499624269986284	-2.01505417172054	-2.33499819825995	-4.05382469815063	-5.31608028651973	-0.498887334332318	-3.00379030539106	-3.00800027653802	-0.630163723109204	-2.06040573328731	-0.671445098313007	-4.61854295063178	-2.42857164087974	-5.68158564560771	-3.28568611561215	-2.43759044308886	-3.82509650881422	-1.63810733361454	-0.0542630120552858	-3.91018414903617	-5.31608028651973
YAR050W	-1.00785413784528	-0.910250127483613	-2.01322625545787	-2.91415802100692	-2.00372611124768	-2.45144483261432	-1.26891461538143	-1.66071118276087	-5.39712582630178	-0.221377429684701	0.681986344099354	-0.269302384878099	0.806100859403284	-0.62383716524934	-2.14790586964661	-1.32018250498448	-3.30328994157210	-1.58065000724768	-0.843221946493341	-4.26628708371274	-1.90657300560782	-2.62753111822112	-1.02432171126723	-5.70112684892891	-4.09767445101263	-3.64318350095581	-3.77202852276119	-1.37653192788036	-1.33850138309608	-0.50576271535543	-1.28130364908846	-3.02614887366735	3.16325238882541	-0.903647205436706	-2.82919707508821	-1.13301576256265	-1.16152761309424	-1.34731885169870	-1.39220615127500	-2.69232328771333	-5.0687965351366	-1.73132300534768	-3.01506492342015	-4.89365072511387	-2.08761622177256	-2.71693757723224	-1.68532655121274	-4.43027015288386	3.16325238882541
YBR295W	-1.73934548007466	-0.166087384806521	-3.48037995421365	-2.58506407607353	-1.43192017597136	-2.97734051123612	-0.156798895619897	0.28014045521039	-4.50974526434426	-0.566553920622887	0.219588191395675	1.31352943681220	-0.204671412430620	-2.27381104237972	-0.502663953319746	-2.09673281582302	-5.01626962105548	-1.37996889523271	-0.0890565072545582	-4.19218345448124	-1.68792675414115	-2.20642305268937	-1.48478232604563	-6.10433463252229	-0.611046312951387	-2.31054372303523	-4.11067221114246	-2.41930454821172	-0.584060813267488	0.64953454501164	-2.12983161985184	-3.57368341747928	-3.52040753608242	0.381273035262274	-3.32319182623641	-3.69858325680223	-2.07410961673565	-0.605464582199295	-1.39311305699083	-0.555703857206037	-4.4323289879178	-2.17173394183616	-4.25681128825529	-4.18160635984685	-4.51750378852094	-2.27472676084522	-0.564704019720788	-5.65451029433397	-3.52040753608242
YOR142W	-2.26722721741824	-0.170741500660542	-4.09133186952683	-4.28059723075224	0.293620793680707	-1.43074926480893	-1.32157211985950	-0.97493935958359	-7.93907625523023	0.144934073026594	-1.00446201987717	-1.50666302223312	-1.55371495529629	-4.6559947957223	-2.70730304663006	-2.44484303595011	-0.994848383819772	0.519643526073398	1.22961486319744	-2.2310733241164	-3.44520153869387	-3.50054907947836	-0.395448101149294	1.07548584492283	-1.23820698501359	-1.50950723090240	-4.61049820094073	-3.79149316272282	-1.41786534390039	-1.71335129050981	-2.2674396923451	-3.44640490945132	-3.72177337236449	-1.07448961662817	-4.30295011869503	-3.68444238844764	-1.45537347215813	-3.74192149736295	-2.48809930549371	-0.328479419256024	-4.07519221100377	-5.47500707099808	-5.244262015981	-2.13643698009685	-3.23730881412091	-1.54882974186351	0.560547311129432	-0.608413362823697	-3.72177337236449
YLR350W	-1.72921707081825	-0.103433523930629	-3.11885580030586	-3.10029246495014	-0.761030976350387	-1.81984642930902	-0.074783141801294	-1.20777115480614	-2.77390334658822	-0.966133555487955	-0.684063248756583	-0.730714327559993	-0.697847338254079	-2.36491780403093	-1.34673552905865	-1.74281364204615	-2.48100149695632	-1.99062458852715	0.00722930432107825	-2.32607692065850	-3.12019861436039	-2.75267097342869	-2.1921551710871	-6.52219167330763	-2.22823855105279	-3.08489113823695	-2.41904189043193	-3.06882004870653	0.284325027396226	-1.29155234007955	-2.26898133942974	-2.88521606399217	-5.68355142168103	-0.893845848136454	-3.23889281494377	-1.72882491009012	-0.750832558992835	0.144715465061184	-1.87797340017136	-2.16467948125273	-2.83171373824533	-3.12620027433017	-2.61476550395325	-3.66097607813164	-5.09766631810419	-0.257620538608486	-0.976924364793496	-3.14178741499315	-5.68355142168103
YHR026W	-0.900751396678776	-1.19630972746621	-1.88410638537581	-1.42497806039207	0.835118997823196	1.32000696324324	-2.67112664859044	-2.10737870053681	-5.94014333571942	-1.75356389620546	-0.426045173303463	-2.73777977164193	-1.57080870559207	-5.46913001409974	-3.05672928294249	-0.772544008402195	-2.58532705727262	-2.34631161567949	-0.671463000506606	-2.54309688894841	-0.719779490707966	-0.525024771568211	-1.07894362955517	-6.01481852371251	-1.68753009702643	-3.84714384923520	-4.06122270688817	-2.09165207923900	-2.15118636660714	-2.9074101750004	-0.73891026335528	-1.23645727470714	-4.9345876840225	-2.50938319648027	-1.91126858600822	-0.509894801449807	0.201460481867106	-1.03955574758992	-0.554203298859318	-1.35449239592518	-0.323978796341032	-1.70479088683911	-4.25533827296959	-2.40517192512542	-1.20071276124135	-1.18794180559832	-0.989484705621403	-4.64772994132545	-4.9345876840225
YFR030W	-1.61630985580796	-0.772985024363362	-2.98373223974402	-2.68351052872300	-1.86173473377628	-3.28957287857593	-1.22041311506865	-0.902836638294933	-7.67265196026062	-0.212740893536028	-0.492088901815069	0.33199761231038	-0.948800385642201	-1.82507625259583	-2.30736428355641	-2.42715372854004	-4.17096354880539	-2.19661126999555	-0.126138180613372	-1.76341788651832	-2.91251750216452	-2.83029029116805	-1.56404792081961	-12.9627588567333	-2.99823699556717	-3.06142421294082	-3.46430728418111	-2.98574848053225	-2.68634720825361	-2.46459525767029	-1.49121797356404	-3.27061433240772	-5.18173032677337	-0.488499722218366	-2.92808849248813	-1.2039236713644	-2.88972500510105	-1.69086692255594	-1.83630185083039	-1.43371931657255	-3.32214626002024	3.60533960589891	-6.0619369838121	-2.03652302667128	-4.31665776290823	-1.49491949275272	-1.19619483190707	-4.10107869039574	-5.18173032677337
YJL013C	-1.31361763420791	-0.902187557712415	-2.12648275035149	0.297511645634973	-2.61294972001974	-4.37209080550343	-1.15487131883905	-0.60585869663236	-6.89393512978816	-1.40229318779699	-2.32342500618309	-1.97138032035523	-2.30157834023447	-5.40322502992964	-1.05818970223049	-0.0297693285708315	-1.16879742394940	-2.52412594885413	-2.13971424877282	-4.24818847602792	0.732383312835387	-1.06826853918985	1.37454724553363	-9.92228575126954	-3.66683280398161	-1.12392458516894	-4.01919356004727	-1.34190529919182	-2.39142165729965	-2.67461620861068	0.96832185571782	-0.912627938869519	-6.93768406746885	0.0785929579642125	-2.29971864191886	-1.8135367342415	-1.76815499380464	-4.19573056134571	-0.857491807789928	-1.98070321040302	-3.30902891750218	-4.91945736983076	-5.11473522703008	-0.541416444091673	-1.57774682171202	-1.44282994739003	-1.09403822911450	-3.74000684480828	-6.93768406746885
YIR022W	-1.42438158269512	-0.789799924492747	-1.66464925135938	-0.962641344076295	-0.690588929699137	-1.09895195263848	-1.92971330430536	-1.79591687694009	-7.45168514060468	-0.682975595559736	-0.0313076798843923	-2.74623799330412	-0.749047463626277	-2.33260820638207	-1.08052665433665	-1.98267568440067	-4.35566763778691	-3.63102984058651	-0.394885970010089	-4.21703330061202	-1.56770913682677	-0.268494234149790	-0.0578586000177796	-5.6305761430404	-1.50838745417131	-1.92550640737513	-1.84322654291127	-2.14047128835377	-1.59386022193510	-4.42852594191515	-0.970684938973114	-2.47533764654829	-3.40589824014481	-1.77559450721202	-2.06622232316211	-0.806503984529576	-1.57545628825601	-2.08297150904383	-0.995737210492494	-1.30192170413705	-2.60326906716861	-2.20297830565418	-4.84023729453201	-3.22080239674688	-2.3847511845982	1.11670607689646	-1.85077492614746	-4.7128054208087	-3.40589824014481
YJR139C	-1.09375542010182	0.114079338314412	-1.80193815134372	-2.37514562056232	-0.235018409367210	-0.436827174457762	-1.19811192172574	-1.29224211324085	-4.02890148080536	-0.0665591115237743	-0.139152272952957	-1.88336063371747	-0.327379658636355	-2.90208898669385	-0.975452348612645	-2.00515828851645	-3.68575679566295	-3.33146785620785	-1.8232004485188	-2.16096817813757	-3.36509259632415	-0.318585898749454	-1.49640748863479	-10.6567731663901	-0.81471973553451	-0.558011135599353	-1.20240393052125	-1.41163704117967	-0.928172697737986	-2.76379905343887	-1.20993043806608	-4.81823642462552	-6.15056499891201	-0.0774428876317577	-1.95533332426413	-2.53432860818966	-1.24364448846999	-0.90016173379468	-0.345247486710858	-1.86986636407621	-3.77767202855632	-3.25040523831423	-3.53062416167683	-1.35157508098321	-2.68309801184647	-1.23921022179700	-1.45899612407293	-4.97314647259983	-6.15056499891201
YKL015W	-0.646367317119818	-0.87036528501462	-0.831699355406976	0.218036650072365	-1.65237195729574	-2.20520011704119	-0.529306772174372	0.532388473738114	-5.59149457196884	-1.37179071918192	-2.57817101297510	-0.635475109786261	-2.78611791826526	-1.97548053864752	-1.92498627608374	-1.08228853969843	-2.70011920620605	-1.81727279304686	-2.30999220107321	-3.69154853151574	-0.39370502304732	-0.312436071119487	0.210438570524766	-12.2793754281529	-1.54427364369818	-3.53458443319459	-4.26942833542824	-0.790094100581564	-1.74529935200576	-2.64778144932836	0.319984415975801	-3.09285077459747	-5.72677970332506	0.693313932268284	-0.881510304116701	-1.68114799520114	-1.50164211903599	-1.83203345508244	-0.417060346791568	-1.75124818208671	-3.25483783676446	-1.66816500005829	-4.61737488951518	-3.62130724988149	-1.78183890699426	-2.45515089556488	-1.30758812990315	-5.14096857289954	-5.72677970332506
YLR310C	0.126749274876645	-0.103466456443658	0.740068481296259	-1.36567247617339	-0.517549564503191	-0.795424251626382	-1.03990065122951	-3.17605442226731	-4.16087412537376	-1.60458033272362	-1.36584327676805	0.156811209974029	-2.45752189853860	-0.908398791979081	0.76719472991787	-1.33492088473047	-5.32027528584773	-0.95512409292694	-0.256143229489576	-2.63548096625567	-0.781111889068087	0.382262636945046	-1.27515423415371	-6.67256723604169	-1.42947785316375	-2.19415690587623	-3.52054791698126	1.12314965166711	0.100124045100628	-3.22304592082465	-1.94923230639134	-2.9652817090904	-1.54065703786773	0.356971849778309	0.43775817858822	-3.21197191644966	-0.523310872725483	-2.11529987230173	0.439249597468466	-4.89345718093734	-3.73452458698749	-3.51233616187987	-3.04382691547046	-5.26752873505149	-1.27838482845271	-1.38518520339511	-1.05010435607401	-2.88926336033467	-1.54065703786773
YGL013C	-0.883511681171808	-0.353876499274230	-1.10103786015194	-1.55048705314715	-0.421694679329526	-1.82054064990113	0.097028896238047	-0.393187873877045	-3.92816347976517	-1.46320750137006	-1.36053785909226	0.00785761188731238	-2.06159449054931	-2.14875406237294	-1.49455429514334	-0.618139976377695	-2.78506716736487	-0.332976518085509	-1.50120422157761	-2.69347718329400	-2.16936180372973	-0.814687342794189	1.01370917348872	-8.96725239879063	-0.314914742171974	-3.59462027675596	-4.02684085221336	-0.707308942049098	-2.33511835807789	-2.70529156561207	-1.24771953782601	-2.34073003682329	-3.07370531562260	1.51144107637950	-1.46120118842404	-2.59933097833194	-0.985553113579198	-3.22664089432537	0.0825814375403952	-1.57000724941921	-3.61025948117083	-2.95641378277394	-3.88743383761798	-2.81130086720913	-4.05408741157422	-1.87723245783257	-0.00456729086770564	-1.93390535511064	-3.07370531562260
YKL117W	-1.19348236350747	-0.706228340222332	-3.10610864028300	-0.410755184144145	-0.591872956355275	-1.00181514258260	0.179883538944446	-0.0610250581155304	-4.85787532096559	0.0800987860769712	-0.671086389161137	-1.90228269527299	-0.474914229772608	-1.89141929954314	-1.56425407790403	-0.868639798828297	-2.86275639682559	-1.25961484999148	-1.60291141703432	-0.904539467087467	-0.671399579414275	-2.47502581764466	-0.31917246669704	-9.30841086029412	-2.89429639673569	-2.20729713551883	-1.30721928251535	-2.50946354570136	-1.82071229509209	-5.14580067690984	-1.29113487799771	-2.25400489707899	-6.51497068243701	0.472488830388821	-3.13729261421834	-2.63228275647119	-2.29795578059620	-3.65649532913505	-1.34491104243427	-2.62173946481816	-1.91111950622342	-6.36818981658787	-4.90432642111956	-3.85032244250915	-1.55700593349848	-6.03669208995394	0.526513246402249	-1.79078933076508	-6.51497068243701
YDR377W	-1.20978399140295	-0.847939299578732	-3.21871444182804	-2.35684286821491	-0.967274458946349	-2.44408539531192	-1.01672583749368	-2.90532730715999	-4.58462069391611	0.796115877240333	-1.10415504611015	-0.708732169652365	-1.35501657943253	-2.31264766612348	-1.82425166153852	-0.699701962157848	-5.45782277380769	0.587967248061248	2.62885535364518	-2.09538903690622	-1.51508399810901	-1.81816031130905	-2.58885892197855	5.00649823056689	-1.76735943388572	-2.78235281810359	-1.54278227476523	-2.24531779930114	-2.01706028422790	-3.95979784573757	-1.66611257717199	-4.1056852719158	-2.94483793864533	-1.66993710586269	-3.58076964519406	-1.96504182993751	-2.84824096912301	-2.1610471072109	-1.00379207615013	-2.14903097947161	-4.48061001439257	-3.79362478935726	-3.76705548722303	-3.35439424409824	-1.84196766024712	-1.42530853296146	0.437206164076546	-1.09898482366844	-2.94483793864533
YDR006C	-0.635851682928562	-0.668639149177917	-1.92919635901345	-2.25984726553256	-0.255479821443162	-1.37247868885107	-1.84758145022034	-1.83240914734286	-1.62621862295187	-0.417026111596973	0.179715171069878	0.800691575920486	-0.918624004370113	-2.79850226248850	-1.08562749044768	-1.64910785630419	-6.53328152291214	-1.37119852508631	0.676174073902386	-2.83089646326993	-2.41247766998370	-1.42542134700003	-2.76426598862584	-2.07599211408642	-1.26316428025505	-2.19939790256768	-3.50976795410743	-1.16339301484657	-0.202185093165945	-1.23098626802513	-2.75641085684896	-4.61629658222438	-3.81092645633618	-0.69128920287	-2.30226680502253	-2.29663797771579	-0.270954860726291	-0.128784439762188	-0.350569050055146	-1.89786376592109	-4.75397139536723	-3.13970935943985	-1.33091086348933	-4.7294338698877	-3.63016962498602	-3.34911570114427	-0.820160198699636	-5.14914990532683	-3.81092645633618
YPL126W	0.610227432658786	-1.41692860119026	0.344110982602322	-2.22841667174735	-2.56678825306664	-2.88319682287704	-3.07649122129496	-4.25732428930817	3.51868760370990	-1.73987567273645	-1.52862518883025	-0.909361238726376	-3.22124172717797	-3.97845737810771	-2.13976484358577	-1.23760638226363	-3.86198000274624	-1.29985553096162	-2.02704053498155	-1.67082569583374	-2.62138052848008	1.02207208321707	-0.772936163690154	-8.53960438060433	-3.67059761417413	-2.28434637340352	-1.97975715981410	1.06568062230016	-1.82344226365554	-2.91408613587966	-1.47166220209489	-2.36171711473005	-4.05282658580493	-1.23114149233484	0.366039609185197	-0.647160067488233	1.96712985208729	0.0553533208707647	1.31510859778387	-3.36476998998217	-3.51798578889947	-3.57068778852572	4.13380040351303	-2.88271888638259	-1.04933625410687	-0.991839127290968	-1.15270137119460	-2.70656989291924	-4.05282658580493
YDL246C	-1.88641965698050	-1.26336079851661	-3.42416496684337	-2.57452898802527	-1.15836556548676	-2.68296957785066	-0.498280446280893	-0.171589160215637	-5.30262670989988	0.349711586408735	-0.54998659557128	-0.826967340497308	-0.180197390278659	-2.15157179589093	-1.96840037822650	-1.26456343832109	-3.19296498636389	-0.72005940647758	-0.896538306518929	-3.86941002307123	-2.24190395925310	-3.06143030851206	-1.15409627597655	-8.84473500862386	-3.57870867405014	-3.6462761690446	-3.16424116523271	-2.56977942469834	-2.23560007891071	-3.53215983371792	-1.92017085280047	-3.43794618442000	-0.210567100041686	-1.32589496796475	-3.83574190948644	-2.35669176313840	-2.53501184909958	-1.17717949311541	-1.67941591253114	-2.99618465522945	-6.74281711695942	-0.548953073411947	-3.19239451437635	-1.60702610992588	-4.82590396836485	-0.837457202655177	-0.458835736075887	-2.95416721347068	-0.210567100041686
YDR045C	0.82563223771407	-0.907939854460122	-0.665287744111348	-0.0940049855576538	-2.37832570184812	-2.96183813510996	-0.779388213060732	-1.90539691194517	-0.095447829761406	-1.18332207776201	-1.99474695201579	-1.50859245863495	-1.77731294574414	-1.74723062805351	-1.65770110182400	-0.253868971757662	-4.41712136841443	-2.71515009662727	-1.28037398775189	-1.76604065019803	-0.359234837944027	0.175689949956033	-1.63914969725711	-9.41326591350935	-4.08635633071084	-4.56688590621709	0.479938740001861	0.226011892190514	-1.34078782605913	-3.65324277091459	-1.18957040722549	-2.98285375229616	-3.82433457201163	-1.03179636869579	-0.978705316213447	1.03626369344735	-2.04656744771515	-1.39673121982723	1.11221220197321	-3.59994661449447	-2.79059365340719	-2.89194383092341	-0.275820936121353	-3.17988037708641	-1.99336035901384	-2.3665503419358	-2.43912435818219	-2.91670829663303	-3.82433457201163
YLL034C	0.464234941838319	-1.22269981374987	0.0579799648034035	-0.954811511818092	-3.14524369505427	-4.18022140903964	-3.18337826246273	-3.87324270552727	2.60431893714618	-1.79693464297729	-1.27890032110807	-0.501786377967591	-2.01871718322601	-5.36738013170858	-3.3312375328738	-1.10643012529703	-3.94437831668453	-1.88127944334626	-1.79776593027972	-2.34578403639803	-3.94730177454868	-0.104575014536186	-0.527955366109776	-7.26107122628384	-4.69287576026661	-1.91418603567775	-1.58615567096014	0.547364650121579	-1.36976405416302	-3.85117583790265	-0.639066542984579	-3.21938441858262	-4.40250376529376	-1.61084246404109	-0.331291002640503	-0.51609056210581	0.759346544170607	0.428338175306482	0.690594759178553	-2.07338609782541	-3.04755512311943	-4.4713827946591	2.5818720403276	-3.13088726818527	-1.41357999256634	-1.59791134595703	-1.35813033164974	-3.23033971324485	-4.40250376529376
YPR178W	-0.793177508633138	-0.989580630473367	-1.79476052388809	-2.09330508387673	-3.76748305752058	-5.1698810770037	0.000805429135276788	-1.75711193987748	-4.42398969505047	-0.554785298430255	-1.70329650874361	0.096205614998705	-2.79177511277009	-4.54531974323610	-3.15287319916904	-0.228087396119212	0.63559870398915	-2.79396178797168	-2.34469181384141	-4.36875745603452	-1.10388999233238	-1.70930479114288	0.446760177563228	-11.0660887713715	-3.2694694028141	-3.40887081089219	-2.83345096269841	-1.97407319851924	-0.828430527193415	-2.74472267903659	-0.0457299403380307	-1.42364443103498	-3.20642533574851	-0.183329319413306	-1.43410463011656	-0.0130259291763732	0.0890215909247863	-2.88876266911734	-1.6018136788912	-2.62696578721625	0.166092318746651	-3.44991979149516	-3.43302470687072	-2.97736099318322	-0.438114804202363	-3.77893046863757	-0.753636497290344	-1.63656551504716	-3.20642533574851
YGR091W	0.335863214248863	-2.09818041093974	-1.01228334311739	-1.82288066844856	-1.9765566827724	-3.01671178834797	-0.813337529334857	-1.51652313821402	-4.168560887344	-0.582385889990136	-2.27500829144132	-1.37306588416033	-2.43795607603999	-3.53546951686311	-0.99571151719402	-0.702063341629198	-0.527807011539276	-1.96419756870340	-1.20196664852498	-2.51318229703532	0.085082616425944	-0.859549667365654	-0.179788291075786	-9.66800313690807	-2.83236701168178	-2.04833144096733	-3.12204029508843	-0.634798313612315	-3.29420846205587	-2.1900526193369	-0.617484830790684	-1.28923289547421	-6.15086607530242	-0.86628098154045	-1.17594696010394	-0.400486544592511	-0.563285359766816	-1.64027228930878	0.106844018307183	-3.27221903870668	-1.04185439462611	-3.15382153594567	-2.56991589184637	-3.13201416608620	1.31760688313954	-2.83906945792745	-0.169275412514437	-2.87326197926126	-6.15086607530242
YPR164W	-0.115045842929059	-0.149063503901604	0.0586990781310305	-1.87901906312471	-2.40810555901418	-2.36422287229912	-0.618315237633044	-2.50365172670103	-3.07994407235288	-1.45135494608132	-1.65733248448054	0.646066201539173	-2.63504002691062	-1.11940688171671	0.00952026964465785	-1.43046572475898	-3.07736300079544	-2.03477968956302	-1.83092093237268	-2.92163295891599	-1.62913054394516	0.21426398055488	-0.0920551021819785	-10.1887082735118	-1.54969542702260	-1.97327564971574	-3.72740631716857	-0.0892982777231294	-0.572205267714555	-2.03324644129330	-0.509073523937886	-1.47681665116192	-3.33643532184491	-0.247861239504566	0.0686953559561764	-2.03882814740138	0.8415233672256	-3.04352338896101	-0.078260843833243	-4.89702203076375	-2.55146715398231	-3.37348122687912	-1.82338623172773	-3.86347904525833	-0.143767961079696	-3.4028713270115	-1.34860624981757	-3.89227971041021	-3.33643532184491
YDR013W	-1.07643867857614	-0.253565869135061	-2.27849904449137	1.59314476138529	-1.28974051607087	-1.06784174892499	-0.504663525746446	-0.991791587204624	-4.89371754480107	-0.897592644270803	-1.75896374125388	-1.92901991393644	-1.76728905605636	-2.50357914180459	-1.44197863110135	1.21125644669129	-3.22061300618017	-2.53203681732073	-1.94687988502693	-3.93764370737009	0.729483241751088	-1.01908160243	-0.219311155435834	-9.58399595853923	-2.25402716942277	-4.92399630807541	-1.51983754597459	-2.18220792500489	-1.23559257438577	-3.3400431911235	1.04753847567119	0.0715040123620887	-4.89792415049359	-1.78219758260889	-2.46787460814245	-0.307651422270732	-0.883613781551072	-3.54579908760309	-1.00559401199438	-3.33343694529401	-2.32627593050872	-5.71768143157668	-4.74796939554783	-0.250087203277685	-0.573212913745648	-1.19852123159532	-0.89784118838156	-4.41603096020875	-4.89792415049359
YPR007C	-1.18947338063155	-0.890826624556746	-1.89011738240562	-0.428685747988882	-1.52375948739307	-2.21927192815155	-1.18528492211899	0.0676081264555922	-6.95609472466611	-1.52315851055642	-1.64825645796431	-0.639187786645989	-2.59750225316614	-3.39024890936492	-2.86320005199414	-0.661000284538353	0.166045149251168	-2.09541877514809	-1.71752444812084	-3.12450613986682	-1.12544457382787	-0.437303909203536	0.476851133027875	-9.19808186507806	-2.18946844064357	-3.93557701922726	-2.30564120321285	-1.71908724214210	-1.4986940692357	-4.06664036723417	-0.099494700749748	-1.93810215554121	-3.80226717275188	-0.0914774724848595	-1.7563043941897	-0.482993507749716	-0.914466762248507	-3.12977836801615	-0.640547227616005	-1.78178615110414	-0.748872768040	-2.44108138724168	-5.3162881579975	-2.35208486682025	-1.62495066161299	-1.28602497888668	-2.13008543169052	-5.59885975868658	-3.80226717275188
YBR133C	-1.18137074014284	0.63635000433026	-1.43732619118660	-4.00811302175413	-0.948832344591114	-1.98811954272615	-1.29001761747503	-0.97335399000973	-6.8121996960737	-2.28990472851929	-1.85498615503534	-0.457171404584136	-3.03205849156167	-2.54842000852676	-1.54655215876355	-1.83295362894640	0.140344485348252	-1.19203589695979	-0.509442931706694	-3.08468427472409	-2.25240432856018	-1.28963813175830	0.213518953639225	-6.53960514523651	-3.61916071295631	-4.26824555737351	-4.74834165944225	-1.25635245404872	-0.463266031482567	-0.985105220820302	-0.835721907711554	0.922482148570274	-3.94710404152925	0.0857489874923606	-1.91826681107140	-1.70085053794039	-1.13336974822085	-3.03262547081328	-0.903372449643345	-1.63775166091669	-2.72372477888305	-3.43933268244207	-5.46772067483676	-2.22938634549890	-1.79844388391458	-1.46642004685607	-0.819006635126375	-1.81531737723940	-3.94710404152925
YLR129W	1.04102297346032	-1.24335539863786	-0.132288559407496	-3.06135525881404	-1.80384659158373	-2.17693032156952	-2.51394870531260	-3.7351870972571	2.3665982330130	-1.79385890425350	-1.32616368197962	-0.285737424637230	-2.60177776969865	-3.11590784339006	-2.49206067556167	-1.51307423240584	-4.30024602976336	-1.67461800162095	-0.364391651275227	-0.410399654498965	-2.8147415116718	0.179874022126819	-1.91517041980964	-6.33249734619372	-3.73754837127629	-2.98994998761244	-0.897517060439397	1.00715692134424	-1.61154243132474	-3.28372191295839	-2.14835593878611	-2.88333777332064	-4.59804355953594	-1.96585415776906	-0.475103067686574	-0.251701044356601	-0.101869581656333	0.00601987947588812	1.35564047747792	-3.02097230380119	-3.13933827856217	-4.44113029115533	4.15015184280986	-3.3554975562378	-0.904568623119873	-1.92408058878885	-2.04309303761526	-2.48927461831184	-4.59804355953594
YLR360W	-1.67937690481029	0.102207314536924	-2.72095446558355	-1.52619201076203	0.241594266183738	-0.880686500303683	-0.841330299774101	-1.54890835093164	-8.29203159068475	-0.97177231522636	-2.74356222671391	-1.58535729849972	-2.73280536268364	-0.918900730762592	-0.00900156662613406	-0.953830619954603	-2.95496217540997	-1.10295206449953	-0.446081845775853	-1.85505833640182	-0.860240486643506	-1.83224600892302	-0.604174071361675	-8.18565731902948	-1.47254250319145	-2.1706749703732	-2.51800318918418	-2.63763134760395	-1.21073184263802	-2.97350964147697	-1.13487072289756	-1.32579499633521	-5.19225687719997	-0.420519781048024	-2.78074391412929	-1.81829543415908	-2.38147567691815	-2.81206619960102	-1.38857549478714	-1.11838836605864	-4.50991337024155	-2.30207306003642	-5.08390997686578	-0.278072869873731	-2.65727130656101	0.20855270419023	-1.60527394960686	-3.0124704003062	-5.19225687719997
YNL270C	-1.15637924183167	-1.49772293956695	-2.56112525485384	-0.714171123725016	-1.85357630773547	-2.57611833476026	0.498713276894393	1.04855777529898	-3.81886868202926	-0.272127393065254	-0.677816093173679	-1.27054881600496	-0.62096023398279	-5.28665562337117	-2.75770281345363	-0.237224340881230	-0.643379271910438	-2.17989740889495	-1.59640384439409	-2.94786656674880	-0.322039128661769	-1.76199023196553	-0.086142660072605	-10.5841108212909	-4.6969327412185	-2.75543716249833	-3.77015893906019	-2.27577426241611	-2.71802305434569	-3.18852133231181	0.0408034477129288	-1.73376622867292	-1.20007595005837	-0.919809436469842	-2.8183679222446	0.163621277532097	-1.56403362236607	-2.60708509610613	-1.10081429905495	-1.97753864009400	-2.87576094956053	-2.62612422829465	-3.42996716327335	-2.83229609981621	-2.69825148299966	-1.93462011029381	-1.34354371071974	-3.22256112614923	-1.20007595005837
YKL012W	-0.932469901399422	-0.00623676764577262	-2.07725923552418	-1.72986924993397	-1.88726458849483	-3.11740678517616	0.0674751446265459	-1.22170593592260	-2.15382012915318	-0.806050828278329	-0.83116697260328	-0.476756105282134	-0.674785168667031	-3.65730238090316	-2.53685053870612	-1.08199239806740	-5.70470102444669	-1.37934892509807	-0.489617728970918	-1.53280106716648	-2.09735151568269	-1.47749154359164	-1.12919199419295	-7.0786769997505	-2.08396829581194	-2.10772593679218	-2.02289791995849	-1.49252337989953	-0.0448797388710883	-2.76005380451567	-0.958905100897625	-2.86188564151405	-7.14860917443936	-0.811996282425319	-1.91785400098140	-1.82797559753351	-1.68388093889474	-1.07061862553384	-0.831812560336452	-2.44631451288451	-3.30635401212684	-5.58270983026972	-2.59230397040976	-4.22537071585203	-2.37574182384049	-3.57098467856888	-0.521834223284889	-4.25107902393817	-7.14860917443936
YCL034W	-1.36280401296494	0.090926390255856	-2.38605512544443	-1.68481612585260	-1.38435702734122	-2.26414374467652	0.95776006156319	0.152873120623393	-7.75865197102393	0.563153468668875	-0.289382301994439	-1.94286663007525	-0.579189960114740	-2.76952657505375	-0.287628001468318	0.0414018136642758	-3.61493528040616	-2.81976502029085	-1.01630502924108	-2.86638186882424	-0.532883838761834	-2.63757476349975	0.145718433546604	-10.7929555147806	-2.12534267229933	-3.70801525068174	-3.08866059148858	-2.84545946846882	-0.944767320128654	-0.753443459390555	0.638678874413964	-0.117852703250493	-6.22643857228787	-0.642687529685216	-2.37942043866985	-0.760899348329484	-2.26429399985407	-1.68228507053775	-1.91557213629765	-1.13970976211230	-1.03903869371337	-3.35480144162441	-5.75353689848298	-1.14591856525722	-0.68702101166287	-3.86887104290826	-0.168287659136947	-3.75958567536533	-6.22643857228787
YOL012C	-0.689800312140762	-0.122957268748508	-1.36795491234442	-1.40149227160363	-2.31728120979063	-2.79582218416295	-2.38767407368347	-2.89783992078012	-5.40255137752766	-1.76118089370407	-2.45629642712187	-1.27306844025500	-3.18936710463656	-3.97023364304454	-1.86883284471589	0.893700857022062	-1.07295774632944	-0.187486374012791	-1.95964684829662	-2.43359704777945	-2.58100908958474	-1.29819530343517	2.30002657669374	-6.0797446946357	-1.97883126449602	-2.72202645177798	-2.41460951976604	-0.865400395660307	-1.71719493192413	-3.0235989117427	2.32697296795207	1.38661791245838	-4.9628066652647	-1.12188762244503	-1.48149396204922	-1.59208458734949	-0.982856295292523	-4.16483727088401	-0.762017386528459	-1.31357651298120	-1.54896880005314	-5.2973947631374	-3.91218206665544	1.67161818906150	-0.407003653292266	-0.493146076207433	-0.130016849205238	-1.86352625595399	-4.9628066652647
YBR240C	-1.86952890566711	-1.83971455697105	-3.29847805626226	-1.28255221779089	-1.76422537077451	-1.87521578188601	-1.30113734588671	-2.23952345952308	-4.87308186712891	0.175727864066786	1.28324206541194	-0.654137766181404	0.196643380828135	-3.05617585884007	-1.54290055635726	-1.83600957874337	-7.23914128005236	-2.47470770767351	-0.91691140602923	-3.41926437960097	-1.1706019358163	-2.05726667572901	-1.74175597227915	-10.3632933805250	-3.0924572355904	-3.64989380369572	-3.07343256539228	-2.73272090057746	-2.46196828213335	-3.09619256095941	-0.975622851257258	-5.2262331330192	2.96334596798975	-1.9241074334276	-3.48225942638167	-1.55082605590947	-0.8379143558702	-1.71871485740549	-1.59367101174618	-4.11463401091047	-4.33654150545027	-0.8439433019092	-3.740077210836	-4.14297557086278	-1.52460732912092	-3.37785119429498	-1.36019024616696	-4.11991594129793	2.96334596798975
YJR152W	-1.83885757149284	-0.831999683933733	-2.98794772192244	-1.79132499308711	-1.45875840595521	-2.19782266237545	0.252818948894645	1.05896106616142	-5.57276328703203	-0.727571923277061	-1.20948437250984	-1.19602521781551	-0.595977351892979	-2.76870137770475	-1.5865590388561	-1.42306955332334	-3.49804200845094	-1.17811477267109	-1.65832955338194	-4.03664756480973	1.31868316752708	-1.84802693429592	-0.60982283576482	-10.2199204193824	-1.96394994294607	-4.00139309829953	-4.32127054849171	-3.16258458806777	-0.832262203385503	-2.63851075773731	-0.231404336103200	-2.49882816283969	-5.45697098004621	0.690217118296707	-2.88768329347547	-0.922239095345761	-1.51546843056235	-3.13679214208458	-1.55656546873002	-1.62432837576347	-2.28638332937004	-3.59892342500414	-6.08486057158379	-3.0102355277824	-3.11058516923725	-2.18114125480416	-0.705543451622806	-6.27641537175212	-5.45697098004621
YPL177C	-1.73084043252708	-1.09380740953306	-2.89248477347503	-2.40948190005872	-1.83877881219059	-2.94618514461988	-1.18816861101033	-0.824368706626751	-6.94052395784182	-0.538927055653531	0.265308543000795	0.746994220749348	-0.461486910388300	-1.66437306157914	-3.03193794892968	-2.16728942204747	-3.22151656470028	-1.98607710719683	0.532861950657577	-2.50924757433546	-1.56605120120502	-1.94778868626958	-1.89360222464560	-6.55291586679026	-4.0515212455407	-4.36165938922557	-3.75329047760798	-2.65669345770663	-2.41355774330822	-2.95624258551231	-2.72712311643863	-2.70664561815576	-2.66751715000446	-0.222476509258653	-3.39215403912238	-1.19098806237360	-1.87318853696379	-1.32898936743963	-1.3299404226148	-2.0006026026935	-2.11750219314269	-1.35281199264489	-4.98640281869152	-4.60523572583343	-3.30495261439981	-2.21416209008589	-1.40444958094381	-2.95856836422690	-2.66751715000446
YPL170W	-1.30334604594813	-0.281343039136136	-1.93401591621072	-2.39370325946540	-1.80387605240650	-3.00173382053932	0.0221778189212844	-0.711675868696082	-5.77011339314618	-0.554106611337472	-1.52833013072524	-1.17304138222724	-2.05375579891877	-1.94576214693943	-2.17888055641743	-1.63959745472589	-3.03282229740761	-1.68003931332748	-0.433207292617227	-2.74574491459805	-2.21892174752479	-1.29791364412083	-1.24074250552723	-8.73876799329335	-0.246914121180281	-4.2392584667948	-1.47066579859245	-2.12948023648127	-0.846700342045512	-2.71036990191484	-1.30361877149728	-4.2570897512822	-3.81231293717239	-1.06481748886129	-1.86940927280789	-1.99924416355662	-3.06329273173627	-1.27164117135816	-1.47167126491307	-1.92331091760987	-3.43453356535106	-1.46764558482551	-4.75213811774173	-1.96859738425003	-3.66884973832066	-2.35658597275440	-1.67595500076335	-3.60839069942071	-3.81231293717239
YJR022W	-1.40999815148315	-1.12117426626193	-1.66195812482539	-1.93750043481380	-1.77893439628763	-2.05067933377947	-0.374620334105894	-0.248321534342508	-2.72337816929158	-1.63694733113797	-1.16111967814312	-1.44616034284661	-1.23714100166008	-3.2171007924617	-0.876738554545338	-1.05106090733478	-4.3354129114021	-1.01731932399744	-0.663232702788067	-0.79087510012654	-0.633851096174296	-1.55497813535309	-1.28620965125144	-5.90436316175365	-3.35367961001453	-1.8499190603004	-2.12532824204449	-1.66485927636093	-1.99235182223960	-1.15109109428038	-0.925722375799556	-2.189798608571	-4.21940867335762	-0.0749856890671704	-1.72476880533273	-0.69362472684884	-2.79912697015672	-3.25119264677605	-1.34475799303832	-2.51321968726633	-3.02624426259941	-3.38949941748567	-3.31074344681533	-1.67561816006854	-2.92013575549994	-1.78466330752181	-1.19927097620972	-2.20629997198243	-4.21940867335762
YML058W	-0.648527923631797	0.255830084007649	-1.59567467771801	-4.20241541886475	0.370477248467539	0.41006744040816	-1.35159382361258	-2.15388940556418	-6.76306150835186	-0.474125657879743	-0.0446289951078463	-1.33422629729895	-1.68630041387544	-3.24510035822873	-0.190331296024182	-1.71711724549757	-2.44175807466954	-2.93255357248513	0.0827698440365114	-4.92567422412542	-2.55415811552755	-1.01157175258062	0.219034283877156	-3.77052581867872	0.0279291522098448	-3.26956444729596	-2.29998193213247	-2.01426943188861	-0.680775231256438	-4.12070838808874	0.919267201834694	-1.24735907972908	-5.88214783986543	-0.719888827401097	-2.02104887917212	-2.08134803944429	-1.38076002545336	-1.21158432524843	-0.969065955660341	0.573362523728217	-2.87914682971762	-3.39522061906458	-4.5714423026005	-2.77436792914068	0.158361442139598	-1.51101089289859	-1.69216635812412	-3.35868092383933	-5.88214783986543
YKL068W	1.37216826795609	-1.17966456726902	0.95784221776073	-2.29196017142379	-1.84753356006365	-2.69132241911159	-2.79968187326538	-3.84644144810981	-0.979940393049379	-2.35576638717959	-0.372007631368265	0.333527776550579	-2.36545960389564	-4.03921202469859	-3.09937736720197	-0.646469917803524	-5.141007432662	-0.889862838955806	-1.70259915634466	-1.66153139451063	-2.46574723815287	0.323265049559066	-1.52767652648744	-8.93793258920309	-3.19214581782921	-3.31052305137398	-3.1478770302618	1.22818872474159	-2.24233113687644	-2.04370218722212	-1.05717229348581	-1.04328253524327	-5.83465741661194	-1.24906456003162	0.705261756096014	-0.896064297634287	0.196465682475488	0.922162658487453	1.22003807550062	-2.63395903555179	-2.60450241415539	-3.72824263842185	0.703342479569317	-1.9979348921058	0.642881487963221	-2.60083174046773	-0.59149590566309	-2.1029336938693	-5.83465741661194
YNL099C	-0.915385551187734	0.390505686454477	-3.12480224104190	-2.16579515470679	-1.98958867029535	-3.13057383786781	-0.589516194817979	-3.09585674133938	-4.88067945991945	-1.53183360948919	-2.76944282874860	0.00805974484756697	-3.15433846891451	-3.26605036501114	-0.590027529946284	-0.262356157490793	-4.60742130934941	-0.793548176126943	-0.477436424936225	-0.962099114043715	-2.70814134981226	-3.00028799635271	-0.162689170888149	-7.61238856174854	-1.77886730826758	-1.85112792810991	-2.04764418072921	-2.87602282984966	-1.17157896856962	-3.37569994479556	0.201423226037116	1.44904925748760	-8.17462823620988	-1.56052775007001	-2.99987150906067	-2.38181506782577	-2.18423044003688	-2.37316433748777	-1.44917111453330	-1.76636282834608	-0.751971276733894	-4.17355372384026	-3.21145112841373	-2.02069145583041	-1.48441395696101	-3.6861038628999	-1.03761350354083	0.324506188406842	-8.17462823620988
YDR079W	-0.69610900916153	-1.91008177677526	-2.63272250333433	-1.36874930805764	-1.15773575281510	-1.75465872783103	1.10986719224794	0.72825890111324	-4.80322266507216	0.467437474480183	-0.95001350427996	-1.83122583381671	-0.450296432993291	-0.874772136659875	-2.59104408505212	-0.184020248865788	-1.60761283657077	-2.50105390174165	-0.283292919426528	-2.55181235618661	-0.850438823291733	-1.11686559070732	-1.23115928993629	-6.64707933845364	-3.33941145838881	-4.58295822436995	-2.16065474012616	-2.04398828621357	-2.81065413152128	-3.88470491092600	-1.76088599752578	-3.04276627987201	-3.78666974031259	-0.426898947561988	-2.54653359426942	-0.951445253088859	-2.64374165229247	-3.52999787523115	-0.707629878379512	-0.802820418121188	-3.18089879212996	-3.75519957712069	-3.64748968110104	-4.95082692168084	-2.96044795271649	-2.46299226093695	-1.72245282208674	-0.619488004533054	-3.78666974031259
YHR166C	-0.587726674559645	-1.61303425514137	-1.22244168384303	-1.56142042407246	-2.59603128817739	-3.76385205264796	-1.63516748097355	-1.11920567096775	-6.38669233212309	-1.38448255367486	-2.37595184932911	-1.46007789507872	-2.79243025674725	-4.58072404620540	-3.93036082684696	-0.473821265201349	0.416448898059688	-3.14885636178534	-1.80640762400289	-2.80031313211288	-1.26496821341905	-1.16407730205209	0.691605407991883	-11.2373310139672	-3.93406013332276	-3.41298194517904	-3.81220443606578	-1.32080824922984	-3.46644776998825	-3.52092467534317	1.17414545608753	-1.98416102302634	-2.47811853706770	-1.23844690030112	-1.37393995133644	-0.710468356675614	-0.440897034177853	-3.52011526233176	-0.95744182869187	-1.25096400156628	-2.68950403475972	-1.28217165833399	-4.28581295758553	-0.940594493946877	-0.972317585214485	-1.43016141757361	-2.02461786701123	-2.7787185705078	-2.47811853706770
YBL014C	-0.483304356681161	-0.686009826504468	-0.424558499478374	0.775003394864463	-2.30773408352620	-3.20676702643879	-1.05128646651926	-0.7995736030149	-1.69760292785331	-0.582364089617631	-2.48864202370367	-1.15812923511537	-2.62928008183456	-4.63513226607873	0.48175601393355	-1.35741619789150	-3.18932467871906	-3.20103904556138	-2.15453213824688	-3.9155911017848	1.00189459151803	1.03204002255767	-0.194952394114588	-9.2784669265715	-3.46779083365239	-2.62019579444889	-3.37465893630415	0.418265121093391	-1.15622411903806	-4.07476427533377	-0.860113339171124	-2.82740468151103	-7.91057012148968	-0.278129735553149	-0.498013085828765	-0.0520840211700294	-0.0859654232257994	-2.63111737376621	0.6645800739269	-2.87166051711218	-1.50170008829712	-5.67365817703425	-1.08402109766018	-2.94733606408299	-0.341346555856487	-2.25773531082579	-1.40032124431192	-5.75229162449894	-7.91057012148968
YGR070W	-2.26355674772510	-1.22392752401018	-3.89615570924205	-2.14204835545573	0.0938368769400483	-0.936997987247788	0.25762500407169	-1.16745727082274	-4.28107505086799	0.46811730983316	0.211895577233208	-0.0191909682361016	0.35730016138923	-2.02043364713936	-0.445680806616165	-1.88974233232300	-5.24007824667531	-1.41721709949973	0.216817560349696	-1.55125651524758	-1.99410568101993	-2.92279719587942	-1.99962099446716	-6.59568404220769	-2.11503362063792	-2.66119167460956	-3.35921370076119	-3.18839081453012	-1.78088357283321	-2.50689567458548	-0.75392826527048	-3.21087947776624	-2.11299793420299	-1.04582686016840	-4.04990253352718	-2.11239111419332	-2.42012134918506	-1.11160074039408	-2.05969562877713	-1.66809555910624	-3.4386203841854	-3.07212846754937	-4.63106493228005	-3.39823145298363	-1.41284330847904	-1.83679420922906	-0.268197616916082	-1.99651548040557	-2.11299793420299
YDL007W	-0.123772467930737	-0.764099155958915	-1.23980643256990	-0.552109233764808	-2.58186113411698	-3.01033415254901	0.548155815653561	-0.252305433002418	-5.56272723344072	-0.822479451273576	-1.92112188767601	-2.48837846668417	-2.04052660993379	-2.53412249024123	-1.867223205602	-0.74342172684836	-1.87304473345771	-2.98465506094667	-1.02672044160789	-3.08664901077923	-0.782949447817226	-1.30763209378645	0.145360738551588	-9.3611735845508	-3.26038841196825	-2.39976357045048	-1.91652698992766	-1.26160248276800	-1.68895605119501	-4.71933197509488	-0.0190001952024007	-2.75782653080492	-5.74205567773602	0.373928618068528	-1.64047385180024	-1.83103001113825	-1.58797183505001	-3.80132167778215	-0.644892557932575	-2.61337381531473	-1.87793320989558	-4.05561287217735	-4.61328296420616	-3.99136677037813	-0.783233842935152	-4.05918581020646	-0.821383447154422	-3.78384891430286	-5.74205567773602
YNL280C	-1.29698784368242	-0.00250699792879388	-2.46868047517432	-3.86654575169792	-1.15301934465980	-2.00108489206694	0.293640856017126	-1.21598462634736	-3.86981405717606	-1.19342647526931	-0.327669851963541	-0.628105358856133	-1.2999990868213	-2.36034742939128	-1.82165582891438	-2.52731094238369	-3.16804851415758	-2.49705542397078	-0.210170249021668	-1.46669317501832	-3.31082543342477	-1.27218791259877	-2.29404394804226	-10.3880350906826	0.707605038802332	-2.53804093384734	-3.86398843346103	-2.22011045991450	-1.13978321325419	-1.90969288376924	-3.37810585387212	-3.25713759319248	-4.16267769626306	-0.747962390659831	-2.60634033702137	-2.34002442918103	-1.52666738829110	-1.39638628334022	-0.903537317194196	-2.61693326805519	-3.25150548937089	-2.85844914646928	-3.13329765325584	-5.86486446519205	-4.55183422219515	-1.49874254185041	-1.39623997238847	-2.03663489054548	-4.16267769626306
YDL042C	-0.786279257229223	0.314962662853961	-2.41576086786082	-2.10438627436055	-1.39920954498281	-2.91265955768162	0.0530954296748423	-0.645965651593235	-3.81297651400589	-0.755419535338844	-1.36339851231654	0.139428518467856	-2.17951941394000	-1.80074479417959	-1.53669153527682	-0.963235924981066	-2.89227870122368	0.537712699654887	-1.34998020502533	-3.01558256246231	-3.06082692355223	-1.68698630512370	-1.12397202112704	-10.6458760320985	-3.22095288130487	-4.74247515688824	-2.52349211663278	-2.08700496233808	-0.171292808429713	-4.50652388374399	-1.26410739737639	-1.99601628510526	-7.66910697918619	-0.818297505673468	-2.64494365404397	-1.56496611093217	-0.317317172526004	-1.33218313379653	-0.70500766859	-3.58826844141733	-0.572510317112035	-4.28809533025078	-2.24530850118217	-2.71977729290754	-2.27976582538310	-2.04096489074741	0.0780221216388826	-2.28731956665510	-7.66910697918619
YHR077C	-0.842378468412925	-0.380652318401504	-2.96131671522080	-3.80667594152849	-1.13448509458229	-1.66613171127786	-0.588228950287842	-1.94787441487275	-4.09325596705938	-1.63014933847945	-0.203616707293215	-0.0194108149630655	-1.35917599277586	-2.31230025121494	-0.316828529290195	-0.861214136056903	-2.34022122880861	-0.298758242491665	-0.773342155745063	-1.64776929369962	-1.61293131792350	-2.21184722101457	-1.24146919575475	-8.87844718005045	-3.02410142548106	-0.0990184296261912	-1.26935728923292	-1.95620678505659	-1.70241186235144	0.519189698240786	-0.206445913954502	-0.031832669756095	-0.436176229637187	-1.43636365349298	-3.25912302393119	-1.34253130457035	-0.89031085208636	-1.97108385675581	-0.599899876198285	-3.61281912330358	-3.4740868952467	-3.35909853742178	-3.49645190865564	-2.20156036592642	-2.41953366785986	-2.00533618911532	-1.10153933512411	-2.14010058837303	-0.436176229637187
YPR185W	-2.4877501681296	0.0415082930652166	-3.07279474518547	0.193974957417864	-1.54592814653855	-2.49076272489413	-0.52542239771984	-0.405046226545675	-8.33653962125883	-0.853762385430603	-1.53841206445730	-0.331947130353842	-1.23915554689879	-2.32228614151398	-1.71345198097672	-0.0726069408437692	-4.98866401114664	-0.237055006367600	-1.18722867067929	-1.83948755250744	-0.286562356557834	-2.54200208398068	-0.102587249249718	-10.5797039130577	-1.37046876742213	-3.48512243250078	-1.21068434735217	-2.78163033178575	-1.19159425117377	-4.92115729078942	0.0842157733741004	-2.37145503846707	-6.43006242092612	-0.974276637110395	-2.99344409957463	-2.74042965333785	-3.93589017334535	-3.46257443848680	-2.3243927907003	-0.769254400191048	-3.73747539872938	-2.84045746279191	-7.01254160387442	0.163975578746891	-2.448025671529	-0.0803530501546215	-0.283720676796313	-3.42023062250339	-6.43006242092612
YML047C	-0.914923745323265	0.313428582641609	-2.10418924117345	-3.06366968130297	-1.36827986508956	-1.50789111487585	-0.451578678798321	-1.13347838132507	-4.12464606812899	-1.35698758601429	-1.09636094666043	-0.447521672480341	-1.80139143203339	-3.36726345321423	-1.90421705635074	-2.46193182544804	-2.53562820632391	-3.10418893240507	-0.532911492266852	-2.17925340622527	-2.98334722964874	-0.83928765695294	-1.56845211130306	-9.17190420230566	-4.16464494904964	-2.98655438469841	-2.2635543583599	-1.85668504552862	-0.91750046433204	-2.09018101847454	-2.48101433881541	-2.61497960323939	-4.9318107300363	-0.660626024224642	-2.41906585886412	-0.894828062944698	-0.84306016617279	-2.26306543742343	-0.619403094096145	-2.95889175640654	-3.62946224139653	-3.47188196063404	-3.18109984305473	-4.2111797740952	-3.03141080125506	-1.58613944540084	-1.67443943232374	-2.64987727903549	-4.9318107300363
YMR271C	-2.43461219120516	-1.69256265640303	-4.2324097161258	-2.85329151481982	-0.678962014927047	-2.08792805684846	0.70873143957649	0.665453066619527	-5.49257570937442	0.610428086359501	-1.24547604754797	0.0309974600574802	-0.211704563078814	-0.585376486031398	-1.63385702608428	-1.16509381969524	-2.41146642009271	-0.660758726792848	0.718811981125725	-2.01043654059435	-2.1128567113963	-4.24891495630712	-2.05368483389802	-6.63067537277718	-2.52933861744246	-2.57414121769334	-3.73201397851643	-3.60139274884715	-2.22817859992165	-4.15211370708073	-2.56457240261239	-3.08680460302550	-7.71806788279574	-0.0793717448784992	-4.54851595983314	-1.21001665469679	-2.96261058960901	0.583461249541524	-2.61152962987289	1.32255185965410	-4.3816218092833	-0.773370923581954	-3.61972700746247	-3.56429478805750	-4.47428185137146	-1.64417349702198	-0.62978815960487	-2.13218243808485	-7.71806788279574
YPL061W	-1.80035149637616	-0.800394113563638	-3.24153837873689	-2.74987241500279	0.383956477152504	0.931836307776934	-0.527246861129822	-2.42717146730939	-5.4423586655822	-0.118435464776917	0.649920926758735	-1.72013891679498	-0.278116615818889	-3.10075198455259	-1.78889493899790	-2.39602192805915	-4.41172634389489	-1.65207996359919	-0.972605552493778	-1.99295322671508	-2.36314744259353	-1.79115343947958	-2.87406507913794	-7.83014786102343	0.410524694401609	-3.02221887204468	-3.04102219036033	-3.02282375171735	-1.60622037458114	-3.89877085869113	-2.06047966297355	-3.79759961893314	-4.31864186800528	-2.13521229529295	-3.14642270053275	-1.82104342572217	-0.961109032588912	-1.81002985041588	-1.48394446795103	-1.59341104027582	-2.98711548479948	-3.68480420772518	-3.45413111241975	-3.23080356586944	-0.93727441695538	-2.90973391602246	0.0524804735646668	-1.14549579495798	-4.31864186800528
YML097C	-0.761541774380814	-1.52533610050348	-1.80419727825231	-0.862786438833083	-2.78546578755674	-3.97475497444280	-1.18084899972668	-1.62227520416439	-4.02728469079073	-0.92014424192784	-3.02456813696151	-1.33611541877485	-2.75122431057395	-4.01981441678535	-4.07899732525656	-0.0616272882133005	-2.53305852102962	-2.53121958783847	-0.633938002034409	-1.82693407767377	-1.12087256758807	-1.96251488262639	-0.0963143446102262	-9.24747592384472	-1.87192151907192	-2.78976525228283	-1.21717714259913	-1.42840504548186	-3.02571231737093	-4.3353022208271	-0.295325187405516	-2.19134560341117	-3.99963502062028	-1.04390044748694	-1.90152387344637	0.603625862076115	-1.62049860060272	-2.34371668034948	-0.899323194820312	-1.96045481410280	-3.51199954605964	-1.55236361190502	-1.81233081391924	-1.87180372647544	-2.59949439753460	-2.06572805668446	-2.33869173897772	-2.25274141408418	-3.99963502062028
YKL084W	-0.579812822276332	-0.94899503860972	-1.55384928594993	-1.79088541719987	-1.84329590085251	-2.94355101245799	-0.366776298905932	0.134934188735661	-2.61938574822553	-1.17240095079280	-0.457043337565459	-1.47724943556187	-0.490747198250934	-2.14474680738501	-2.92668070851383	-0.542814537155707	-2.08819921416525	-3.17601476603726	-2.82324196354508	-2.47743033287224	-2.48342369156489	-1.22060447103187	-0.198444799130982	-14.2876748137568	-1.75001009449584	-2.12746069790297	-3.0825037390026	-1.24490981293764	-1.87361289229618	-2.32040034960904	-0.555588612744001	-2.70472482527533	-7.23450744571233	-1.65289948361571	-1.90091713420666	-0.351534933908515	-1.90378045956748	0.229876673758423	-0.539203454803635	-0.404415140311961	-3.49167418271033	-1.70009900150591	-2.2341082657959	-3.57983648861892	-2.74320264403288	-1.22111556861260	-1.81002990507319	-3.51184613745243	-7.23450744571233
YHR050W	-0.916904707792289	-0.332948457595238	-1.66047294713263	0.372439461739198	-0.830183924071576	-1.9936348858405	-2.29757918265378	-3.01479478625691	-6.94832827758276	-1.78848430305013	-1.65257418566880	-2.4155689879723	-2.39709544854658	-3.49644868222705	-1.68944672376355	0.0158821176679822	-2.85291312923758	-1.32462222368887	-1.11490947226579	-2.98364885612033	-0.974411912085704	-0.495945928188803	-0.118056358208485	-5.65586901328397	0.347966249774963	-2.00441854239258	-3.18994409529813	-2.12768975010548	-2.01689180329997	-2.49917427907665	1.02804614248708	-1.68911383546296	-2.51105098898196	-2.95055579084529	-1.78315450661126	-2.66681430065238	-1.75905810471786	-1.76824283523269	-0.90096551663645	-2.3611676835825	-4.64694882264721	-3.20763785672557	-4.18054088609004	1.94889705508695	-0.73750869690294	0.286307267045754	-1.02328582834643	-3.83474769652763	-2.51105098898196
YDR005C	-0.500719221928656	-0.380619488953372	-0.390796455173736	0.959908336291115	-2.01671882425534	-3.07127263727649	-1.11703269561258	-1.25632455823261	-6.01750572595613	-1.10656818220535	-0.132539709993247	-0.838077116491419	-0.173099339561481	-2.26189360957652	-1.35428169517273	0.896532577710439	-4.54632978818384	-1.82018517843321	-2.27877862084937	-4.47256355553634	1.10856700051433	0.129980123618784	-0.241858380025504	-10.8182369768497	-2.31760005524022	-3.89427507422058	-3.04530286563795	-0.190242270580011	-0.601362852183464	-4.3390365172322	-0.0221420024842622	-3.67014078151052	-3.70233292890033	-0.477985094012699	-0.731598100652433	-2.45297016628949	-2.38722255119936	-4.09832743323341	-0.197211449073893	-4.07282679366651	-4.56052423727285	-2.55190613492501	-5.06936663440508	-0.876562532649665	-2.00757069866289	-1.18271460979338	-1.50296778361617	-4.62125488551292	-3.70233292890033
YJL148W	0.336138642089158	-1.35208957145708	-1.47271687424714	-2.67682740565527	-2.79611522578185	-3.6197055260328	-1.85995025353941	-3.70741691803103	3.99319919599753	-1.923574305751	-2.30696471594838	-0.703313856972875	-2.61832216743697	-3.78990342560492	-0.947115117192053	-1.24682110980419	-4.07293339575813	-2.36760119708552	-1.30693124474630	-0.773865492060838	-2.74960084678611	-0.517563717020294	-1.13905011544192	-8.48802396773931	-4.19900749770989	-2.46105763531100	0.615459060094445	-0.368596159630426	-1.32643298917263	-4.00323393051117	-1.71203738741892	-2.04303246364093	-5.01836767108703	-1.58495203091087	-1.51371402427590	0.269784231177041	0.403735644958795	-0.0152652109821734	0.711697635434738	-3.6549801595122	-2.41656690572327	-3.4948927203487	4.36201131271572	-3.33861661694705	-1.19317227029280	-2.87171357172339	-2.40735012919758	-3.08317714435859	-5.01836767108703
YFL041W	-1.59943415658551	-1.51978142681046	-2.74369041421441	-3.76573476118595	0.233185890662023	-0.750498950778386	-0.739991790276872	0.0394474129697628	-5.61512364636561	-1.22521948542037	-1.08427387371312	-1.96345258275087	-1.17204785150809	-1.83373805931983	-2.57210976431317	-1.62573169735652	1.45883406088871	-1.85725491570711	-1.01531267352600	-1.43965587177322	-2.45016111516259	-2.30147717513947	-0.219716072099205	-10.0870101602124	-0.835499921666775	-2.06684736656222	-3.4903743331647	-2.31577538538459	-3.56970914485574	-2.44523194363286	-1.84834863966369	-3.65473472371682	-3.57299870025478	-0.981782847565051	-3.05600994760164	-1.36586899493279	-1.08974829424315	-2.50873442597065	-1.27721974451984	-0.295204424107571	-5.48553216521205	-1.65353899128793	-2.79243406963536	-2.21432145533974	-4.12181306908362	-0.632180446360455	-0.839061292015465	-0.584088788921291	-3.57299870025478
YJL076W	0.828474504459543	-0.165163848831715	0.620211808745637	-1.33787185737721	-0.641571570306203	-1.41272324724510	-2.30279465363109	-2.10404824140727	-4.93727103773249	-2.71624154015108	-1.70359339503395	-0.212435950455838	-3.54062200990442	-2.99749507846640	-1.56336596197275	-0.155669833097570	-2.87194006387091	-1.11736832999724	-1.66861618453609	-0.949070781157164	-3.12720403823229	0.997483401906122	-0.0047456369460013	-6.86218666747649	-2.67244178658473	-1.86220883830720	-3.1352305178959	0.575302334670355	-2.46101199832955	-3.73261515588984	-0.395161231326832	1.13658545467883	-5.64568961545974	-0.707923437553548	0.588737874460719	-2.03292919562634	0.315068442564946	-3.77637247872946	0.915570810467014	-1.79422295929595	-0.566906028545441	-3.35252850536147	-3.08674877588421	-1.49467040182123	-0.443119703367	-1.70852268439974	-1.01290229666386	-1.87680146908829	-5.64568961545974
YDR135C	0.0323590597193019	-0.61534196981403	-0.354779741130672	-2.49420074489816	-1.05095867395112	-0.991159972393287	-1.90448833444812	-2.08354453056819	-5.23883526001938	-0.341649045195030	-0.476782621358042	-0.131433378519380	-1.34574224622021	-2.25244312201714	-1.62080002782242	-3.58844271077548	-6.58904942841513	-2.26899351124643	-0.207003147077332	-1.44536420570223	-2.14729795630799	0.64777277389009	-3.00761190321721	-9.7368234245811	0.714721777419534	-2.29105455745300	-2.39442013463015	-0.4981631259275	-0.356176719372234	-4.28222631861556	-1.73262734919793	-6.28028909079366	-3.66154154905347	-1.38390984332734	0.00733184030947019	-2.37014023710964	-2.5063561357704	-1.49026135685172	0.147956339531288	-2.05534667611849	-3.9233275509411	-1.76175745153425	-3.40405793296302	-3.38898460401704	-2.39067265494331	-2.37182194231905	-1.44154565829041	-3.77331831165773	-3.66154154905347
YOR304W	-0.387194668730942	-0.0500599796923491	-0.396071495088038	-1.44817888876215	-3.01901640924034	-3.33889650946358	-1.12747044293964	-1.83153097569686	-4.01168575972353	-0.971829139915572	-2.64587276054216	-0.770237606777184	-3.89744097511373	0.291129927208529	-1.78878819744595	-1.26995191653376	-1.15625135144229	-2.06519052556069	-2.01804118168338	-2.98249081935828	-2.63523138706073	-0.660202050324963	0.565297940071437	-8.64750463246098	-2.34645607847966	-1.96801016029173	-0.778041503594677	-0.826768220065458	-1.41323455938174	-3.03370917629501	-0.182448266093978	-1.11903910317762	-4.78906539894661	-0.364070401728879	-0.491463886437417	-0.905082127567438	-0.240233731642235	-3.55375450111356	-0.507594592302715	-1.65024742359484	-3.08238853553117	-2.52378951742197	-2.97359239928438	-1.32627301649039	-1.32736028263366	-1.20406523906195	-0.746359393682767	-1.26572966413013	-4.78906539894661
YOL133W	-1.08232956947955	-0.921977805434905	-2.75685025118071	-1.33773364033702	-2.05685804816341	-2.98379655417882	1.56463548302873	0.0227086143001968	-4.69573664266631	-0.385122703330715	-1.69399909752609	-0.486811281712637	-1.56654214208206	-3.46186856340980	-1.79151857741290	-1.94217926783068	-1.38999552552105	-2.12250476521612	-0.334138525618231	-1.40905983043631	-1.86646442164451	-1.78950580227945	-1.27845204119701	-9.150082023113	-4.25666222316471	-2.94797792922491	-3.35284387683901	-2.49722645829214	-1.57066188734325	-3.11069484875128	-2.29843954437527	-2.34225647791932	-7.04231207085943	-0.0683326605707314	-2.50630950948376	-1.88206307819303	-2.4778770058645	-1.9023133165041	-1.25803534756204	-0.791666878826678	-1.38787740898690	-3.70546355937684	-3.69410420147937	-4.38870683758063	-2.39974518757223	-1.80910895545143	-0.881825797283943	-2.38735246051904	-7.04231207085943
YBL026W	-0.78015996575386	-0.798821337817738	-1.79740424186170	-1.99425741759258	-0.920441330778168	-1.97465023419734	-0.630109531870715	-1.10841859047662	-3.99316113694696	0.636232030966701	-1.42527218372006	-1.42918818007010	-1.43906923068925	-2.25886329149219	-0.393674657863774	-1.95008337259778	-4.13576053865055	-3.73422031885874	-1.70241213745213	-3.20399617890156	-1.39080330379832	-0.691509157046267	-0.651766006438012	-10.1743073700091	-4.02492361079568	-2.54394618325886	0.101654468770927	-0.971353012563546	-1.25365065323839	-2.69064561856920	-0.95912902311927	-4.28333581797792	-5.16679938503277	-0.397887891461991	-2.16789024768801	0.182575710071048	-2.15554019932024	-2.7512471575284	-0.269359677535254	-2.88933435635507	-4.77913158790908	-2.59887032573831	-2.25904380383865	-1.40386055225478	-1.35609986066861	-2.01447471257722	-1.28448202564678	-3.98320804075229	-5.16679938503277
YMR140W	-1.02799109530331	-0.303073650848526	-1.48509412781673	-1.41919187729161	-1.26145067526135	-2.71920771218270	0.556997093640583	0.896188773561343	-5.35345443869725	0.0207772384922558	-0.88282719113037	0.266057466556112	-1.26143804799984	-2.93397967548415	-1.22795426243822	-2.12384331904717	-2.76478230975171	-1.89712743110665	-1.46063168021429	-3.45607616528278	-0.927032120260177	-0.788663583322736	-1.27021977332402	-9.3836037920088	-1.17481456831009	-1.83066077743534	-4.42471686949806	-1.48075378553055	-0.882154258249272	-3.13572820181535	-1.87338043167538	-4.16059444511063	-5.61841968887284	0.561380128392788	-1.30886533507792	-2.90960080628787	-1.74088443346171	-2.71186996442868	-0.849749115891705	-2.32565051128708	-2.00107704686588	-5.25885499679513	-4.91505746519704	-3.4682125794311	-3.15171905333910	-3.5915451010598	0.52342956430574	-3.31083268474746	-5.61841968887284
YBR087W	-0.128665356050796	-0.197569539973068	-0.757589723517324	1.89263442035267	-1.12693286319225	-1.21312548050465	-2.67635949387969	-2.55919680038955	-4.07425403829027	-2.23786867078495	-2.47424261255650	-2.93025598678349	-2.71601494255676	-4.07454098182471	0.263051411567234	0.477638594578977	-4.26327071636121	-1.55883828402761	-1.51854472631749	-2.01366251712656	0.243246506133008	0.65178495779577	0.253552441036540	-6.13376836546946	-4.6664935678166	-3.48339087415904	-0.622801364751175	-0.434095557579195	-0.403958217575016	-4.5316252100516	0.641335512613191	-1.62175068472213	-4.61270978739871	-0.610108275409567	-0.784503777218382	-0.648526876374966	-0.9286292906899	-2.43659060870536	0.394931244181291	-4.11497423182905	-1.29555876817030	-5.25711992216718	-3.77815672965271	-0.585043718924695	-2.09240353114754	0.262780289873868	-1.53761645489510	-3.12637643572966	-4.61270978739871
YDR318W	-1.03382238339162	-0.565022071707947	-2.51236481356564	-1.30022885183609	-0.821397056048097	-1.33282697318607	0.921497934866941	-0.830743663320824	-3.9856818993168	-1.40210291934454	-1.96730459601612	-1.57811489952032	-1.80828026179914	-1.93219270775647	-1.00225309229894	0.592321115056768	-1.87583310902190	-1.97385658706372	-1.52510759517658	-2.52103658661112	-0.933650845220405	-1.72146438999522	-0.387894521319595	-8.85676562714337	-3.55795989940835	-3.13110006951842	-3.54899539407923	-2.24379540484267	-0.930549011609657	-2.62809177008144	-0.805473846595874	1.38578256035252	-9.87533044609347	-0.660721727662671	-2.74044047230073	-1.14103806491228	-0.697384414875293	-0.593679778752247	-0.909965883451726	-2.19405351545216	-2.66888909039622	-3.64737576513624	-2.21003911731084	-2.3642330829928	-3.75669030489719	0.240060110615194	-1.26998723664533	-3.34623026537547	-9.87533044609347
YCL050C	-0.752956220975233	-1.01451401844864	-2.47677105148455	-1.49405613794319	-1.12488714524692	-1.14357248364876	-1.63563091145201	-2.52331335071628	-2.92462977856099	-0.610246507673261	-0.312507799706965	-2.08556020150537	-1.23487237459693	-5.09997678504538	-1.85833332283872	-1.79029831432443	-2.61608171000977	-2.52179449315058	-1.98301751734043	0.491433381194343	-3.08874313783069	-1.77364751259391	-0.0330460024615587	-11.6901774834424	-4.26176819875316	-0.820981192996971	0.668107931336016	-2.40321406648817	-2.10944977200318	-4.19531812227417	-1.74301539090766	-1.95813160621245	-4.29709471923885	0.129463549580689	-2.01822097580748	-1.80911260526809	0.150056332104670	-2.55875381471011	-0.855032950137318	-4.50776290322042	-0.667409526636331	-5.19643443575158	-2.48254944419444	-2.99906065254845	-2.15096522405115	-2.99257708608919	-0.830798557104393	-1.03496210136626	-4.29709471923885
YJR009C	-1.13736916266736	-1.6743611549201	-2.90812645140537	-0.407519663107133	-0.562038235400793	-0.848826673715039	-0.93123464009796	-1.83264955337485	-4.06019771667014	-1.37537878766787	0.670490801435064	-0.83317589867685	-0.0155210147299451	-2.38591990730886	-0.281425978772968	-1.71615602253749	-4.38360096403605	-0.0808644578776102	-0.690091339236353	-0.761292601975847	-1.70148110924254	-1.99921242049161	-2.37640082839087	-7.03254169130109	-2.38174634625977	-2.49967815133149	-1.9851668030271	-2.63780579626108	-2.47086914817820	-0.414903590121912	-1.57109354567025	-3.43917689783699	-3.55949705014147	-2.48597159947052	-3.19333156590406	-1.61693090960577	-0.95136782694408	-1.10242309024380	-1.02167922608446	-2.22233752905054	-3.40117541244432	-2.11701513671237	-2.14605419445784	-2.60436718697519	-2.38770302124409	-2.11276504326896	-0.0506425106645408	-2.07555907887798	-3.55949705014147
YGR158C	0.442652431533169	-1.32395410468004	-0.160965257451606	0.327148040012437	-1.18142957483152	-1.52948784777121	-1.79060988363267	-1.84623107583888	-0.42912950079551	-2.27997859235348	-1.97458674532154	-2.85977819061142	-3.41584426464164	-5.32281764594424	-2.88338351530276	-0.709415435385921	-1.37344064348059	-2.29341467919400	-1.14575661707567	-1.2847263781139	-0.055143866318403	1.13704230705247	0.0492519258688603	-7.31672568800171	-4.52828662333881	-3.42685844458621	-1.45233289617946	0.00307447611041626	-2.52578423251983	-4.71474158323791	-0.951487086963107	-1.04210826001420	-6.07008445892981	-1.70319431182177	-0.160326325802792	0.155693297452289	1.10087353321242	-1.8694878520506	1.05789610919034	-3.68710352102632	-1.51483780970726	-4.33671550953981	-0.373693701016281	-1.93887797493453	-0.0447645680547395	-0.111030171952290	-1.57018671840142	-3.29673776222458	-6.07008445892981
YGL174W	-1.45049848752699	-0.481540173519266	-2.11355351369006	-0.113314594399626	-0.897020903967372	-1.34312902392779	-1.80960945595565	-0.819637141565825	-5.59075408640944	-1.33958381023496	-1.70211885506857	-2.12192174009814	-2.22871338655647	-5.50292558253227	-1.96466335371567	0.281174033675784	-1.08952402993942	-1.98269271562826	-1.31094266402333	-3.60535896555577	-1.40450700276525	-1.19879725570364	0.728049485073979	-5.60705348385768	-3.59737248667663	-3.49887594266578	-3.34652656284301	-1.85232580509587	-1.79041045616197	-3.64466557210349	0.0875354207371384	0.357613452412930	-4.68962923188527	-0.559458873606743	-2.39255324173543	-1.04516827530556	-0.154651626906258	-3.85365795119865	-0.798848750865214	-2.35037564144206	-0.706918768835515	-4.77820850918442	-4.6850604042853	-2.51882945971284	-0.738235372458834	-1.40040348837023	-1.20559175779546	-3.88508981830645	-4.68962923188527
YKR102W	-1.2520815703872	-1.77809182646546	-2.60526196624083	-4.43679273279357	-1.95681438442661	-2.70929138221417	-0.992567424531055	-0.849396885960277	-4.84042041564529	0.174654718013973	0.447860144789751	-0.00533483696415889	-0.0789565892936374	-2.93863177068345	-3.05724599273454	-2.95979611278399	-3.69017781820514	-1.82384835496701	-0.895076537372177	-3.60638835533289	-0.0735897123852475	-1.79154140392275	-0.996042026307957	-10.5237883647834	-3.24724809958046	-3.51194468570670	-3.79923078364886	-2.31190307024691	-2.54050254988159	-1.81593348193425	-0.346194294715301	-5.2482789971613	1.10594766222655	-0.970661792374972	-2.60621139935894	0.0689444516241458	-0.721599855695672	-1.85513049169075	-1.19208686693387	-2.82987427779132	-1.89123711549109	-2.01106441653091	-4.20709616796674	-4.26161953602674	-1.2393355783274	-2.27575677621598	-1.13911911171272	-3.63192807137795	1.10594766222655
YNL257C	-0.832525120621513	-1.07787140679957	-0.952249573473177	-1.80855225439153	-1.30092661844673	-1.88673513777445	-0.794889741791578	-1.72781813246895	-5.46181182002101	-1.67257878497910	-1.50236573975245	-1.44022143744073	-2.36101786837274	-2.63216322866511	-2.44339850334552	-0.214731927119444	-4.32073050417734	-1.32894547097822	-1.78677527576054	0.523547175311656	-1.93675008614649	-0.382219342726659	-0.765509684268896	-8.27914498548314	-2.29813174265208	-2.69159309899523	-2.34827923239914	-0.99578972720122	-2.25470278506596	-5.73990837718067	-1.65750418697731	-2.48256422993386	-6.93180994081492	-0.256383655015298	-0.828177195487915	-1.47952107900705	-2.47512864955445	-2.64738256736902	-0.72640345777276	-1.7501684290748	-3.14200741043387	-2.55072633750097	-2.963630852312	-0.66630723611022	-3.36908229060867	-1.92914899680469	-1.30238845544656	0.5023790360448	-6.93180994081492
YBR237W	-1.22589039606709	-1.34919765869121	-1.20903304572406	-1.22144173326995	-2.94654039060217	-3.92611385855416	0.406691608835307	-1.07316579219425	-4.13853743642123	-1.26853046758153	-1.73831051748962	0.547753118955358	-2.09448431600595	-2.09483654159683	-0.69605563245776	-0.509744863773895	-2.82121894272349	-1.92160555845242	-0.343358881558164	-1.83080471963553	-1.03089553265654	-0.957732130543757	-1.40720200135603	-7.40564748021527	-3.03139499092406	-3.41754800255464	-3.59737814065285	-0.681607959983172	-1.8468808122969	-2.64095241469780	-1.19658518391064	-2.83341329433245	-1.61523628211644	-0.706475975771689	-1.40250639313077	-1.58766558969602	-0.718352259266308	-2.06993091660749	-1.09743499331437	-2.44968521672608	-3.73017088689777	-3.65050512703535	-1.3980119456174	-4.04482408596706	-0.343946499379807	-4.18614628293638	-1.74886478701394	-4.69611530530889	-1.61523628211644
YJL042W	-1.28855143514006	-0.546579437032904	-1.6749107708816	-2.18148619582297	-0.51775719698956	-1.19083711590264	-2.25981001068263	-2.6534921973064	-6.51044511630214	-1.15179205871885	-0.768982072976195	-1.22239502170379	-1.49748630538245	-2.45035832063868	-2.9367575020306	0.299839641742495	-4.0245261916058	0.0202096081248585	-1.32540708120052	-1.04913329607733	-4.09305050635887	-1.79715484285722	0.531109745510953	-5.79731628329217	-2.17620597977170	-5.67042765992376	-2.54570890889139	-1.78851889740557	-2.03516577682593	-6.07024361094932	-1.09012740871611	-1.21398185058915	-3.66379235854041	-0.99797501001028	-1.81073804062938	-2.26991610811963	-1.49040522426897	-3.40788488151979	-1.36422979926998	-1.58468578047505	-1.59535095618977	-1.84031989788003	-4.29086129904248	-0.172569536070131	-1.75980325225271	-2.60838568834461	0.286558734118400	0.832839916588096	-3.66379235854041
YLR084C	-0.926269280163116	0.208812363892359	-1.42885922380884	-1.07166604982459	-0.890158850121623	-1.63796087503617	-2.75439516659998	-1.92903180421567	-4.41768312766310	-0.859182130664684	-2.22907857483605	-2.40366776653593	-2.38121737277240	-5.05175724496736	-1.47336468687882	-2.66336892434463	-2.12239211495232	-3.1364371392116	-1.76233343415475	-3.53164237853778	-1.13725630458437	-1.10832965109016	0.161491531460393	-9.6193064807081	-3.91995404488547	-1.63718900915525	-2.49742867909108	-1.52473019940036	-0.0378055641337449	-2.70995627463143	0.0529626330987419	-3.63093313484166	-6.92684627111232	-1.28160975761669	-1.58926613258244	-0.297411662423607	-0.682848997513639	-3.02792226387362	-0.78438646192449	-2.12547815944092	-3.06545674269129	-4.54429349162584	-2.62100038736881	0.802977477722103	-0.915089590906574	-0.581333856361547	-0.887533142319944	-4.27570120879702	-6.92684627111232
YJL068C	-2.62009182671578	-0.791163776076497	-4.02969834854794	-2.03248787882344	-2.03049875371788	-2.83924355947702	-0.523021846508031	-0.717491676474718	-8.94710517526007	0.737181960456407	-0.0204349583035134	-2.37082374555655	0.145110171219799	-2.2486066385153	-3.56006226368628	-0.650891430058921	-0.735780403353431	-1.37651112543539	0.239516096761201	-1.94503472925579	-2.05393096247062	-3.9541628215964	-0.60601651300293	-9.975524428184	-2.44023578484208	-1.94977572714788	-2.45585923639038	-3.98110496680678	-3.04757472084386	-3.86820512089081	-0.4955586011135	-3.28514738277192	-4.97230717922928	-1.40147642791197	-4.2803977911252	-2.15337183091668	-3.30893272471205	-3.0138027235437	-2.92424780207454	1.21234854642908	-3.57581252175291	-2.20944707575073	-6.90605649693808	-1.62415571898762	-4.04766184152886	-1.75909399239713	0.20985756445554	0.110389675814376	-4.97230717922928
YCR034W	0.536260305232478	-0.427253400670256	-0.250893764195871	-1.81831106833210	-1.30431799711041	-2.05550037527710	-2.95234876673813	-3.23340246044156	-3.31264475282372	-2.15376596533651	-1.67379157020374	-2.33572781873067	-3.20799687836273	-4.38468490607373	-2.18204348708126	-0.403434970312551	-1.08008983781428	-2.09867691200007	-1.82376132889549	-2.79291684952410	-1.96962196839276	0.0341070411817437	1.00010759019193	-8.70738357716913	-1.77947430873662	-2.56225523534689	-2.25618816242371	-0.396456855634973	-1.89695666437753	-3.04107184925072	0.98849080342522	-0.930505681392005	-4.06050863187413	-2.59569096462898	-0.368996775651573	-0.224950146504766	-0.122235269671021	-1.94537571374806	0.455437596312164	-1.68773965347170	-2.77336853210882	-3.29308843126151	-1.52784118656711	1.39452693205706	-0.387038067677958	1.00929592574658	-0.923298272519019	-1.25200467825003	-4.06050863187413
YCL010C	-0.0697776736005343	-1.20088926204872	-0.773433170557422	-0.792998946382709	-2.51661636986394	-3.53261501210096	-0.736541049094914	-0.665923392665316	-4.36913399142265	-1.12702987792805	-2.78766763002367	-0.357150515498508	-3.06582504796363	-4.29730862585525	-3.70186900033444	0.704908543343511	-0.213398821156889	-2.17496147803841	-2.68054150947167	-2.55265298326093	-0.211139746253364	-1.03189841347764	0.776892681524292	-13.5510228149724	-2.22330539499651	-2.55330297347494	-1.49991805847283	-1.20553418949348	-3.17474533026045	-3.1840617489268	0.382308354330978	-1.08023892443081	-6.76234178696473	-1.36786741339079	-0.514375368923981	1.41454911627730	-0.217021551668351	-2.67400818807212	-0.710805877018484	-1.87354058785001	-1.67800349352533	-3.63041797043304	-2.91088009796661	-1.51658494750193	-0.639225010018346	-2.15537404680174	-0.844973211511966	-4.13415691474568	-6.76234178696473
YER164W	1.15782382982297	-0.468275199921893	1.11724399919683	-1.22750272878640	-2.8861271159995	-3.15087981955825	-1.50911220168981	-2.09208295296912	-2.67099351974898	-1.91586410465219	-2.20980656447511	-0.864013790407337	-4.09427111482305	-6.13471290861817	-3.66919692316575	-0.00999447334771893	-0.606589898685763	-2.17398945794212	-2.35424171040842	-2.99610158904925	-1.68253241343887	1.15503076019272	0.813189719514065	-8.78668500063033	-3.79956324478487	-3.45034117972081	-3.12963672311112	0.243657159817982	-1.76153574765162	-1.25784173370755	-0.0212042310404217	0.727745992931414	-2.29225049521218	-1.67978745914215	1.67143902698988	-0.0223954040618254	0.891567397490608	-2.06419562002956	0.70369746413566	-3.56709639994712	-0.110874940128108	-4.16319000638424	-1.64571304910242	-2.39765067243648	1.08893042052336	-3.38825624239469	-1.66553959239484	-2.81049990475561	-2.29225049521218
YGR057C	-0.433017229308772	-0.263949612263779	-1.43681068000805	-1.59572048589862	-2.60901615992316	-4.73719634311438	-0.340335816536941	-0.186662652326389	-1.15733855522073	0.0388867357693668	-0.408529000350588	0.230818587134182	-0.95615873406218	-2.21239813853056	1.95524405141871	-0.655312574299108	-4.89863851640524	-2.47206511672374	-1.70581086590533	-4.62905955375765	-0.00361180209800112	-0.614341821514211	-0.613000875810876	-10.5446457424139	-1.25600826864039	-2.79888554041535	-1.76204315440222	-0.574081190876639	-0.760744686788284	-2.38795631105115	-1.4531575223836	-3.22061086005081	-5.16065559064105	-0.00257342942399796	-1.88673269193633	-1.11429278574647	-0.631533503692988	-1.65293616538341	0.256166866440424	-2.79124010570925	-4.48202929968418	-3.21434195368813	-1.03735238461573	-4.32315456598742	-2.20784469079184	-1.62666210546957	-1.57285112594126	-5.71883544930793	-5.16065559064105
YDR439W	-0.83925944445345	-1.09763810985082	-1.42781162798540	0.356750646900293	-2.04260106924690	-3.0252387060869	-0.587254552746157	-0.463486580231769	-5.17103664414974	0.352709569469599	-2.30169672726292	-1.68144478803573	-2.33508062208557	-5.00675232197240	-1.51237731134064	-2.30269307178809	-2.35691072852480	-4.21147842468077	-1.32203646894536	-2.87861104840980	0.119078320809578	-0.337483932801352	-0.424662908878429	-10.4738803260630	-2.62851877527187	-2.14258306771710	-4.04689035929139	-1.29888862263840	-2.05695210159155	-3.91752348678759	-1.18833253754879	-3.29573910862385	-7.68191662544433	-0.379203309951725	-1.53860504781410	-0.324101027848575	-1.15174634464221	-3.2316722712214	-0.405797294164958	-2.17084961854692	-1.41691402805632	-4.94360543220115	-3.25525524583305	-2.65071050691445	-1.29767739329313	-1.51544224525327	-1.51218113188489	-5.29244568038496	-7.68191662544433
YFL017C	-0.58058034761235	-1.20202053894881	-1.75042642953817	-2.50889352882055	-1.98785604365453	-2.45357673321749	-1.88969416011519	-2.42311963115343	-5.99818469529414	-1.56594354750630	-1.53709263419315	-1.92048960728338	-1.96650837469121	-3.06862965592627	-3.86867201089819	0.518358684056718	1.31722373281779	-1.90947753952365	-1.53644022367790	-2.52075735238311	-2.41067928350146	-1.94715101664514	1.41563766819858	-8.52601783779712	-4.44594590230790	-3.00374922810299	-2.28036428978119	-1.66669157718091	-3.17661515648103	-3.50228724698287	0.976375368805033	0.84424882078708	-5.07628125404321	-1.23646975664981	-2.29447557724728	-0.907153058306123	-1.57997132777110	-2.68386676978417	-0.94355711819693	-0.844429305949835	-3.44239907869137	-3.23356706584568	-3.99577264515759	0.0841033627354603	-0.0093725954049495	-1.89748790734859	-0.935819259349056	-0.0856015957096923	-5.07628125404321
YBR200W	-0.811931930530256	-0.666823787213960	-2.61762201010149	-3.51317976819850	-1.04847931203609	-1.74056457191663	0.298713540805989	-0.827867518171277	-3.47600490587509	-1.18055938367807	-1.34779987164559	0.554285816821288	-1.75593966887292	-3.07420421534007	-1.38632378998464	-3.06701601974948	-2.27866102557179	-1.95041327597792	-0.764187500942069	-1.02121685080660	-4.42605147884228	-2.00129905522166	-2.86803344682018	-9.81011604775276	-2.78755383604270	-3.1401868897245	-2.21095442395941	-2.00704814470985	-0.475300868169554	-2.12294597271308	-3.63034135585797	-4.6599544468145	-3.06256601097673	0.0442043520468562	-2.14123186515009	-0.09263323101195	-1.61159287473574	-2.03825700223758	-0.905092588413513	-1.23799962840137	-1.81608813302562	-2.18779219816294	-3.74184592925202	-4.16732794618059	-1.44012238148617	-5.11012584532396	-1.61079530429881	-1.24520765796143	-3.06256601097673
YCL031C	0.265380134215393	-0.291824152034552	-1.31367692592803	-0.993119903159127	-0.748858924392735	-1.11405484773656	-0.931711137467884	-2.16863740001454	-0.145300183676605	-1.12633532414920	-2.22204263111716	-0.874706796560295	-2.45491928612669	-3.09295007679338	0.503000420465241	0.234531318697740	-5.54581072306743	-1.29663852174858	-1.56581373773053	-0.749939290492825	0.37753673667465	-0.601491300150886	-1.18081803170860	-8.68625509314588	-2.57865007586536	-2.38470479665900	-0.719022869596981	-0.222004149782024	-0.578347244555377	-0.942165592551014	-1.72724199749032	-1.97388841559504	-7.53261338792226	0.132498264377553	-1.40683921362347	0.313690562062171	0.28331434918896	-0.900862153574705	0.76342956944627	-5.25748311101022	-2.86998744448224	-3.51773711645019	-0.157035701126343	-2.55319637952256	-1.68148289798633	-3.58727108853055	-1.25485040620219	-3.65243283731736	-7.53261338792226
YMR308C	0.946068292746381	-1.09158009278415	0.198831686616278	-2.34285676375869	-0.0199548746377034	-0.513884824962739	-2.47416248478540	-4.45302036972633	-0.200149557771637	-1.90288336099706	-0.795475392598533	-1.52127328532519	-2.40514340797315	-4.74932130338882	-1.52341744050667	-1.49860936091868	-5.12953352213124	-1.96217650140803	-0.926947165887618	0.8261719388072	-2.43872453306180	1.72332744296063	-2.32353308712240	-8.68620397674794	-2.67284134200462	-3.5339111480945	-1.76749140397387	0.897984850874513	-1.78476066192749	-5.11261718846883	-2.80684762651398	-4.19600056266764	-3.02891164381868	-1.85866650878708	0.181523253991207	-0.58453143095116	0.0564448679731091	0.612447275281022	1.76116654992112	-4.34218143397001	-4.3508310578683	-1.55343061739135	1.16747936471573	-3.47729426153524	-2.03136783554517	-1.27682952884433	-1.66761158665262	-3.5688604630882	-3.02891164381868
YER155C	-1.13561069323385	-0.944776632252041	-1.00201733566788	-3.14089541720933	-1.58734199782819	-2.05354402299979	-1.4812658932475	-1.76501348499654	-3.67685309884955	-1.68108789894832	-1.70412214632454	-1.24924491311059	-2.52672551626388	-3.59448073382423	-2.6608685543691	-1.60944086232326	-3.70784607191694	-1.15691175409765	-1.38463078373013	-0.642296982751091	-2.63591314422583	-0.99007894308092	-1.16413355941407	-7.38826620313271	-4.17169869000248	-2.91383705710137	-2.36162938842457	-1.01750493783758	-1.40373858877061	-4.09376023910532	-1.75125927756978	-3.59503309213061	-3.09321092680488	-0.232490814706060	-0.970700406698265	-0.732664596270943	-1.63087670377337	-3.54423335358346	-1.05054639883685	-3.62144436763525	-3.45744915636427	-2.62322082309592	-2.55137236435112	-0.9043878180877	-2.95250040180397	-2.12388350893705	-0.97530750790847	0.479971617805893	-3.09321092680488
YOR377W	-0.153534131168898	-1.70116561618394	-1.45300181742098	-1.11376508283001	-2.78896467720974	-2.67390262234890	-2.35164996215118	-1.77890914856798	-4.62328602291151	-1.81688261168033	-1.13973656162821	-0.731292948777186	-1.63321379035958	-6.30082852229867	-2.11142854522542	-1.27296806172332	-0.546668713368171	-3.83897938965588	-2.16964804807817	-2.71822796001819	-1.39403596970057	-0.752298841205923	0.191246598366699	-13.5270718401964	-4.07677107204075	-4.49020788694641	-0.505499533147863	-1.69595435812051	-1.79125303988992	-3.60687520837027	0.0805154183653013	-3.58911859128115	-5.7232151360251	-0.702795420157426	-1.38710566465612	0.275040116347318	-1.57491150502780	-2.9791541588364	-0.460282430049732	-3.09130122165866	-1.04087055004864	-2.79413359785715	-3.75158341441470	-2.2877797515829	-2.03632816470880	-2.81342566516207	-2.54731158726983	-5.4883672046623	-5.7232151360251
YDL113C	-1.58482220289733	0.976818843588287	-2.92883606916078	-3.41253510988888	-0.138155057588082	-1.60302328912571	2.01869853551676	0.821983664594262	-6.90278166798759	-0.438010860956864	-1.43759083482478	0.0518615960845265	-1.59345238218937	-0.304756403921694	-0.572411084406985	-0.846766675994969	-1.40553125733531	-0.647294564850447	-0.889641409569216	-2.11801766162301	-2.63512065096786	-2.62958392725800	-0.75789126276326	-8.51130181578126	-2.22840317095198	-2.96019137795963	-2.90831351219555	-2.02610831748908	-0.0502778722968748	-1.14392482607576	-1.76722360715177	-1.41862854816781	-5.40522837098363	0.599015694577507	-2.70670318619938	-3.17748787964747	-2.19232913039044	-3.18987526806256	-1.62608624940022	-0.331907999667447	-2.81960571287542	-5.20661744033192	-5.04160969462417	-2.12805074605446	-3.88340771825522	-2.74219675194392	-0.0442536380751031	-2.50456534472264	-5.40522837098363
YPL252C	-1.98579468599014	-1.49853916716696	-4.38982861316094	-2.67074638119616	-0.696909748608827	-1.30948897654768	-2.03221199886014	-2.05378407264068	-5.9065011867064	-0.797570225214281	-0.952098522505461	-0.620350717852313	-1.49771138514781	-3.54564549440874	-3.30475665016363	-0.766337766253286	-4.48866129487072	-0.365597060428897	0.865311889819648	-0.84563409409599	-1.65240225767868	-4.12960645530346	-1.89359859169337	-6.11769439144642	-2.01833825635486	-4.65133975460551	-2.86371114040383	-4.00526699661196	-2.90048422150632	-3.25016902169221	-1.68353470827999	-2.31200769468837	-4.19982862976896	-2.13825456694807	-4.25010791091083	-1.04797956549088	-2.41930113744938	0.449126017402449	-2.28986158642268	1.05236348891129	-2.38219493616042	0.460389092134051	-3.32241476480447	-0.909047224801465	-2.22993211137653	-1.69184812989620	-0.757990110135162	0.161166583278137	-4.19982862976896
YPL224C	-1.19496946184742	-0.454802421061908	-2.15826220070793	-2.20491985060615	-1.06941395005010	-1.52658882748549	-0.0709737062505483	-0.769331782355083	-4.59535311312881	-0.920122892085277	-0.691718471893012	-0.582675672541506	0.0562756471601123	-2.60461963650771	-0.374075486478352	-2.12401636646206	-6.91948392958686	-2.04109118111427	-0.637492785372887	-0.0624307929764308	-2.82961835157852	-1.26483743805357	-2.94232341602051	-9.9064236996047	-1.45747210985874	-2.74020944924852	-1.90136069845075	-1.72937678961449	-1.02277333572821	-3.46432982292703	-2.97565279967773	-4.02445450118309	-5.08017645364409	-0.676962046401786	-2.18371661369239	-3.0569880173662	-2.98070904404977	-2.22523316983394	-0.993411331770581	-2.71007822693561	-2.50320687190426	-3.13163631342857	-4.60063095735669	-4.62075547963379	-5.05391421681083	-0.782468090553714	-1.44389340802804	-2.7685616981663	-5.08017645364409
YOR129C	-0.161236792847395	-1.13069781194997	-0.610629736364075	-3.28622993185901	-2.02563509731347	-2.74735080824864	-0.841261245830846	-0.887809195592391	-4.3179369225657	-1.37735385185451	-0.244013367562398	-0.0052830619729999	-2.10525855648074	-2.57813880475717	-2.82599784008337	-3.18835040748885	-2.17183415167797	-3.36236589594111	-0.4369374582859	-2.20211685218278	-1.09312815027758	0.5135438062512	-1.24572616261856	-11.2531337744980	-3.43478735495135	-2.29768482995528	-4.29403439129695	-0.702360565200638	-2.29114319310092	-2.1344553036928	-1.51408490925719	-2.69970352646508	-2.27003157248556	0.358680670237224	-0.697810873555976	-0.957410439001595	0.0159667734134118	-2.70376266684040	0.169042998489703	-4.07813262299189	-2.38981174804825	-3.192666164373	-3.6017006251824	-5.64719089293766	-1.19235960758212	-2.79969664674165	-1.45049265547359	-2.86220488084497	-2.27003157248556
YGL100W	0.272832053909742	-0.593676293622054	-0.683064154808177	-1.30389457985124	-1.73380021145549	-2.72223279520597	-2.53005002024528	-4.10080750335877	-3.67783378675665	-1.46789684667889	-2.02929394841249	-1.28544393225718	-2.28904262441449	-2.49232858097799	-2.37796599501009	-0.309196234682709	-4.24915620293091	-0.788151936020899	-0.0990913995205265	0.748791184593886	-2.78670206451484	-1.25186230599191	-1.36316962453275	-7.22173966862539	-1.92400791548066	-2.50894440517185	-1.54630924560014	-0.821842175527506	-1.37750652923366	-5.5553948267678	-0.788292054820636	-1.04200252624990	-7.63239734158329	-1.17660235643397	-0.864878622618596	-1.57779805779738	-0.483480948212604	-1.2059230427246	-0.420144953842447	-2.79737116509137	0.228562123965579	-3.30728878308775	-3.28036272962056	-1.67752505775637	0.68579493848858	-2.46287821282444	-0.84089558925016	-1.60390313679268	-7.63239734158329
YGR286C	-1.16633145066082	-2.31444932745956	-2.53945153823566	-0.82381568368181	-1.96864809251088	-3.17589037780976	-3.15207790801785	-2.73592107759846	-6.71263750563676	-1.16635064985345	-1.27241708160182	-1.59041177268620	-1.27751823663692	-2.87611317080522	-3.27906244167085	-1.57220191142683	-4.18909142486647	-1.38901729112629	0.194648998047432	0.0765372067538563	-1.79046760871661	-1.20804040025644	-1.70564219728804	-7.36895050428225	-3.4707604632922	-3.23817303343542	-1.23838446217408	-2.19394165483252	-4.92647734433846	-5.2197763491574	-0.48564219397543	-4.68083960686245	-3.55570979975276	-2.10878704135893	-2.61391251537425	-1.28126810465800	-2.69157455489246	-1.33439157825864	-0.823476538584257	-3.44444220730952	-3.02848856211248	0.562475562630726	-4.71971677843336	-0.972755617370035	-3.32952442997512	-0.766179609980626	-2.08205351696581	-1.77392581507524	-3.55570979975276
YFL009W	-0.8599791938918	-0.209388111275902	-0.663472016523163	0.0557580497347982	-1.52105449105805	-2.51663517846724	-1.59632086351904	-2.18679654109395	-7.21837539338986	-1.69765820677570	-2.21376227147255	-0.309863058584882	-3.8851532053184	-3.60812744639753	-2.84219564730243	-0.511544964946085	-3.02741119790992	-2.01136122582836	-0.628211204414173	-3.62055986033205	-0.977896208929683	-0.0332110180291756	-0.60507722864423	-8.75174076933313	-2.57156763878283	-5.01400368013464	-3.89532930413919	-1.19291322189279	-1.14906684685862	-3.48836931617209	-0.0828534374167905	-2.08244957663782	-4.25706847249847	-0.0303433274594777	-0.904657284294913	-0.822372513122839	-0.979386003094376	-2.32862637874898	-0.63090795787051	-2.73601676383592	-1.03349549777195	-2.00290394272238	-5.71461555918654	-1.36827469206879	-0.599771137394307	0.12122477120734	-1.39954521324422	-4.07786380875710	-4.25706847249847
YOR076C	0.661635599688247	0.612151939042947	0.397522587172738	-0.565927495300153	-1.59837514398410	-2.06381677664108	-0.643113709731548	-1.60606976150862	-5.52739667843706	-1.51325397340408	-1.94721722568917	-1.55415299053990	-1.92980217810263	-2.55547998108628	-0.248176299159580	0.0204395016511809	-3.26768638266249	-1.39090163940160	-1.41272805707266	-3.02173168924137	0.0483336942860187	0.64138532967287	-0.602592156650269	-7.94296922900715	-2.11211569275968	-2.33767920319392	-1.30634543498952	0.58747164339016	-0.240919842298521	-2.9973719680897	-0.94759140371148	-0.541587489692287	-3.43511197668879	-0.76298511857382	0.59337204038947	-1.75027726122817	-1.00443753592246	-3.87609256428434	0.784763334563698	-3.77929519778853	-1.14773339819407	-4.81978009522131	-4.05599309468807	-3.29439283167449	-1.12457418307344	-1.65310544935696	-1.57167337555640	-4.34040948861612	-3.43511197668879
YOR298W	-1.19064370407247	-0.89409897399162	-2.38882964139116	-1.42310105483496	-0.358750525850451	-1.09071134764315	-0.999977969135323	-1.19446330101486	-4.99312622140863	-1.573279598747	-2.31166991980712	-1.64724012881763	-2.41322369413697	-4.43018553481321	-2.32996820531805	1.05849601907786	2.62026307320351	-1.75987894768381	-0.846236813242017	-3.55713030308965	-1.65746409998151	-2.22849275284509	1.11147966384725	-4.47492796121334	-3.06871846584827	-3.17793683927774	-3.40121926755126	-1.89137957844534	-2.39540572169737	-2.68893352250288	0.00924822051195547	0.707458498220971	-5.54633792977593	-1.06175018565338	-2.80269543968853	-1.13034994925664	-0.492158510971373	-2.08272079895871	-1.06048578827373	-0.221174089078464	-3.37714217775726	-3.30596677995622	-2.93703119073122	-1.76985923752269	-2.54739125351633	-0.4614828262299	-1.31455111590858	-1.74495344364343	-5.54633792977593
YGL155W	-0.98757990621708	-0.71277625885805	-2.0309290198773	-1.4695844867718	-0.810481138923573	-0.864166732542597	-1.14776815314323	-1.80856596853102	-3.81651805413870	-1.85002911921250	-2.96197468608626	-1.32414528629367	-4.46128156363013	-3.44917631525625	-3.00174300292811	-0.155666855200506	-1.15687672744509	-2.67450099571014	-0.296849733178766	-2.74095045870709	-0.0154113506855815	-0.977472035149823	-0.7326160453568	-9.35061091809669	-2.28666326542018	-4.33250474305344	-4.10664025813050	-1.68365625568850	-1.29190842958373	-3.15804206204064	-1.04555570122570	0.0660030523415607	-3.58066281340523	-0.430736705231086	-2.11166778943737	-0.0285096270337672	0.0691561808448471	-2.04364948461086	-0.715030849677324	-2.23412453135290	-1.60165795290364	-3.14886246936420	-3.57633561727055	-3.14673314333946	-0.848622015109522	-0.138232771561544	-2.76962585349769	-3.18876901983434	-3.58066281340523
YMR056C	-1.36404639993378	-1.03367811942220	-1.74601457453145	-1.72009798607306	-2.58823862497877	-4.02382061146814	-1.85401272284596	-0.791071236555987	-5.01418340048308	-1.38556686190380	-1.01814054194436	-0.198592115859275	-1.55558649861724	-4.42242956997094	-2.34889486294547	-0.379510931471592	-0.993906803307258	-2.35666498221114	-0.282483586170369	-5.13619215524196	-1.06213191285149	-1.17723286944309	1.19529180076824	-5.24753907743013	-2.87549445101484	-3.22541157613373	-3.77871313774355	-1.77657630472938	-2.77941670705264	-2.9819088219742	0.329247619289792	-2.13101669754068	-0.354280172136223	-0.964774954265253	-2.22537902929860	-0.8456992111901	-1.11720845731564	-3.86960109676582	-1.17013309436862	-1.48531577084795	-3.15955784982632	-2.41698268140777	-4.10147164771951	-3.33114614210088	-0.482106186890107	-1.97549123534257	-1.66241946678764	-4.07517129731805	-0.354280172136223
YHR116W	-2.20709215311197	-1.81361031138932	-3.7875222870182	-1.79103858504832	-1.71104406639858	-2.21622579829536	-0.554786299913414	0.181988461126531	-5.96973109028482	-0.065184433846279	-1.04094846789741	-2.06764655331152	-1.26687990556022	-2.89145274865617	-2.79862046151304	-2.22672185244965	-1.30947301739501	-1.97732698534690	-1.97487978693785	-0.902172298165992	-1.00539204747742	-2.39454943081380	-0.125081613014148	-10.9788624629610	-3.76458032560942	-0.673251249521251	-2.78879159720342	-3.64059113689153	-3.16637750416452	-4.98748468398613	-0.725777104383404	-2.98433156225143	-4.95516779071912	-0.646461649640057	-3.47330765781517	-1.78407642089709	-2.45165418195766	-4.91871165747741	-2.10996049026354	-0.941335296591185	-2.98492990543346	-4.80601826675508	-4.87896288224558	-3.29186501556575	-3.41632241435252	-3.13419645122774	-0.499489529511674	2.01644566952467	-4.95516779071912
YCR037C	-0.256353201237222	-1.14377807386650	-0.837474001284004	-2.77730373688408	-2.13771362421567	-3.60854804107682	-1.69248753748783	-1.60533576324030	-3.67544209391564	-0.688634647602188	-0.419864247611444	-0.448216654670531	-1.64641721803915	-5.65565027844506	-1.40008159799398	-1.83006925510542	-4.511986364301	-2.69496052291140	-1.18719097860426	-3.22548945777784	-1.94222451719939	0.435458707024339	-0.798858847267986	-8.2122671717656	-2.27329731074065	-1.66493513561947	-3.69781489065851	-0.577613269037863	-2.59519934028051	-1.21264843927430	-0.206605067603906	-2.68651577644339	0.0870123273572075	-0.86703348870721	-0.905098826375543	-0.852206038485581	-0.456265310353855	-2.88340883491374	-0.093127879419055	-3.48862780809244	-4.01310725826988	-3.27709430290335	-3.25677607896707	-3.90627461969392	-0.260074822949341	-2.53428969550641	-1.30782420952034	-3.15459950108514	0.0870123273572075
YLR328W	-0.702136465524355	-0.713232369678928	-2.42365394972791	-2.31978727871267	-1.41049606284149	-1.79808028305126	-2.79494325372709	-3.14069256251972	-3.31470822946068	-0.535062281847757	0.367043506887387	1.02327848464723	-1.56126438900462	-2.90576056560626	-0.887080634338105	-0.95970955188655	-7.10603154207383	-1.30597924394711	-0.744470195414485	-1.94034345327724	-2.41859615984322	-1.61922684773379	-2.4455463267623	-7.1596881153748	-2.01965090512213	-2.18740608845257	-1.79377470449058	-1.92551220741387	-1.14361504931948	-1.47809366612512	-1.89938042967277	-2.10030111237569	-5.89359997763284	-2.02174399865907	-2.27251562299767	-1.47561778046806	-0.493189162517179	-0.610699369841439	-0.696396082202928	-1.93678727147582	-0.160319281827809	-3.08733713903255	-1.99547438375117	-2.09791123806829	-1.98374223308435	-2.15212735610825	-0.148704959779054	-4.18043163065275	-5.89359997763284
YAL005C	-1.62883564710603	-1.38250199520772	-3.25264301129865	-1.68813526832787	-0.102333322566492	-0.125450563191235	-1.05284329196329	-1.08068699158997	-4.94784126461787	0.248843219630171	0.529134848948997	-0.749441416419407	-0.507862030984709	-3.37295624301718	-0.0845168503394991	-1.22578452946068	-4.89023416748224	-0.98586065869014	-1.48421083069307	-0.994472479896477	-2.18883610626022	-1.89464048113196	-1.15883441615463	-9.28458412678605	-2.78982064425173	-3.76207541475189	0.527473842921935	-2.59859058076783	-2.10797749097831	-4.44960589683033	-1.48977083003186	-4.7664678471002	-6.15777319077956	-0.892600401629711	-3.20691773497625	-1.50309194671733	-1.80337715028065	-1.30425728835434	-1.21955623592220	-1.58592330119255	-4.41421501739489	-3.94672811539098	-2.5906794150941	-2.33930723254952	-2.6540854494511	-3.18266437279776	-0.247332508681892	-3.31559922991536	-6.15777319077956
YMR096W	-2.27119255990109	-1.88711859237115	-4.07391214297973	-1.83956622385906	-2.17270186404953	-3.61511417638734	-0.910996593343658	-0.709029825228777	-4.3816869157409	-0.179212454193242	-0.602312245515352	-0.0972586218142158	-0.0599381906242012	-2.96275631265167	-2.72966500581590	-1.98091334689148	-4.074877818619	-2.18644385934085	-0.0564119830749065	-2.04246055294044	-2.25659005733392	-3.83494829897065	-1.99789057377184	-10.8044718047697	-2.13078513742642	-3.10594702033114	-4.82069214665296	-3.50328272144746	-2.49598283962226	-4.20028084902134	-1.56815625808533	-4.93992555761511	-3.22010476331301	-0.744227904313738	-4.21725163663736	-1.33387121754238	-2.46432174857205	0.294011057382406	-2.40015280625540	1.19027640156759	-4.63608175130957	1.82021845031008	-3.41794850568392	-3.07249249806764	-3.76963060121457	-3.16769081700167	-1.52048216343548	-3.42482222612769	-3.22010476331301
YKR024C	0.515197551759617	-1.48839974802881	-0.639536806139416	-1.08560366537857	-2.59068378145385	-3.09021362316109	-2.25957806670391	-3.70223446373531	3.64597286915014	-1.28010331175928	-1.24101387995644	-0.411893808851686	-2.97759111549336	-4.26961621892879	-2.24603358078403	-0.767688319813945	-4.1406648807134	-3.05778534875703	-1.80216232305829	-3.12518475112477	-1.64591861690630	0.300427201672825	-0.840201019186244	-9.28983123624078	-3.99910873372226	-2.58148818052230	-2.20177900085787	0.098348914808195	-1.62033980969140	-2.32554342974818	-0.313583872973264	-2.10720815178594	-3.21320027966395	-1.38802895647588	-0.641075473019073	-0.312177181637928	1.45101866948652	-0.143095076148337	0.886505922220165	-3.14156978192379	-1.84503507227094	-3.69986679959531	4.09759849689473	-3.08495737167026	0.305774343082457	-2.82975747508925	-1.94574195296473	-4.04206431043321	-3.21320027966395
YPL219W	-1.91296575106177	-0.453628477996089	-2.81749747393223	-2.57847437866963	0.541520648653676	-0.304489864774998	0.785308183393518	0.552881631333462	-4.99015707414881	-1.14452099697315	-1.06503353390424	-1.41549641425388	-0.50141941377982	-1.95494923737413	-0.912731200709857	0.297198009273867	-0.806895756077867	-0.679913778148865	-1.01978722967584	-1.37249051161612	-1.48080787213573	-2.73446975125933	-0.395378891221088	-7.12642449803405	-1.92495686823677	-3.50971979378770	-3.02463173926953	-2.32262407748497	-0.742616876105038	-3.50121312378733	-1.46209653867054	-0.551219328903655	-8.5458389885307	-0.0626449235238422	-3.08899452170365	-1.15171077747094	-1.0065604687986	-1.05111696857526	-1.57439478171229	-0.672456350217036	-2.02141626316794	-4.46449045742645	-4.27984560348705	-2.02934207016715	-4.87779394684516	-0.124311790401092	-0.00236690420723602	-3.69810177232584	-8.5458389885307
YLL024C	-1.58347321319559	-1.47000939147491	-3.18628071295671	-1.62506306026379	-0.363930422123692	-0.440124121260695	-1.28693931526948	-1.35198668394681	-4.61214907213293	0.0356971434104775	0.717956139307525	-0.800224178264585	-0.369373297048294	-3.09268715446538	-1.26435536645084	-1.38896946621603	-5.91005287579581	-0.938936521216215	-1.25048852107993	-0.513317696431374	-1.91023895287189	-1.65831058530440	-1.67470045993878	-8.83163988900659	-2.77462271798147	-3.01087575002579	0.59079633810829	-2.58222156156962	-2.43780723953908	-3.85114042393787	-1.89919564760925	-4.28239260789323	-5.72491561832066	-0.895590177056029	-2.91503967280582	-2.11126743968093	-1.92679425568552	-1.83102506349357	-1.20676933458692	-1.97364810084725	-3.70402535232068	-4.05733407552738	-2.45005688004067	-2.80240622537946	-3.21737057906328	-2.22468847363692	-0.20893369154404	-2.81549528585404	-5.72491561832066
YNL214W	-1.19810173372442	-0.22847908044806	-1.27379251324128	-0.281393159207103	-0.00704657997794422	-0.87090058742686	0.357733849765609	-0.647765459368442	-4.75175733375910	-0.107131605148516	-0.652209583574494	-1.90005828732136	-0.962106271569107	-1.79825295958098	0.00334878879176039	-1.28927876164569	-3.57057980473406	-1.0147183219026	-2.5675586055219	-0.370546383033783	-2.32248220690177	-0.555412712074123	-0.491895583219569	-11.4247248237160	-2.51125342779897	-0.49938611486877	-2.290756755733	-1.05237007881016	-1.11180513434302	-3.28154454700726	-0.254187457321641	-1.28930223588655	-5.86242211380911	0.295259011942814	-0.99611381879441	-1.40460808022558	-2.202082404785	-4.45084165629728	-0.883779965030391	-2.27441135553614	-3.20270542203699	-6.43224923325185	-4.90613072224094	-0.007839329043661	-1.84897698312325	-0.699161616731099	0.007375119735807	-0.627475967930232	-5.86242211380911
YKR095W	-0.155297698728664	0.385766617902454	-1.29893319440064	-2.67878400960717	-1.92677375166176	-1.94249018955936	-1.08494878982390	-2.61137959862218	-2.73979726668536	-2.27366507532452	-2.07844824941335	0.161647648299089	-3.19669179527184	-2.8875814210906	-2.35487795889821	0.126884479913784	-2.83483768241224	0.599920432287834	-2.16497538656155	-2.15539619147694	-3.13784154227169	-0.641073212610501	0.956244516845032	-6.77073589190949	-4.50353826293527	-0.310576781024880	-2.90283489986899	-0.627858743041197	-0.609984091097208	-3.19822602426950	0.026294978384446	0.497269140060327	-3.26191757754188	-0.666622801369662	-1.25952204487867	-1.92158116533544	-0.663752733095303	-3.71923804119741	-0.0945072096981793	-3.22710519948188	-2.72825325774949	-5.51434849395749	-1.25466515892452	-1.80577208456725	-0.177173898405751	-3.34554839201195	-0.418610025336503	-0.594961343612201	-3.26191757754188
YNL130C	-1.90419200835093	-0.79752156580963	-2.72219893288839	-0.556775257117421	0.969197200814324	1.14440870709318	-0.807578938050021	-2.50353474369600	-6.20516869144678	-0.886338664075249	-1.24103459801124	-2.66035221460588	-2.51556326661225	-2.76155377906986	-1.66220003153209	-1.97084175071101	-4.18120548448518	-2.08594961520332	-0.389508608498776	-1.37254638031230	-0.954132081034167	-0.241554696937599	-1.27585496816523	-7.31803003354931	-1.50083981549764	-2.05079230855054	-1.88991761051873	-2.83818559222769	-1.23779844266799	-5.08313073832664	-1.62296631619948	-2.91160812604785	-5.3987954104545	-1.80952742570413	-2.62273173759822	-2.19058232076307	-1.49540751229722	-1.82005961988615	-1.17890811263059	-2.69939813811743	-3.57359882008574	-4.27050363006242	-4.67396196854178	-2.83373583546869	-3.30627631901279	1.95975463199297	-1.38801592174045	-1.61770672873900	-5.3987954104545
YMR137C	-1.65895760137402	-1.46182663874177	-2.69300328205786	-0.663116129389301	-2.27500713422498	-3.64591013635652	-0.879143399002758	-0.0740347106464331	-4.07474391535197	-0.97832746710577	-1.62261249698593	-0.575020496461189	-1.47798204459205	-4.23280417474961	-1.49320711849711	0.0908510844189484	-3.09382514664475	-2.05296987694673	-1.43206044360479	-3.77083027668632	-0.0644693429609299	-2.11329225382645	-0.352431795515826	-6.33183766846125	-4.50997566386086	-2.48934867648989	-4.54801488734774	-1.64079387238394	-2.28281283962630	-3.53934689845719	-1.28105455958043	-2.20410269506404	-4.70875879047312	-0.0797355009357445	-2.99884999860770	-1.41090007609875	-1.41006029880184	-2.68018838181600	-1.22207567275672	-2.03753277280478	-4.01327249910531	-2.26249440562504	-2.20374366743406	-3.31599393431998	-2.94303246183539	-2.57876048469821	-1.52545723208271	-3.94762370199664	-4.70875879047312
YDR399W	-0.299647762491887	-1.67305405865577	-1.52151778936277	-1.21778107724425	-0.794557183876729	-1.23744129483557	-2.28352575957412	-2.91304208012815	0.525412498468449	-1.06454544537359	-0.89852994127225	-1.35359709786858	-1.49547151309805	-2.56550730838774	-2.11720385774351	-0.414134071413848	-6.26350007181169	-2.62054208301133	-1.52397819825863	-2.03739795464704	-1.45316836321219	-0.348170621574302	-1.97713236662140	-7.82706253006635	-2.88573374026216	-2.64165957534967	-1.42135533332040	-0.708668552957739	-1.91367044019302	-4.01112241090253	-1.23250509794445	-2.22159655164314	-4.68761569512763	-2.03711589610564	-1.69018345877785	-0.331140886788379	-0.563984256108112	-1.31688825726891	0.279673894357744	-2.59760241922292	-3.30930789532396	-2.58440563547389	0.0518162708227427	-1.28380613546792	-1.18029009446938	-0.781889479773187	-1.54391032530827	-3.55637946808055	-4.68761569512763
YKL218C	-1.59599820079398	-1.32527811461324	-3.6282303435037	-3.56961200470565	-1.43734115365027	-2.6641553904834	-0.699160614197748	-1.33656169492557	-5.75901609698514	-0.300021156646214	-0.110510357391735	1.27160750280081	-0.205601675957831	-1.49345054347916	-2.49293204725496	-1.73171350164785	-5.79209596435807	-1.07224030560354	1.06120439856348	-0.673885325133198	-2.86180467329552	-3.84883527231901	-2.83733402329418	-9.27698532382561	-2.49137307426782	-2.9976632945887	-2.23510245281482	-3.13214372785708	-2.01682580339771	-3.23008778111748	-2.38520642198792	-4.4323123213249	-2.72454797699337	-1.38866653692529	-3.77733352501945	-1.57396117033254	-2.56280516174017	0.84555308965101	-2.10843080738238	0.0328061852375544	-4.03283991846651	1.07584333735461	-4.34870618572056	-4.37087186580653	-3.98873985664515	-2.79017645545441	-1.32073219019571	-2.31538153617287	-2.72454797699337
YKR028W	-0.826882076647832	-0.569738007013875	-1.58624620517099	0.0331757175878656	-1.42619493365438	-2.57576429800585	-2.43928786947302	-3.33706562778289	-3.22603536836827	0.131334608146548	-2.00493433092208	0.0944802729708705	-2.84715761366683	-4.19361052827899	-2.01234827772606	-2.03595412474188	-4.64309039874597	-1.20285351851235	-1.06505801312255	-2.11227076339032	-0.412213993768209	0.105327451597251	-1.65466160631840	-9.26854850409224	-0.313806481486565	-1.52756132336214	-2.96092482493512	-0.78519446799985	-0.435840243433512	-3.5352764786626	-1.69345864522252	-4.21524794920809	-7.65285503501561	0.0261523919479493	-0.967426301569674	-1.89440818352952	-0.419285346052369	-0.957245016404819	-0.0676545279889035	-3.01935988659441	-2.41813630293742	-5.27057451312112	-2.83808924078545	0.112144948285303	-1.11352685033534	-2.21439710845932	0.365993541912791	-3.98404695612467	-7.65285503501561
YDL064W	-0.082397581957427	-0.283695167193885	-0.721215103309105	-0.671776252380379	-1.7816540692251	-2.19990677854269	-2.63834267193334	-2.26516321972626	-5.13783231399847	-2.04803625729991	-2.15712513394957	-1.93174462921971	-4.07066310285364	-4.7400647510443	-2.72811132010646	0.295194219855379	-0.526630377612826	-1.94220165326751	-2.94076993302514	-2.03949022794793	-2.22341448312564	-0.649710304774748	1.23260784867150	-11.6378882983939	-4.2306175456241	-3.55823882964755	-0.999114234393206	-0.729380236231058	-1.59368254559371	-3.63715799853713	1.42780814708085	0.367582318861968	-6.91969797583566	-1.07022415702685	-0.687193311137429	0.427302631659582	0.186529107804315	-2.89680812019903	-0.0993482063447185	-1.78646168719594	1.13709477972760	-3.49486646115253	-3.55480161672934	0.602926311071476	-0.499063104790243	-1.16754774802291	-0.732245919453288	-1.37515982981132	-6.91969797583566
YDL153C	0.802907772379372	-1.39608105202709	-0.254069210058189	-2.12168662495436	-3.10545087658783	-3.76955479045941	-1.96096404909847	-3.32836051753633	4.21974089581133	-2.00265856766442	-1.90991700292914	-0.632745428791296	-2.70799476118085	-5.13069784634943	-1.25541157442743	-0.709000787213686	-4.37210818201656	-2.62467571774417	-1.53366355843396	-1.58325041942844	-2.26085117798960	0.186891796623387	-1.10229874781276	-8.9309443099126	-3.50167158622727	-3.17402266778562	-0.896297522810395	0.653873136674665	-1.24257918723096	-3.3284252689077	-0.791699088482459	-2.57483410360810	-4.42946016713873	-1.67854470533717	-0.7802516398854	-0.224090015841874	0.314730318356894	-0.0441049832559275	1.17810607532527	-4.3297366418309	-3.22759985318705	-5.02830507311221	4.26096179981039	-3.39005516604671	0.163133855599873	-3.02963281043223	-2.34485723396976	-3.19730184987026	-4.42946016713873
YPL106C	-0.859530212265057	-1.30521852100408	-2.19745088152344	-2.58133903562564	-1.16099194200310	-1.13054185009432	-1.43670009121191	-2.72179540833128	-2.71335346879698	-1.12483802165372	-1.03730924541596	-1.46080095022669	-1.94252174018807	-3.76864268886178	-1.32468788061461	-1.80642507233995	-3.13170221392859	-1.15148231809020	-0.381593431550202	-0.415594692053185	-3.76367881094816	-1.71441134053694	-0.985718265150272	-5.66105166720915	-0.59715912633574	-2.68522645900339	-0.660699545438826	-1.54369560879137	-1.74538701502999	-3.51948822967174	-1.49697433168940	-4.96324177254282	-3.75969337413368	-0.286935724173851	-2.42267179122707	-0.934315155545614	0.781834811671593	-1.74842524276325	-0.62556342585038	-2.34157652608970	-3.90267945627715	-2.79415143749256	-2.20228023764454	-3.65494231677626	-2.17945967207090	-2.05637340452347	-0.500798470837146	-2.63280408947498	-3.75969337413368
YNL327W	-0.259867321491149	-1.61480209276185	-1.23923010608601	-0.577867692459688	-1.16703671070427	-1.71541811373138	-1.33317824746643	-2.26104856780662	-3.496026001144	-1.35936523630865	-2.51529028971948	-0.76552405350488	-3.00025724553702	-2.63842198829836	-2.42557457821809	-0.0469189678509403	-3.49198388550314	0.756324002160062	-1.36452475686594	-0.284316975561264	-0.893999150744887	-1.01182870341008	-1.59065795670402	-5.65350504310118	-1.72819670127846	-2.40751905963161	-2.8898378884753	-0.972460109085468	-1.94875010902675	-1.77817927266218	-2.21822969962654	-2.67328320714572	-3.15717262616616	-1.80982300834109	-1.09634425040798	-2.1585283261008	-0.201840477489584	-1.22792197505272	-0.259044482391918	-3.50179876130971	-1.93149287099280	-4.43284693906214	-2.16210643369222	3.09890328385142	0.127276206305773	-2.64918966871049	0.420441610885695	-0.781699889999772	-3.15717262616616
YBL056W	-0.529970916816524	-0.256560935047486	-0.524547838352092	-1.91189847043952	-0.762346849386435	-1.21871201896267	-0.768630131482444	-1.52537254877724	-5.12994086222937	-1.75213326336834	-1.83414379925537	-1.18444024983880	-2.57656628936471	-3.03772903694267	-0.68721054971325	-0.435422162412381	-2.91534301352636	-0.592000359387609	-0.885543211882086	-1.84376608790776	-1.79098461267333	-0.365310398899158	0.410243756060558	-7.84740940735287	-4.29376328082741	-2.7978558731719	-0.819654164761325	0.215803053813456	-1.74728032639181	-3.95392996854827	0.0760319720819204	0.892923989338667	-4.47171493876531	0.193576956954862	-0.43062193460883	-1.6050520893848	-1.0031999360819	-3.60297198885202	-0.167580284348919	-3.69515878940179	-2.65704837231887	-3.80107431183013	-4.15835762742375	-1.17230963939503	-2.01761526003673	-1.74150616309714	-0.63820971434485	-0.127594346146686	-4.47171493876531
YGR212W	-1.64230652859532	-1.57712673196440	-1.78250932800518	-2.14570669925153	-2.34277702603466	-3.45117808659998	0.960617433311583	1.44954992012947	-5.95002646462362	-0.427623759661698	-0.135463479206051	-0.709038968945403	-0.684120837931883	-2.47213214336865	-2.40289969485631	-1.18442966287999	-3.62267621579976	-2.18282887590326	-1.79139507377611	-2.00268638147305	0.158660547132102	-1.59799318419788	-1.06682225092262	-10.1879891610570	-2.01691418699550	-1.31675797262906	-4.70691450972874	-2.11506541563171	-2.61082954966286	-2.50480326141729	-1.86184476288892	-3.34402197648903	-2.26536824693208	0.253719371043464	-2.03704442295235	-1.04971215754758	-2.51965339430690	-2.78752549396548	-1.51825604885081	-2.72363778329305	-3.16896875159342	-2.71716268475995	-3.87210319559424	-3.01509582842331	-4.76970168338257	-2.80904473487130	-1.11305109264749	-2.25921650438308	-2.26536824693208
YMR038C	-0.226932059701412	-1.71415660223422	-1.83646817291911	-1.69408233836145	-2.30794253309865	-1.4102179487037	-1.24862922882259	-1.55445749275415	-3.36559963505898	-1.07614058152621	-0.353752337669911	-1.20227417745929	-0.599624177473584	-2.96417505116168	-0.602606666086214	-1.39720396459804	-4.15240369147004	-4.21734341931061	-2.10196364162630	-0.666409241852247	-3.00900937661789	-1.44028766616692	-1.72131267979337	-14.3741567208516	-1.75450714717486	-2.19760151834913	-1.45440129429707	-1.87608117039229	-1.61888352793460	-3.54483799553167	-0.894216876075198	-3.53319856617001	-6.51575722924948	-1.22108777622381	-2.27229214626932	-1.22969756145648	-1.41769454521496	1.13638266497225	-0.643867312264686	-1.59256815651498	-0.0932607026508785	-2.51567396385285	-2.2168971130188	-3.99482363430525	-0.855960635971668	-4.65555515117218	-2.26053364577888	-3.87868239460155	-6.51575722924948
YBR210W	-1.77701165044663	-0.593185554040715	-3.34100086983336	-2.05530700466145	-0.497564935973349	-1.73689035545011	1.05305948919851	-0.952382821998	-4.56132498011174	-0.213625379612695	-2.40778953359925	-1.81683223372954	-3.01308546941223	-2.12120523306574	0.094276876876587	-0.20072539934888	-2.98497948952751	-2.07409361425483	-1.21013544634811	-2.88885553352209	-0.810006484881001	-1.55374748934778	-0.860629994303094	-9.90396998648776	-2.04807130721401	-4.11051414461397	-0.201936228033531	-2.27641409190841	-1.83009641491044	-4.54826268678964	-0.569172673318669	-1.19227759470793	-5.7750905832789	-0.588944827660557	-3.34978243263801	0.591413462939231	-2.66662239831106	-2.07137863842337	-1.12049892839859	-1.59464696049571	-5.40882713766855	-0.953741004448246	-4.05393727314698	-2.77077749711845	-2.63006690432745	0.301765815386432	-1.62990323655722	-2.03852188986664	-5.7750905832789
YMR043W	0.0615106003443646	-0.389398542647519	-1.41277166569851	-0.923239393050602	-1.54934432721292	-3.03653107517556	-1.37118402680248	-1.29030628655873	-2.37402985049286	-0.171017767602403	-0.191576107278817	0.0893827126117318	-1.71803996981528	-5.9398686657831	-2.36036056663357	-0.348049424906503	-4.5505038901813	-1.28502762841022	-2.06950372081511	-1.77303305687176	-2.12032176196570	-0.407309692739494	-0.185173003946559	-9.20590941073624	-2.83011310571515	-1.34208155039755	-2.51091063477272	-1.32367133966358	-1.29391187512546	-3.11929086954631	0.450005642578143	-2.16491990525764	-4.48218781855701	-1.36265633130328	-0.939542773733932	-0.885170438299911	0.690018401621183	-2.69974527103000	-0.0479671862493123	-3.00236327575655	-0.358993952404702	-6.7031116837686	-1.84972760887404	-0.627506922853999	1.52561589275152	-4.31709200904662	0.490052580181721	-4.8777915841521	-4.48218781855701
YBL079W	0.153703721767156	-0.406972058886146	1.07775695866571	-0.746713796456433	-2.05333074078057	-3.38294404990012	-0.861132282118975	-0.163202401653487	-3.17310978454249	-0.829204004746341	-1.52142344492077	-2.44732122914724	-1.64499295628272	-4.25518536568408	-1.32576724456053	-1.87677580081276	-2.03171413302133	-2.71793011545401	-2.43947987224908	-4.05194807240752	-1.48818100642197	1.30822538731326	0.514019138756569	-8.35319033854537	-3.72360989374545	-1.68361265674165	-4.03388680777196	1.06849513527955	-0.454891114291401	-2.67317477110911	-1.79107052295297	-2.54683547947502	-5.86500286099458	0.0149300625266507	1.09168011444640	-0.313814090983828	-0.0790801641273876	-2.12079370044505	0.715996445778325	-2.27825118254637	-3.45365757185986	-3.87026837444279	-1.46640117667014	-3.44762423266518	-1.51538881400286	-2.34059556350599	-0.70280342480032	-3.89023463694328	-5.86500286099458
YKL212W	-1.42762214426481	-0.394083652924935	-3.7741260738956	-3.16600534374743	1.40192714410348	0.997690053615512	-1.43760733309769	-2.62159513191613	-4.3603918313128	-2.03551108559338	-0.0490848812442008	-0.471555222775869	-1.37666823536256	-3.97852426460849	-1.22109114882272	-2.76447137030243	-5.42564049842373	-0.554316716268048	0.484852640030752	0.282893970008626	-3.18077952296262	-1.83878830670426	-3.17278858593303	-7.22208855540276	-0.218969469657956	-3.54253909559978	-2.27780936584295	-3.09028616127227	-0.917170371209571	-1.80001099163733	-3.38243533902007	-5.21737944200937	-3.67995398368566	-1.08109530717806	-3.68066911138105	-2.58369687449432	-1.08455988907446	0.255846997083801	-0.863387485553973	-2.25961538189473	-3.36803677577689	-2.18534599279983	-2.42382995451656	-4.48642049118793	-4.74411485945589	-2.47403810139364	-0.71252890780516	-3.55352994926591	-3.67995398368566
YBL032W	0.296206155818238	-0.718392234509168	-0.548698017317061	-1.27871932916564	-0.52011653290495	-0.544921117079536	-1.66953291806892	-1.97392914673578	-4.90972842557052	-1.30394328607663	-1.48548786081776	-2.47325753732852	-2.81810906690314	-4.3920337399414	-0.421638348663063	-0.132027902146129	-2.44533141740898	-1.61411068765228	-2.22806750522756	0.0209895879401622	-2.7881502018702	-0.235471639373003	0.632291435021392	-8.77203208365934	-3.19408085401082	-2.72711790358951	-1.5321488327218	-0.150122024824464	-3.0311051038823	-2.88724617217502	0.716663022582598	0.747282032933824	-6.93845790282049	-1.23440654624700	-0.745683934139037	-0.354871670249012	-1.50926902182876	-3.23552318939044	0.465391224105215	-2.54258674570011	-1.59465141458492	-4.91947201937786	-2.87874303027814	1.78851374116864	-0.265712988473596	-2.95873436767318	-0.5013822748785	-0.55152121451202	-6.93845790282049
YHL003C	-0.556271837828651	-0.575147221503425	-0.12698045609235	-0.85764808921676	-0.0891250562800032	0.0630076544149416	-1.37063875314537	-2.90902955048792	-5.7383473820973	-1.90747071842502	-1.79856743936574	-3.10755255233553	-2.76631328558829	-2.25598643420141	-1.39881237284768	-0.64966146191235	-4.20995402655529	-0.867800246800564	-1.43047470254418	-0.150397507735969	-0.812119201986054	0.916763715600704	-0.388591029743372	-8.83515882877447	-1.73057366222732	-3.36816628832626	-2.27943079977104	-0.0388373985496562	-2.26879316996453	-4.18855724319652	-0.477890154439637	-1.43492198850468	-3.80652853687597	-2.02599225907487	-0.0969963616459934	-1.17419103929866	-2.37791677607189	-2.52010559947297	0.162268640992478	-2.59942102203002	-4.5556289606012	-3.58069279106362	-3.34962249398962	-0.964904996877807	-2.65519639026417	1.28126308312115	-1.31080742865882	-0.566244378802712	-3.80652853687597
YLR067C	-1.33965958588065	-1.35308812716232	-2.14553639964561	-2.78455624462331	-3.23281255174353	-3.59113242729662	-2.08990188653563	-2.49622843553114	-3.61739641938717	-0.994609761662245	-0.0744644513866236	0.261151696243841	-0.700516408794644	-2.71094209147210	-2.00611204373905	-1.96445607058316	-4.9316908517922	-1.21386762167274	-1.11076498243271	-2.23802384926048	-0.569276837087175	-1.05906381174568	-1.10581911463492	-8.05028307610648	-3.65210470751112	-2.41753599797931	-2.58093898785678	-1.43445538807211	-2.16339507730436	-2.86980425928325	-0.487788206098596	-3.21064147655351	-1.00520213330450	-0.874460890171366	-2.44317995343158	-0.958544458728043	-0.730487078210352	-3.5529931660939	-0.677502004959229	-3.06456058221941	-2.784643503359	-4.3321751389236	-2.27301718819449	-3.35369567025052	-2.05722012415178	-1.69149541388211	-0.776995072443345	-2.28313887211492	-1.00520213330450
YJL104W	-0.678807865688718	-2.28801890760176	-2.43660049927436	-1.32460890010321	-3.01283422051752	-3.55550221865183	-1.17234155774374	-2.7160578796832	-2.91731027233572	-0.504281515590717	-2.59597412332973	-1.58931474559203	-2.84898877067527	-3.52268204904552	-4.57117927363545	-1.60559099594419	-0.735960149863723	-1.70368838019585	-1.80659936405326	-0.191460608865024	-1.99078744797678	-1.94782329039347	-0.0797668241095709	-12.2191229151309	-5.47436561212466	-0.874062861271544	-1.24042960597343	-1.81944897075203	-3.62152092032977	-4.41763830834488	-0.730674244479761	-2.10436159343146	-4.54053644376747	-0.907373147055075	-1.96383390741797	-1.27615387603841	-1.42766764287320	-3.71656390572044	-1.08400989825472	-1.72739524235389	-3.00113199178367	-4.49251029512661	-1.75335576295840	-2.49393670213530	-1.25463706903429	-3.41764441433053	-0.544853082718442	3.40670779831344	-4.54053644376747
YMR283C	0.489432092027236	0.165479455884345	0.426694281578198	-2.05591230399065	-0.845436336793104	-1.20323988017715	-0.557727910124857	-0.857956438037654	-3.44380952452106	-2.32074127691831	-1.92690848516239	-1.71006518101260	-2.23315140119764	-1.92061800424515	-0.0959286409347793	-0.959204427384223	-3.5970191947527	-1.61001943579895	-0.68367424550736	-1.82553824846991	-0.83061414686504	0.717914995284055	-0.597696147736658	-6.67988016770171	-3.14878263692632	-0.849619914361381	-2.74732187291461	0.597828286381551	-0.572718203838767	-3.76648151219347	-2.06480747278117	-0.815797339691958	-7.5789876661248	-0.548025165960973	0.0692944879152162	-1.81012900280423	0.0744697919520262	-1.08471342685720	0.886879078947862	-3.16132038346811	-3.20977849444592	-5.42405362826803	-1.10511390084182	-3.76331197836759	-1.64248787478791	-0.674969338697424	-1.66798828354218	-2.95975304337763	-7.5789876661248
YIL048W	-0.315624518370907	-0.0181249097626236	-0.726992956004261	-2.55886137632037	0.205416467130253	-0.427594180507255	0.849496591144195	-0.214148147572160	-4.96246877782685	-0.251998161350946	-2.55000735600312	-2.31837345185737	-2.53501090230418	-1.39999988936435	-2.12312292436307	-1.19476664772812	0.0988335066128677	-2.58702874012274	-1.27957647653289	-3.18305485835033	-1.70405629071590	-0.934345338591124	-0.168818819265686	-9.92891526290405	-1.47295100537111	-2.90323304088025	-2.41427456730348	-0.691433620239602	-0.961805922300836	-3.22090740994218	-1.08102578044168	-1.35973752324103	-6.24292886797649	-0.197895900184268	-0.715684796389432	-0.974112932622283	-1.02620453406361	-2.4358807661808	-0.661822444755078	-0.633652976609348	-2.99098623535474	-2.31632539249484	-3.2142766206258	-1.77980862191080	-3.11641253231064	0.415696771813663	-1.53102530314050	-2.56911249107482	-6.24292886797649
YBL090W	-1.75811218769476	-1.20036156592722	-3.29223453250784	-2.89199686406095	-0.496971673493371	-0.832521330919798	0.0460627840614735	-1.23906087409954	-3.46688148334131	-0.41567913711399	-0.365226287567226	-1.72478504416855	-0.491946481588723	-1.83868022753342	-1.34188080716167	-1.86462573538171	-3.7210534315764	-0.507659757584684	-0.331092533722271	0.631269800475349	-2.93653029599965	-2.45713359160074	-2.18397350989389	-6.13760229462149	-2.96838240159722	-2.37712634090333	-0.939030104827167	-2.08848434022812	-1.68093018845396	-3.74935673725235	-2.64541225752601	-3.43557772517787	-2.68647867711295	-0.940925764905007	-3.17203408029275	-1.25120330812499	-2.68342874147312	-3.54644343513047	-1.32587354032294	-1.80301137025774	-5.33846445363698	-3.69845447698137	-2.52480819921366	-2.94513879013792	-3.17433859512322	-3.15915560841863	-0.254519938909275	3.04725141921709	-2.68647867711295
YDR089W	-1.10733623776855	-1.45987157510425	-1.64567247727544	-2.47975569292976	-1.55843413835564	-1.77552251152276	-2.91493239961902	-2.71871548552784	-6.96769857061107	-1.05512388511358	-0.283866094929688	-1.12576262766022	-1.24639299212603	-3.00209477867422	-2.67069082655301	-0.584798540156994	-1.41954634661131	-1.85677889928500	-1.70886504823831	-3.85626082603363	-1.16287426821983	-1.05225706437228	1.29893469110333	-7.98311428307174	-2.23634145691219	-2.73355089566962	-3.88066101859776	-1.51810059449426	-3.47734440713945	-3.04441057066044	1.49729093674587	-0.246547286270877	-0.210640519330009	-1.50472928292275	-1.94105773825493	-1.95952885712267	-0.986304717596427	-2.17889209656321	-1.03161662948718	-0.880724216475116	-3.62837342177159	-2.24596840218954	-4.79974340738203	-0.975790239836015	-0.241767701779322	-2.21028630908015	-0.858121887471938	-2.1615408179775	-0.210640519330009
YDL225W	0.702243880653743	0.298020688661469	-0.433129509066104	-0.919300506043473	-2.79275640259279	-3.2335752038099	-1.02542664540331	-2.84655447787692	-0.676333275563598	-1.62319285666664	-2.56952510228857	-0.899514422884534	-2.73006173688153	-1.88198145397839	-2.66018271234545	0.321043442447482	-2.88154260588668	-1.81828804524885	-1.43069036437252	-0.270106342155939	-2.53060040853073	-1.18410574797877	-0.100932834157836	-8.29007992755365	-4.03570359698779	-0.93485076113349	-0.770290373709066	0.488475293383696	-0.776530388583878	-3.85899153643464	-0.476208355333566	0.325863310985968	-6.45311433122982	-1.06780019303656	-0.916175462430002	-1.18101866930312	-1.29298640676317	-3.57773880685044	0.54242134653215	-4.09038844137855	-2.24905769162293	-6.90223634259242	-2.15870718859264	-2.61226626752185	0.908185813860127	-4.08661887515	-0.950251180650941	-1.77763072669402	-6.45311433122982
YER007W	-0.831397696380575	-0.709304711519657	-1.14979545966287	-0.3416999528891	-1.92947141227987	-2.59559668137163	-0.0165943762946429	-1.54755300684856	-0.29779201107977	-1.39675558085874	-1.23018199707889	-0.691337731365416	-2.04034020104912	-3.37342025142368	-0.892483266384881	-0.59353141659248	-3.80552420319386	-3.04985749337736	-0.757911452551662	-2.17364131088470	-1.04442462248763	-0.482889875605202	-1.04929292782605	-8.95049254646406	-3.88359904694628	-3.91964498725146	-1.81502124713247	-1.16538721510961	-0.73361961383555	-3.35977056617375	-1.93612529741807	-1.67639372158740	-4.88448322781782	-0.562890311109257	-1.53267441044900	-1.18888360042628	-0.9605846390268	-1.26365077324033	-0.3863438784941	-3.35500116133588	-2.76877322750487	-4.134281244538	-0.524300014274018	-5.08828225683446	-2.71709124885619	-2.19845042824928	-2.56557041819595	-3.25159464200652	-4.88448322781782
YDR260C	-0.933159043198142	-1.50189238587587	-2.22108567903105	-2.01995051798896	-3.10341452660026	-4.04461538663597	-1.44648236526523	-1.15850429565433	-5.72164239763014	-1.12840971401718	-1.91252406897502	-1.32112907385342	-2.97691336650224	-2.83590421934452	-4.03887936232523	-0.802260406108212	2.84019999686838	-1.26941175157294	-1.65164050562426	-2.36770269631036	-2.34137125780856	-1.79041665217890	0.582527654712371	-11.0439355619309	-4.84221755398471	-2.72770096549767	-3.14518255167864	-1.95042563532013	-3.07695524194304	-3.41464575485608	0.0801130003748984	-2.77692686173308	-1.35099865312161	-0.947346917606234	-2.43961249486808	-0.335035792035177	0.00135557887893273	-2.53503642642510	-0.919436254788123	-1.22315169070192	-2.10656977950396	-1.90503965013602	-3.83868593322528	-1.8658719765159	-2.02893538225547	-1.98841812942509	-0.282520538730329	-1.25981684996481	-1.35099865312161
YPR056W	-0.688733989498553	-0.571309004602589	-0.890474472610937	-2.14365823010875	-3.02839554382961	-3.94692763949655	-2.28659021078678	-3.21291846261938	-4.13322209007903	-1.02141219846646	-0.763907415981998	-0.186500882814541	-1.88637095036169	-3.81637853574076	-1.95390710279517	-1.86169639421987	-6.38967107959684	-2.20440547335192	-1.00400859549182	-1.96836348270911	-2.57811689656914	-0.0951683508620074	-0.75492295076384	-10.6006810141069	-2.58928531487904	-1.53205400304746	-1.23211857100710	-0.608753486478047	-2.34058015781620	-3.16216294486602	-0.210226510177223	-3.1075046776686	-0.333196802335898	-1.05831601179697	-0.965046641805348	-0.954670267334578	-1.54870164932780	-4.05439703260344	-0.341301954929727	-3.86631504523411	-2.62238546685535	-2.28181428523075	-3.82717424241929	-2.51189990949569	-0.925880709205141	-2.70441008289036	-1.46799695180719	-2.03683112403814	-0.333196802335898
YPL202C	-0.637986056436107	-1.08674897731979	-1.81352809679499	-0.726562251127511	-4.25225359423302	-5.82321553705106	-0.182641240946957	-1.30262895471549	-0.709431237795901	-0.270308297873035	-2.10291797306045	1.16206316638778	-2.18366383688991	-2.16452900914068	-2.33769301226769	-1.00964234630289	-4.13012180127655	-2.5801015250661	-1.89444270412450	-3.63820298296657	-1.59347440482283	-1.8553917836196	-0.927747887940612	-12.8663774136800	-2.13686745753514	-0.537302845424807	-2.62153261624982	-1.1841132835012	-1.05647620831913	-3.20758368201729	-2.13875087770079	-1.92288895373016	-5.84416939156105	0.566524434363219	-1.53383762308255	-1.37490505730061	-0.660905485456791	-2.21715473206694	-0.8267082902945	-2.35403683475075	-2.50272254473293	-1.67957145631003	-1.52934974241141	-5.46590991684953	-3.40440768489422	-3.23361535253102	-1.39856891656118	-4.02121839336363	-5.84416939156105
YLR224W	-1.81172339322872	-0.674934246296335	-4.28078731919186	-2.94651537328026	-1.92566375310868	-4.45460862543301	-0.696129595279564	-1.01963676293656	-1.97231685239134	-0.157311039556961	-0.858672019782621	0.938192847942902	-0.868356610014508	-4.57883472759829	-3.29148326127407	-1.17834470453536	-2.8470800465279	-1.54308738068912	-0.664001584750774	-3.80639793053839	-3.217047548178	-3.71620589085767	-1.22683392086586	-6.40302995563738	-2.02756945036797	-1.66563051297839	-3.44449581381872	-2.98133116000402	-0.89832781022265	-2.27441919953082	-1.9672783752956	-3.18044697623367	-4.68540672057408	-0.0371035168129651	-4.16106671432831	-1.94371625362413	0.649127320059693	-0.962571907404	-1.60333308759733	-1.24318928344422	-2.57229509785956	-2.56307363663922	-1.70727368797670	-4.2974779855534	-4.77444081511515	-4.00111626620655	-0.326118296196761	-4.66881940839598	-4.68540672057408
YPR135W	-1.77267778364142	-0.725721287858694	-2.94281752115067	1.60881249419508	-3.29529940136980	-3.71984445719934	-1.00354557691713	-2.59707955816637	-4.37833860775786	-0.653167978620516	-0.447063857604978	-1.41225126493956	-1.23006631955594	-1.55155583714678	-2.21801888977664	0.132855583117012	-5.4405369446803	-1.98518934496319	-2.5580431755348	-1.87308755411407	1.47356005012503	-1.20735285993836	-0.619298582143899	-12.1520550294572	-4.0507033057601	-2.10168967207563	-2.74036628164299	-3.102855667709	-1.98192707396316	-2.97184185665777	0.155332438790165	-1.04825782104874	-2.58158876055749	-1.55351918382179	-2.80005893388106	-1.28490552757429	-1.67121917725576	-2.79767840132352	-1.40721812387969	-4.11705420770346	-1.91338193003534	-5.24283417322055	-2.89153549181311	-0.361817302657208	-2.53599952564832	-0.565873364590126	-0.912364779617217	-2.01534751737336	-2.58158876055749
YBR136W	-1.32899910411024	-1.12205828483030	-2.02694873211467	-1.33218168957344	-1.13038217673247	-1.75984141579902	-0.899978067116756	-0.902515569273294	-3.96246463543356	-1.73578404834459	-0.899318136002364	-1.81801780224952	-1.49076046304824	-4.23511659539518	-0.717795468644059	-0.509595097157353	-2.69720664557463	-4.33143423956102	-1.36025843405635	-1.92569673353174	-1.49610234536722	-0.898209990964896	-0.742481400706006	-7.31027985018628	-2.16629496323179	-1.45815789175044	-3.06580517908505	-1.60041848499042	-2.32979156432127	-1.47312197964168	-1.19578686051808	-1.69873096060147	-2.33665951367513	-0.806642982382723	-1.94703797307958	-1.60728918996829	-0.95755520707464	-1.36869069480742	-0.767327145562288	-0.841980176036122	-2.30805021754618	-3.17826737885720	-3.05614947794814	-2.94076224854554	-2.0702838515079	-2.26004804218211	-1.97448076621463	-2.82741250190968	-2.33665951367513
YOR068C	-0.442112528517509	-0.625633915336801	-0.695553938855473	-2.70177903909095	-2.21218289068209	-2.51946663039265	-1.18160816988282	-1.65681585646508	-0.88935610364808	-1.3105053122721	-0.899952704804563	-0.0285925971182180	-1.90644078524672	-4.38652322643332	-1.24892075171363	-2.39791962210920	-5.09005862353502	-0.423660340564004	-0.764861242101034	-0.909641380852174	-2.30016696816895	-0.2231861517692	-1.26085922450758	-7.11974570885697	-1.77904681294256	-1.65341929427352	-3.03880529111704	-0.676988496192943	-1.18445977839007	-1.01992713505489	-1.15161617496624	-3.73145251210968	-2.66812838572919	-0.77136483484592	-0.464758896079048	-1.59719644046398	-0.92839686536239	-2.93415631430067	-0.379711465676071	-3.07064457898293	-1.78515660273848	-5.75948978782182	-2.61310907483442	-2.82345013762195	-1.57014236170127	-2.9857054396387	-0.000420669114628135	-4.13066232400433	-2.66812838572919
YDR381W	-0.307193041398161	-0.595776752672333	-2.06026667945314	-1.17124453426279	-0.890032543195052	-1.19225314740045	-1.98610008075585	-2.76871871133921	-4.20234335908337	-0.912582404632628	-2.32086519114035	-0.96369638995194	-3.40433433256124	-3.31217286114449	-3.19834818593129	-1.05223805508465	-2.33204485055312	-1.24859731121495	-0.598780294296792	-0.238997306122902	0.0899117058750422	-1.66468160253655	-0.0930132323799293	-7.15398296239678	-2.14258397386729	-4.00505639855625	-1.42427394798472	-1.52031858279961	-1.47777084340408	-1.94979760785104	0.403385528076874	-2.09399404177805	-6.63028910186398	-0.860512253612586	-1.85611457486674	-1.21055439678406	-0.747002020372357	-2.84458676131066	-0.555603753583182	-2.67188548627477	-1.44059982645715	-5.60085111031768	-3.50826440377996	-0.277623843280352	-0.11465806841657	-3.66758461569954	-0.31245559061626	-3.50009880718281	-6.63028910186398
YAR002W	-0.382761689486354	-0.224469735838623	-1.41912632572132	-1.99425068447888	-1.46174368286659	-1.24218479925125	-1.0029605165697	-3.20279922617842	-1.79888639340289	-2.18670866532533	-1.76822600793707	-0.928180140047298	-3.38251004972537	-4.11002302967906	-0.80244383009773	-1.786554261736	-3.87564545759862	-1.70642008961210	-0.88653986781245	-0.608091203159271	-3.07720826034566	-1.03565792387074	-1.64090754102197	-9.34418863551392	-4.5892598741033	-3.48520199697646	-1.13492983355852	-1.18449359406497	-0.155444268276655	-2.89553310017272	-1.30225068666721	-1.24024395157277	-6.06710908907462	-1.38015085533618	-1.49347425193213	-1.21091102684104	1.14727341540891	-1.24639496824436	-0.195621682468565	-3.89855351393378	-1.45730317370378	-3.94994046799487	-0.82093767515114	-2.19785079936143	-0.985236835413335	-1.14656174938429	-0.891209553395102	-2.45242772672482	-6.06710908907462
YMR063W	-0.786465651213724	-2.14668429494073	-1.60582660074945	-2.40866246107458	-2.20575898809908	-3.19712140426842	-2.5734912630899	-3.24331357195511	-3.34552723490776	-0.579341112886079	-0.776337231872059	1.02546507999192	-2.33641908693126	-4.14606854297505	-2.20418927372565	-2.53586436387975	-5.0463961906517	-1.85083764002824	-1.24468972997863	-2.09141631918943	-2.65046085478579	-0.775370448631352	-1.21744833441503	-11.1939199435140	-1.5442291930501	-1.21795097495595	-3.41798508502625	-1.21641826756178	-3.70680658614588	-4.03348624690663	-1.35627989668515	-3.62147603294239	-1.21798956352623	-0.925739244585692	-1.52316471569658	-1.82724482142497	-0.176760459544800	-2.13300220615434	-0.610617474582445	-2.93076445986564	-2.1608338793124	-2.66571380112145	-2.56167757756401	-2.71846694496181	-0.552716871565257	-2.97129313765898	-0.688433374044269	-2.77580836109041	-1.21798956352623
YLR110C	-1.16080555099460	-0.130396694104173	-2.91054203708652	-2.81346971681222	-0.599343255768949	-1.41517724628609	-3.30104787242156	-2.04020333058357	-5.08253941223525	-1.05091507632312	0.236636160836605	-0.8165220699603	-0.76555173891628	-5.4238346275579	-3.55856594130815	-0.538027918929883	-1.99007134537529	-0.0568206408547131	-0.459153069929057	-3.28203373656754	-3.19631622228898	-2.00702255591621	-0.115846631731257	-2.92276904857223	-3.48289266493138	-2.70478574755191	-2.36841578486342	-2.59226511291509	-1.46540188573299	-1.85631161091690	0.214657553963006	-2.62759761798725	-4.06591323713947	-2.24389795231919	-3.04841716554223	-1.85456166167197	-0.583195845106027	-1.5448888243273	-1.07358288364118	1.31303632315624	-1.48631151272176	-4.36218772363867	-2.97126518264596	1.05379556000976	-1.33458541223784	-1.18836889982456	0.365230726614369	-4.24190677454878	-4.06591323713947
YPR079W	-1.27450923147850	-1.16946746837592	-2.79326319967332	-2.87960138860983	-4.13436596247211	-4.73494488080818	-0.834236863677605	-1.25163049827937	-5.07983459652105	-0.00226063135243191	-2.52237506865565	-0.502889553235379	-3.66323470151790	-5.1063910903882	-3.60624926543426	-2.60429928046186	1.85899178460164	-2.75709306817281	-1.42571131096154	-2.92652954108561	-2.77540673824407	-2.65195380535363	-0.279530816990602	-12.1626573893659	-5.52437168064593	-1.33931518015299	-1.87422006830896	-2.98513803698219	-2.35237709080198	-2.3906421077645	-0.679260043701213	-3.0883976934488	-2.77626982283424	-0.656061864531382	-2.46106944649091	-0.423693199989748	-1.13621826932109	-4.35021991870612	-1.88611661997922	-2.07100105870896	-0.773569204367214	-3.17358599412606	-4.06189311090838	-2.56385161571094	-1.20898257644122	-2.05526312011023	-0.789669754024727	-0.738741234383316	-2.77626982283424
YLR208W	-0.749239409240175	0.409490971409014	-1.36255180031697	-0.709466965084703	-0.298967923024357	-0.0229476379871955	-1.31073762556641	-1.92203844887101	-3.01558527212463	-1.86190142408674	-0.796132227403259	-1.22384753410126	-0.918371360801332	-1.93035233021956	-0.667028427841194	-0.726000662572264	-5.04922143911991	-1.56595422615628	-1.47049746041419	-1.84054376706406	-1.35912375052505	-0.935461510542704	-1.08097296442219	-7.97545700454205	-0.86536712336694	-2.82994986217171	0.844948805865126	-0.6955793012804	0.324364021262439	-4.11714761729828	-1.29941375350238	-3.53938221831729	-6.24121102412907	-1.51201658078797	-1.66819656698454	-1.83076367152041	-0.724528286564248	-1.52113119695929	-0.163076304892988	-3.04315370101500	0.0871475006875021	-5.42010798799242	-3.06641203127772	-3.01873543361808	-3.70122670948893	0.0321580889302154	-0.992400163047586	-3.23388669928421	-6.24121102412907
YKL058W	-0.286269051974653	-0.775859215676403	-1.56813699909486	-2.09174142842988	-0.828063975402818	-1.12056274465118	-1.62076689827225	-2.55959698717546	-4.15420591328358	-1.69895835522407	-0.769218059590779	-2.09773870851544	-1.63245086561774	-1.93718134966915	-2.49184650284371	0.00586787006677413	-1.28039377956510	-1.56811195971443	-2.12815084821893	-2.23693619050541	-2.18996335004508	-0.74550852723209	-0.569990127348504	-9.50934745105954	-3.27528369921512	-2.72201061340738	-0.820516554510897	-0.631101224000128	-1.68523731173861	-3.93701169251227	-0.291700335990614	-1.49023357417953	-5.68952370756559	-1.3912029661737	-1.94100867631862	-0.890251770515601	-1.23116090807516	-2.78443251675656	-0.0737587469388424	-1.33513928771917	-3.66268989445903	-3.34139726024083	-2.68524371718903	-2.45454018569584	-3.82869313249323	0.58865976301005	-1.25177301608981	1.06845715461075	-5.68952370756559
YJL111W	0.779185642341682	-1.00242859516105	-0.540539313407853	-2.23520689976646	-0.48325738409166	-0.905866351560447	-1.69745539972994	-2.3031493399689	-2.34592782716325	-2.30758195750316	-1.06785180838143	-1.57223663457141	-2.15908000215867	-2.86880614886232	-0.0488219845688286	-1.90220640563034	-5.8622110269323	-1.72883110353022	-2.00717915960637	0.818965230626068	-2.51824023882489	-0.00836108537684702	-1.98590075899419	-11.0605380845556	-2.87494387374921	-3.22375560590701	0.839354530911476	0.187720784223494	-1.82910628909811	-4.34215911829625	-1.51606070231664	-2.81340108744604	-6.90729516481079	-1.48923634208473	-0.375407935210528	0.056936861100413	-0.454484961311409	-0.488158721431081	1.08562246594025	-4.07291491551927	-1.88625859478570	-3.10896770096273	-0.773368989842802	-2.84836883633909	-2.35722554471515	-3.50153534668686	-0.555667030416432	-3.48124016996555	-6.90729516481079
YBR073W	-1.94124854836664	-0.787571184543912	-3.13312169183584	2.83340389932112	-2.42206567145603	-4.18015259878599	-1.40952634732075	-1.04938546896716	-5.93695029000356	-0.482204351028753	-1.75585811869063	-1.84732365876410	-2.10951757017796	-3.92409674464541	-1.76837482966875	0.8995993185643	-4.41616625771793	-0.725771855238038	-2.27023512193961	-3.75728722368009	0.279070767940193	-1.45413915739755	0.402193606473863	-8.89528587737302	-3.79422568349378	-3.26287162935578	-2.61733894826996	-2.57526412894411	-1.59965853781655	-3.59965278326496	1.55533427836352	-2.84736784787675	-4.88392227555186	-2.02493087186932	-3.11801080719882	-2.48230065009548	-2.76131981131213	-2.47405548877936	-1.47027392964866	-2.32244361312819	-3.37427426676058	-3.62886138137516	-4.65926747438438	1.32126317034003	-2.31819417065245	-1.55069637839835	0.495755313800418	-4.3418084301461	-4.88392227555186
YGL202W	-1.63551630970923	-1.58139230838801	-3.1787787670696	-3.22240804771496	0.224837347253864	-0.994950545078287	-1.38991533087219	-1.70156778740499	-5.45893471699292	-0.321587606598715	-0.136206846394167	-0.172133166121137	-0.462596195365844	-3.33495649678843	-1.31074604403749	-1.92032584753431	-5.24863497773309	-0.67660628991249	1.05228566611670	0.437197127833370	-3.42842142477119	-3.06911550851179	-2.64239459672931	-7.27585410912262	-1.06203360076964	-4.30015182452733	-3.85061899743832	-2.68260035788122	-2.46559293990583	-2.88097672299155	-2.18155708716987	-4.26322141258824	-5.61763521055992	-1.53259063498918	-3.59581278680068	-0.750756283590105	-1.98308211051786	1.38974752943527	-1.41623239842776	0.226093264337100	-2.94328597676411	0.236544482913685	-3.73157214101348	-2.81110580747865	-2.57034758075906	-1.75139727978666	-0.56301016157167	-3.88835541237037	-5.61763521055992
YKL116C	-0.400360885769786	0.225487950175772	-1.79732968148703	0.328905662060377	-0.986769338967264	-1.62284480895041	-0.297157792662944	-1.67569920846781	-3.10662917486285	-1.46332646391011	-1.9131740297969	-0.387345035231699	-2.49650154145263	-3.6617663463105	-0.90839906854109	-1.63727398046426	-5.17029106771627	0.0922288536760276	-1.93656616580420	-0.969287548176708	-1.04288033548399	-0.0573797631716467	-2.17962709112444	-8.8902299054438	-2.11363374415969	-3.92387861831656	-2.87845505295664	-1.52068272980793	0.573212226469925	-2.92104043155065	-1.84578848884309	-3.93585218137615	-3.81847028717332	-1.04667460119792	-1.34652407363500	-1.99464135824634	-1.00685717404443	-1.75386955594384	-0.168991487361839	-3.69624576415936	-1.16685253202929	-5.22002010337089	-3.29454282832794	1.09867779419602	-0.696470798010221	-2.13929515075018	-0.0401523711868101	-3.48887894648648	-3.81847028717332
YER046W	-1.52385516438006	-0.884611192754982	-3.00689080605798	-2.55267064834858	-3.02118215485077	-3.85535660114939	-2.20874233567338	-2.5810610411045	-4.95270683311634	-0.00100007154667410	-0.398651535206221	-0.215283027395725	-0.921435877601763	-3.58905319271649	-3.57436248935192	-2.07751982329488	-2.80771904691462	-1.84333067007867	-0.681053289504736	-3.84937039184846	-2.76081766218350	-2.42071212140853	-0.536045388100709	-8.75508359906589	-2.35876308297958	-2.02151307052569	-1.55057304621260	-2.55010731615051	-1.97693158237696	-2.50489835498365	-0.393617409114230	-4.89102088313533	2.35976266118415	-1.30895010006012	-3.31309509217224	-1.1681008280912	-1.84303737782866	-3.30113429561212	-1.58372348157819	-2.54201750063899	-4.72940084881014	-2.48671482679355	-4.3218156891734	-1.91124899870182	-1.8568051732517	-2.0934773890859	-1.25100462605116	-3.33204386018133	2.35976266118415
YDR228C	0.522367575352386	-0.252720722466846	0.417844819012178	0.128783397217427	-2.81165579363707	-4.64209021126328	-0.927880706617022	-2.70650384395451	-1.8427078245987	-1.52261231966215	-2.86862070041953	1.05217160209764	-3.79188142304795	-3.03119958923182	-2.17527159483350	0.119076253851793	-3.95417764315333	-1.93382479549202	-1.48199389777527	-3.50626475561369	-1.33020503018947	-0.0537658610923245	-1.04956549790181	-9.5574093713924	-4.16767704953909	-3.45480151391440	-0.895147119920444	1.11995089580260	-0.299275853790434	-3.23429587142493	-0.921652867116523	-0.835385824061986	-6.26732949699087	0.194928542869694	0.375945902494328	-0.863730343076735	-0.416581601833704	-3.18902941709388	0.45045560550609	-3.75480520384823	-1.31596420028295	-4.01427660961583	-1.60012315805600	-2.24913080137382	-0.642314755125173	-2.1421919629993	-1.7360908415791	-2.84178445188529	-6.26732949699087
YPL028W	-1.71691722737784	-0.21720344818375	-3.27324765360843	-2.06794413568247	-1.35060362027254	-2.54276021390902	-0.909056923443158	-1.33162383992076	-5.78305500222068	-0.673749530049001	-1.36548434208628	-0.90183224920973	-1.79237251315827	-1.78119458298794	-2.68300909488896	-0.511403277898736	-2.86317391693224	-1.65504386180681	0.584994501347598	-1.10797846798384	-3.61465967162839	-2.43110151950556	-1.72013384994424	-7.23882963276769	3.8518533469207	-2.88086097864203	-1.20197081234963	-3.52091914486055	-1.83395854411330	-3.31099211654615	-1.16784287827700	-3.49902042369939	-7.36496461070981	-0.765676117059847	-3.20795949483147	-2.07373585834866	-1.58316327361545	-0.989764545917464	-1.70061374183602	0.63819867311927	-0.988960562854517	-1.73013212480912	-6.00648443842908	-1.18861510709798	-2.96211203393821	-2.00731476681554	-0.756025483300899	-3.89349421858914	-7.36496461070981
YGL090W	-1.38037882233443	-1.7935144168628	-2.52568903690313	-0.857869790417852	-3.55155339724354	-3.92896884616006	-1.29391050703879	-2.63079431740797	-4.59020913066318	-0.081371813092078	-0.479468020942285	-0.303578598296455	-1.4552866148762	-4.83783446817783	-1.81273147002884	-1.21753956558781	-5.26399675822174	-1.82411264907510	-0.559540325765741	-2.71113310058258	0.0521039708961142	-1.78860771941598	-0.980411134750055	-8.29818513245224	-2.85303744084662	-3.44073905665979	-2.99310550834433	-2.52442962789647	-2.39576532399375	-3.56027576376008	-0.424818742099193	-4.06319243660395	0.743559970197852	-1.47849379353309	-2.48111514951832	-0.711079172567467	-1.53019331296335	-3.52758453791073	-1.42921366528692	-3.16524173673323	-2.3323486196742	-2.88277137153743	-2.96370025527484	-3.16706955567927	-0.408617731357059	-4.55300876474682	-1.22847590317785	-2.88600925429934	0.743559970197852
YML121W	-1.50429126410275	-0.629490159496104	-1.71564907126015	-1.32767470711317	-1.28523520996720	-2.61510561573865	0.0709318694301439	-0.515926312179074	-4.56203771855398	0.643609225302911	-1.29905405701641	-0.360375580346189	-1.28056383702190	-1.01347105878846	-2.81967383759163	-1.90094594441715	-4.20961561278933	-1.88901027389867	-1.01054246171777	-4.18608695934676	-1.62076503578623	-1.21905223448415	-1.17743399030711	-7.44460645142682	-1.46986136126226	-2.75644044993628	-2.48732364959558	-1.30961484910431	-0.704489594190106	-3.97854238554334	-2.44803270541183	-5.80873956815484	-2.85296427527479	0.756231550214092	-2.00285077822875	-2.4114656006735	-2.50289201014186	-3.50248489911833	-1.19105039431782	-2.28672897578033	-4.84151745236572	-2.91516146171215	-3.88108379273678	-4.77410115392231	-3.02478002218469	-2.94447445637713	-0.962835650910787	-3.35151041000124	-2.85296427527479
YHR194W	-1.63776582593416	-1.89143028716128	-2.31943098933911	-2.05810333363911	-1.26888964112037	-3.26805656072924	0.821815872564892	1.23997543986797	-6.33057802547599	1.22129549312235	-0.190871933815111	-1.91189126297515	0.0477064882794107	-2.70452158527652	-3.32619137854732	-0.965132828405361	-0.258725235049626	-2.62971517485225	-1.03316399998992	-1.31724323230769	-1.14283697653116	-2.77479355649291	-0.754633507238879	-10.6267867226523	-2.31288960263199	-2.76106982748786	-4.36578488173016	-2.51540428489217	-3.88569879585791	-3.30220327758018	-1.26851241328789	-3.20252302304429	-7.40201997509928	-0.401489187507581	-2.83048239837929	0.325912878600791	-2.15056245428369	-1.88397236086523	-1.94029510657849	-0.00111364118783306	-1.62422341448456	-3.21631370327061	-5.02993000300013	-1.12119993924483	-1.95275718753641	-2.44009400040633	0.561413010340609	-2.901680333313	-7.40201997509928
YBR296C	-1.04268895539795	-2.30474030470421	-2.51244804335201	-1.61684005469336	-2.75712848295657	-3.90219246208847	-0.766244885187473	-0.172328773750141	-4.45235839243702	-0.577079131486341	-0.156757374342338	0.657312706020514	-0.140717578429132	1.43976310690272	-2.90898134308316	-1.09194394453534	-3.46218543637031	-2.25875926433293	-0.701669695701058	-2.66075855765661	-1.1532006278091	-2.04143397687595	-1.56767169026146	-10.9757898209153	-2.34391863166105	-3.48387136906247	-4.38631995154613	-1.9468450716883	-3.17027052409077	-2.10980274594342	-1.17702580921296	-4.71570539307905	-0.921371609329899	-1.39748954627643	-2.63159560114870	-1.02299439719497	-2.03560850525411	0.874798644837451	-1.03258526159163	-2.39678708881112	-4.95759476853807	3.77352423486951	-3.25457236115391	-4.15916021980702	-3.41028407097095	-2.24282604205576	-1.45745694238409	-4.01912016748833	-0.921371609329899
YDR356W	-1.40161754070088	-0.57373790806745	-2.13396036464134	-0.926446928328377	-1.23719755784481	-2.56787160831857	-1.43870895670468	-2.24974383375038	-6.66651902121012	-1.54855895374115	-1.71857275539262	-1.00838499032376	-1.98461621910198	-3.10289919357177	-3.33979591281272	0.91402154873298	-1.25407874493348	-0.425261352192779	-1.49719217749698	-2.61539655158452	-1.25645785488129	-1.9146621505061	1.08323976693666	-8.0003617178874	-3.60404772943758	-3.22532991914743	-3.39151085269518	-1.72973960200792	-2.00028077846528	-3.83171936717466	0.413986699995512	1.14090855071497	-4.74664742602642	-0.159877351457177	-2.67596356922553	-1.30724001174917	-1.09285203669568	-4.41666360963628	-1.20238195733642	-2.05192687068333	-1.76482466610028	-4.02686884536319	-5.13792396453984	-0.969272824856624	-3.07699593746827	-0.139340313001034	-0.689105422434253	-1.77653877241486	-4.74664742602642
YPL047W	-0.181637983292926	-0.476094672103928	-0.00457572606202603	-1.07914770133686	-2.5790709683552	-3.07207123472534	-1.55672544972584	-2.44752500498960	-3.41389242736849	-1.51185067719034	-0.691000862821936	-0.131585419247074	-1.11726165100767	-2.84343157808970	-2.31922152588624	-0.594087981358406	-3.97590599644457	-2.10110774742636	-0.565881003553795	-3.4813614144478	-1.71389152121321	0.0202183828226027	-1.8422500098154	-9.80597267444475	-2.22551250268635	-3.03965972654005	-4.13816737942596	0.101504266450295	-0.660152946266936	-4.07550188649472	-0.518056884722491	-3.00467116880163	-3.31190798067692	-0.383160654670017	-0.228715482266609	-1.47623325730644	-2.21514954141765	0.188185318980112	-0.132267503849333	-1.67331781491591	-6.50772293304532	-2.13377421785242	-2.94455698943544	-3.89215015230238	-1.69148114639377	-1.19816843924102	-2.04361222367227	-2.23165952704602	-3.31190798067692
YHL036W	-1.81731957479341	-1.67391681435851	-2.81867462775987	-1.24714357974368	-0.77090970337445	-1.32760525305	1.00879788739757	1.28687475209622	-5.59922280689683	-0.840860292469378	0.535225652085959	-2.36479981425451	0.936209845192948	-1.93037490152932	-1.50391840676666	-1.43672586037713	-3.50437073949976	-4.20118838303977	-1.44674123380569	-3.07061636852687	-0.474094361308768	-1.34727417998892	-1.41601611362192	-12.4608498727413	-3.41543500293746	-3.41455095084051	-4.37332945162041	-3.08804706102307	-2.89313658232653	-1.94223341378080	-1.68977732087145	-3.37949995906551	-5.34439568453203	-0.305253079634179	-3.01523737404452	-1.74542530004547	-1.90982450618266	0.111264692774965	-1.60435629477809	-2.21269768143302	-5.37782731098418	-0.944841484863248	-4.28243116713589	-3.20562882566835	-4.85824291075136	0.0468390649896826	-2.09840059625267	-3.86922159086601	-5.34439568453203
YJR052W	-0.804504919742085	-1.00829517578093	-2.46653155725140	-1.78842922973374	-3.05413142037822	-4.82968879507105	-0.207268477849022	-1.46410912082339	-2.27039347541612	0.330701347320819	-0.322308239506158	0.59257094572735	-0.790152923994618	-2.23131719004639	-1.72691417627309	-1.35117884692676	-4.2214158216694	-2.89911322822094	-0.952637411899143	-3.81647232121496	-2.69516586554073	-1.84931642057855	-1.47959225538897	-10.8306475522880	-4.59970816741028	-0.626600146961928	-1.91283401826555	-2.02200677382737	-1.90055714308759	-0.807446799570246	-0.947381823119199	-3.80468982581744	-1.6957731610126	-0.918501675027504	-2.45503186228578	-0.810339141357122	-1.6854815709596	-2.23099316242347	-1.14069245775708	-2.84442085780342	-4.33517994974128	-2.28890673860476	-1.91187697022396	-3.18665137200601	-1.32771991042958	-3.71964366556243	-1.47277747795275	-3.03985922887908	-1.6957731610126
YML057W	-2.55417943034983	0.777742592950472	-4.19473991642107	-3.27940402193277	-0.120136920681541	-1.47887578410844	-0.226444824610377	-1.16198966281552	-6.60151219661605	-0.338531986749314	-0.326462615638908	-1.03680956906451	-1.07477309411091	-2.76624607285047	-1.63791037194071	-2.34268856434958	-3.47935455220940	-1.68742426344116	-0.607597298083594	-2.68887957069527	-2.51110701284066	-2.43997483272996	-1.10440466525353	-6.11632938073769	-2.02561166297890	-2.10446518280948	-3.89319175341559	-3.83473545397706	-0.298178707351184	-3.35548445668363	-1.86731386075178	-2.20386170386453	-5.70977430834804	-0.533596893828187	-4.16918690589951	-1.8272805822564	-1.73901896406993	-2.80229322887608	-2.04914352835749	-1.06681970165572	-2.26458215109645	-3.76915394934920	-5.53322139323888	-1.95130134775908	-3.81067013914686	-1.03436190241867	0.114451652238511	-4.15053538971061	-5.70977430834804
YOL100W	-1.26381091412136	-0.784861338744785	-1.64737705121973	-1.2429601934934	-2.66179321865509	-3.17748136744247	-0.311018006454839	-0.577087742981258	-5.6367311641857	-0.883170430384195	-1.83919331512935	-0.00287987027682264	-2.83961162300296	-2.42158836857886	-2.42032806706377	-0.348385794587243	0.0902348957684949	-0.833622320181014	-2.75255178872050	-3.64883219973302	0.0134150928796289	-0.146013579112657	1.25890637954792	-10.9275757263918	-2.28306967228573	-1.86172601232751	-3.24903725181731	-1.08484232903099	-2.31817374425037	-3.47117647264888	-0.122149892558009	-1.37549530967704	-2.83738866744769	0.623213588473135	-1.31298807900391	-1.92369306495460	-1.01823025635333	-5.37471577204547	-0.565451007187045	-2.67495859763356	-2.41570797726269	-3.79834138107315	-5.56062029161057	-2.01911708213175	-1.98515350568469	-1.55850564176258	-0.418573439196264	-2.4911949586192	-2.83738866744769
YDR484W	-0.529139285254629	-1.09628807998112	-1.41728488770329	-0.75714871300552	-1.08442988834383	-2.00391523831054	-1.03869387676227	-2.05144349668033	-4.06747567060825	-0.0270568007965035	-1.77797288490294	-0.763214821983833	-2.00418095158256	-3.57986987699714	-1.09992392537010	-1.7564284400456	-3.51313292389589	-1.81473654340882	-0.386789403256279	-2.61879301518196	-0.264961606017086	-0.62277514183777	-1.19296577677112	-5.75462046409816	-2.69131319041396	-2.76696648642006	-2.96359863123825	-0.693537109390142	-1.76946310672887	-4.78532205865715	-2.66470902045271	-3.63303214754661	-6.21930628366632	-0.461189997108568	-1.66227202931542	-0.624010970959515	-0.547859924130364	-1.80009384053293	0.0380749259013018	-2.86646700746139	-2.21273662486242	-4.77695885848233	-2.42729326767537	-4.15226325351701	-1.57332059320238	-2.60705910460489	-0.785564077716467	-2.93010515315852	-6.21930628366632
YLR175W	0.225142424644943	-1.63778798664969	-1.54299872154612	-3.79242334844906	-1.22115819259546	-1.87357452251106	-2.2587629447108	-3.99277602738392	2.59044610557238	-2.04994567427463	-1.19174772310923	-0.478573682614456	-1.88610642710362	-3.11806004449607	-2.29777539968356	-1.42066941998556	-4.43102265306658	-1.59556195119456	-0.217763787985343	1.10831538375412	-4.64651358152969	-1.15544675451039	-2.49822057271363	-6.26069107094256	-3.10727418982934	-1.83706129455955	-0.305923053730405	-0.451966938220737	-1.79304899608635	-2.97307841187312	-2.65989093772568	-2.78485304729833	-4.47620479984704	-2.39363496785481	-1.86006869674199	-0.304506166108892	0.313294322211033	1.31261001425426	0.409500956171052	-2.39792656605126	-3.49486017912326	-3.3674145064178	3.55462100888458	-3.15471648384398	-1.55505793722659	-3.29798309944501	-1.46253714753524	-1.46277454081298	-4.47620479984704
YIL004C	-0.980202638471696	-0.123293342290372	-1.36296953089331	0.112764928381999	-1.49699846748911	-1.53259689659652	-2.19099549906285	-2.12536638817798	-4.86703898563104	-1.27405489227303	-1.82892248292406	-2.23415093831884	-2.74418260543578	-3.96935644500852	-1.01302757560608	0.0298667993320301	-4.19372652342049	-0.763058328615668	-1.51615962974209	-4.35264741455285	0.780418075643402	-0.917836342826435	0.426742674895667	-7.21123884199972	-3.75811826032589	-2.60390817418222	-2.20322695696267	-1.0486572335365	-1.26886018514770	-1.83397351630192	0.123535645052392	0.958728058925895	-4.39479086571511	-0.686419147540963	-1.98997640573071	-1.61327501549907	0.0998323105889699	-3.22357284060735	-0.444155641549724	-3.47819992558115	-4.07880457931834	-5.06793010611725	-3.97551503709643	-1.78296701968479	-1.07127306703761	-1.14628622244702	-0.298446866310836	-2.96766232510209	-4.39479086571511
YER062C	-2.19669708532960	-1.68634995837343	-4.13068854870068	-1.26871570756542	-0.966568276044454	-2.06940466066469	-1.17713426765274	-0.79239121391836	-3.57230827332993	1.56015600006474	0.733105132617069	-0.312215466515429	-0.176488769034083	-3.17828358373800	-2.34039710618624	-0.959790182090227	-3.75481469370754	-0.937788208492886	-0.84465152581376	-4.07778752032147	-2.94825388475778	-2.40086612959955	-0.39649435627008	-7.00015398772682	-2.37414546013837	-0.840585664511163	-0.886313064036201	-2.96507854785803	-2.34093635635210	-4.36575645906522	-0.702299229018149	-5.17693691389483	-2.22634896346857	-0.318922966048042	-4.0505950932432	-3.05280577831747	-0.837145352737661	-2.72141515266664	-1.69681251469461	0.287982559568796	-3.80356071099069	-2.56580323824653	-2.71844930534563	-2.64441242620295	-2.63186202948812	-2.63912939226248	0.39337993060564	-4.85479902787256	-2.22634896346857
YDR200C	-0.620984486200817	0.687054309989266	-1.05517630452021	-0.413069912310596	-1.6965004841245	-3.05494835310414	-1.91105247053557	-3.65658619755237	-5.06474556720974	-1.66381630202281	-2.22270570178053	0.327379073342245	-2.49009758131416	-3.52553693274787	-0.397254943895361	-0.319255957044396	-5.37607016598967	-1.33708947044471	-2.25872473304595	-2.06777951632079	-2.78283484627086	-1.05855147941837	0.307282569959654	-10.8478257031091	-3.64264369871472	-0.758534754125951	-0.786041719810998	-0.379467201884487	0.509622920232102	-3.74743150207396	0.771371020595268	-1.15671597978797	-5.29397471945865	0.328445450376614	-1.13548222798827	-2.77169382767020	-1.63643659678890	-3.62467665411725	-0.623502341615967	-2.5282802896849	-2.43606068493955	-4.87410285355367	-4.35926804491772	-0.949656123430656	-1.71365192195866	-2.0548388681566	-0.566361599633468	-3.1672098625352	-5.29397471945865
YGR003W	0.409668135041102	-1.20500898171448	-0.127592586171061	-1.78436312341008	-1.43236784712863	-1.75979699914278	0.323818510248902	-0.450703614377371	-2.63795130696501	-0.467174311846142	-1.44957721088952	-0.220607766301087	-1.68806168217989	-3.28411922990479	-1.27676232523197	-0.655386623683909	-2.93570826020961	-1.63620624960619	-1.15249631269771	-2.76750572120694	-0.482212744675682	0.228732869064909	-1.28926768610902	-10.0739807169123	-0.0223317260313836	-4.35882514242673	-3.95681689878877	0.24227971512782	-2.54705137597463	-5.295149932157	-1.5110143108032	-3.37172472528919	-5.37731278878533	-1.19181562590381	-0.497798176255567	-0.394870068425317	-0.555829938109625	-2.27860928729617	0.680135956323914	-1.26920764520997	-2.12175011262694	-3.70925688775313	-1.84596238847542	-5.83505544843882	-1.90809972889932	-0.513631156989088	-1.18950058109301	-5.51131882720827	-5.37731278878533
YAL055W	-1.8039690788847	0.146346551496869	-2.70841553706922	-1.63671400149982	-2.50402175816566	-3.43747528943577	1.05565871058871	0.643917745531008	-5.7572398463611	-0.922143084233098	-2.12716659222158	-0.277001460523568	-2.41873932546454	-3.05611852923915	-3.14031044493365	-1.11072509532590	1.04893979260969	-1.68727964125096	-1.98711762556545	-3.79989387664271	-2.11148252359971	-2.51492354210686	0.510675224056061	-11.9263808888822	-3.41321095799932	-2.45363917039526	-4.5820603596947	-2.72371795967490	-0.453420670295156	-2.50070505171435	0.106928712896710	-0.900357054477608	-3.33861789140616	0.227365598391890	-2.78701915915194	-1.38696843980178	-1.02619572610368	-4.14127801235055	-1.85200598583809	-1.68518787918078	-2.90519576685912	-3.96435864614495	-5.14653066161790	-0.677373239960422	-1.82830990590741	-3.1740421778999	-0.548711972746957	-2.50758852608232	-3.33861789140616
YDL067C	-0.987213351185724	-0.538090098275174	-2.72270869838196	-2.84780639852803	-0.454238838943557	-0.576263536841787	-1.44228994227209	-1.10217866755236	-5.20822059091705	-0.65996258933984	-1.39189058265939	-0.404051168975501	-1.44639330899305	-2.47787407495037	-1.92135731836623	-0.87342804080484	-2.02975247244591	-1.07643614914367	2.56077691169629	-3.31764812080303	-1.30679416430017	-2.10526506333159	-1.49542703342583	5.11060057538012	-0.116207493362686	-3.68431060031477	-3.86797311954484	-2.19004483411609	-0.505436429951609	-1.90202706286936	-1.49924018588023	-3.23405760086352	-1.69986153839658	-1.72648220117528	-3.02540792823972	-1.07813869867433	-0.677785848463047	-1.81228313248563	-0.881021289012345	-0.993519196069325	-3.06440434111363	-3.43415033446741	-3.23015883015798	-4.6818117718092	-1.89731023536270	-3.19616745972615	-1.36213355918604	-2.80409934232150	-1.69986153839658
YBR189W	0.0898380962475617	-1.64073788870788	-1.69321441529300	-2.68235166815567	-0.116698111315900	-0.804548831980203	-2.28847797373565	-3.47991478808802	-3.55893780512431	-2.37767221202559	-1.32798520960227	-1.95370755555886	-2.50431953678981	-3.22856496073578	-1.24559326966962	-1.63009111041956	-3.11104422726238	-1.95237354456060	-0.485974411193439	1.29695017587902	-2.98018971790714	-0.154976627115246	-0.833911574901476	-6.37628101192926	-3.22439095758196	-3.42929197351691	-2.84798761020443	-1.32884117706903	-2.45030483606857	-3.17381193812704	-1.54374907629746	-1.62511650347274	-5.93566522664631	-1.78084368937664	-1.88442429226628	-0.286745973162938	-1.44836931282293	0.044339288335689	0.354782873093284	-2.35662593208280	-4.08420031988435	-1.78867543029598	-0.976439492511038	-2.87867741806371	-2.15756555669374	-3.66303660960348	-2.00968621171567	-1.77676213128997	-5.93566522664631
YPL078C	-1.99581771576982	-0.439697155967862	-3.43913180754105	-2.84539948559042	-0.101731911484240	-1.20265534822998	-0.988262753490154	-2.73082070201293	-3.15571755554151	0.500714771057986	-0.143638317597435	-0.825718964844858	0.209381369506222	-2.93442390390951	-0.875340415981248	-2.49895269390309	-6.53763229968417	0.164477559005783	2.77830280596973	-1.51855806848222	-2.77843156354517	-2.58174291284576	-2.08974518729126	6.69653213824912	-1.07170052075965	-1.46158793248681	-1.00028972506518	-2.90883283638576	-0.459613106632028	-4.15015184314531	-2.69954295998071	-4.58167264216818	-3.51729006919692	-1.05102504677062	-3.60765965607279	-2.43489499808479	-2.14817403464446	-1.41055037101894	-1.77254539589601	-2.01138829212764	-4.7009491670487	-5.01888133641197	-3.2006401931821	-4.05907375332464	-3.08301670728283	-2.51406700133875	0.224803582748849	-1.96601162467885	-3.51729006919692
YKR083C	0.478849320048937	0.0638662612129958	-0.174339424562777	-0.168763178742899	-0.739507252719841	-0.443791123961358	-2.0999249792798	-1.84261770986521	-6.42187703688634	-2.43192368331065	-2.63602092440858	-2.16720668827042	-3.19865813815855	-2.76446568164447	-1.61269378167422	0.320883651823321	-1.88164738972981	-2.16300654036057	-2.56079443913772	-2.79399190602096	-1.35379710299212	0.0127146955849609	0.687863563227127	-11.0298108037458	-3.55225976570152	-3.79487133010301	-0.728289815038342	0.0612043309471815	-1.40135422231197	-2.56478458497142	1.23615948381437	-1.85319640923918	-4.99170264283879	-1.83445971893114	-0.184582662338924	-0.436339906067269	-1.75123916886834	-3.20073243788900	0.255548980538761	-3.07979697245919	-1.7081762020859	-3.63284565043957	-3.17461959383157	0.63805149100671	-1.26115121003726	0.254788678838352	-1.84400756043606	-3.31527500740653	-4.99170264283879
YDR424C	-1.33255339616178	-0.556903313371017	-3.63796915409673	-2.80852966549125	-0.101245024218143	0.0040763441490144	-0.415765947009362	-2.39570322026973	-2.7945394696843	-0.32948805452219	-0.95037545285234	-0.68217814925067	-1.13033412695494	-1.38369633569962	-1.17976939170296	-1.38559867270311	-3.10604743908485	-2.19099413890842	0.216192315675848	-1.4110439741217	-2.37747037138416	-2.65719598147144	-1.60723760688865	-6.41868598562436	-3.3817195218093	-2.77969307784576	0.439780549294054	-2.70289196450854	-0.423826426304692	-2.30734175609964	-1.24907693292205	-2.65102672895046	-3.07390149986157	-1.65205181059652	-3.8233299727631	0.110634512340788	-1.53085198828048	-1.16174114724516	-1.26780117924339	-3.61207597076283	-5.08794223942388	-3.29339112810886	-1.62781573598183	-3.32653640076937	-2.15414028375567	-2.04546634116551	-1.52340337335242	-1.83745165827872	-3.07390149986157
YOR210W	-0.354526272933398	-0.888871983572876	-0.831952048276036	-2.6127780551623	-1.14124439103900	-2.42885357771855	-0.137972509261078	-1.46241383938461	-3.20750563719712	-1.26691832387766	-1.43408898252197	-0.390766948637455	-2.48877135282246	-3.39793785908394	-2.89277481728429	-1.92209363536506	-2.84888233523181	-2.61646208381972	-0.405869640063782	-1.41226133912831	-1.79776904717798	-0.615471848344336	-2.25718330694914	-9.24096869974376	-3.06123116090415	-2.32484889590651	-2.43946197833447	-0.927325667084936	-0.691533354896227	-1.86355234653104	-2.27016176905223	-3.2003093273366	-5.27231716249335	-1.03199552902721	-0.923929528055233	-1.60642877411457	-1.35030154533259	-2.52568348202864	-0.463715204553152	-3.43219142880722	-1.61236307324016	-3.76217847115525	-2.24960074679441	-3.70072837200563	-2.42360843395258	-2.46301704109487	-1.35465377265522	-2.32404751695169	-5.27231716249335
YGL219C	-1.185238406708	-1.10396119045612	-2.74209507916454	-2.74212185499949	-1.52319988596037	-2.88321709380943	0.144880029171113	-0.679294584264588	-4.37356434621913	-0.731573583365833	-1.41782727255410	0.380122283936406	-1.19591117864435	-1.0853310662229	-3.17896355440534	-1.28606654109698	-2.54297317312553	-1.13578014422907	1.33968372919188	0.204465311816751	-2.80085021353333	-2.80418371977628	-1.65768132348811	-4.96646772908586	-1.31409561271226	-3.49728909219813	-2.86384549144754	-2.33565158026201	-1.83095190737384	-2.24822388497707	-2.72642550630755	-2.81412904243570	-3.94765404186083	-0.926373582106461	-2.88241092685791	-1.58178459478214	-2.36349402540808	-1.72529306618511	-1.66036442096841	-0.331244609483717	-2.11249759415948	-2.33201025379045	-4.06490304391109	-3.43068359971319	-2.86121860295857	-2.70549418062164	-0.70397325361628	-0.91887398344271	-3.94765404186083
YJR075W	-0.964384277678252	-0.692109884086004	-2.53513675480429	-1.33571505429296	0.56327748193432	0.153903310577331	-1.62449440468486	-3.81888440494562	-4.2231041405263	-1.05409952655112	-0.973323146000895	-1.92084000421685	-1.47460668938112	-3.19857057531248	-0.239303271764449	-0.551215693001662	-7.55556047438395	-1.25579037143965	-1.46115747887752	-0.406983602820715	-3.75738955015169	-0.56418037310158	-1.99327298288318	-10.1628678825578	-0.982072797752846	-1.31309307539947	-0.444371482185957	-1.82644977396833	-1.56144799101858	-5.45775077667667	-1.06724563044159	-1.79550136381325	-6.73465500917567	-2.12035794768022	-2.35405393152147	-1.57354125726685	-2.20603423747782	-0.463666099554077	-0.254282907973551	-3.3617707875001	-2.69731819523764	-0.859939554546873	-2.33792403886879	-1.32157416403892	-2.67277052019451	0.279302624809497	-1.16129898204987	-3.44887784167231	-6.73465500917567
YIR019C	-1.04961112169639	-0.957218592592082	-2.22960350773763	-3.01448019458172	-1.57948470602310	-2.39590740319306	-1.17225982624145	-1.27862833915655	-4.17416694577432	-0.681486291061123	0.316460917524354	-0.213553823912685	-0.582906428352986	-3.83359632408101	-2.01890272726903	-1.50416743292271	-5.41595268207684	-0.833346566132592	-0.78606158119137	-1.30502789531613	-2.59698686004618	-1.67438144471694	-1.43546403276183	-5.3828855591341	-2.94885225706052	-1.23201559940626	-2.83094112079638	-2.15985218801261	-2.57588048380581	0.0808630825140162	-0.9063868155044	-3.01238295517855	0.336607665817279	-1.39453289441514	-2.27621158707471	-1.23766850052281	-2.14061085812451	-2.89819053404354	-1.26734881732837	-2.39796972688897	-2.20516258153109	-2.84930010807556	-4.12270806234251	-2.3014521323914	-1.33962184897997	-3.66461377136051	-0.413118830255591	-3.20024034921249	0.336607665817279
YPR131C	-1.24718978851934	-0.896698701682973	-2.29502913284727	-2.96490498557292	-1.43494110929304	-1.99201653410687	-0.958739452820397	-2.22209736866154	-4.74844431563192	-1.32851024916328	-0.660559248881469	-0.78774571125349	-1.44456427470599	-2.47725470982282	0.915060117979568	-1.29564679303975	-4.42531416430066	-2.19715427595658	-0.135098045461135	-1.69212399957890	-0.593297000432932	-0.862514927626217	-1.86656307687281	-7.91454310268344	-1.84251562273195	-2.70514407486747	-1.62578921552399	-2.01670865511604	-0.912359719491809	-2.79559959724866	-2.26984575191831	-2.66329978861437	-7.40398112099926	-0.836427256895769	-2.45374411424940	-1.57041284939707	-2.4860729142496	-0.496541657046889	-0.716979115835891	-0.715406596350396	-3.96706628717779	-1.10380663516733	-3.01017729417969	-2.70338226209644	-3.297632042307	-1.51595147130713	-1.77022405014211	-1.77399011669980	-7.40398112099926
YJR092W	0.140145620953058	-0.205313059931580	-0.153179120506443	-1.07513751341856	-0.372539703322315	-1.17732777406181	-2.62090896084903	-3.34647446586785	-5.56796766375214	-1.55360563378375	-1.24073984020821	-1.16732846156975	-2.31580114665763	-3.47191159769054	-0.783319518990799	0.261573823823433	-2.68372007666337	-0.22427177704913	-1.41283638079168	-2.70079259338133	-3.21821900326341	-0.439030650185563	0.558126455348469	-4.20223432826742	-1.83775910998325	-2.54651263982270	-3.27747769500755	-0.0338984776374201	-1.89709509802136	-3.23767578593128	1.28604767716939	-0.0171937252064177	-5.72117201539417	-0.456829246076101	-0.294412312983067	-1.70072595251829	-0.832579153327172	-1.90600722328991	0.107476585115907	-1.14832354190125	-1.35628202693530	-2.96013936642348	-3.48305324594033	1.63438675920558	1.27477355059199	-2.69200539027118	0.157695238548043	-2.54600664953744	-5.72117201539417
YGR231C	-1.89610553447654	-1.74714182463323	-3.72642037227088	-1.93037942390219	-1.33564585268408	-2.23822782500524	0.14337106225853	-0.330807900973680	-5.30012918315121	0.759249694092826	-0.492735210505991	-1.62445258183969	-0.102373136841201	-1.55557610749497	-3.25881538401206	-2.62050882094063	-0.98631873471601	-0.053214303521757	-0.887384016559414	0.0929823439252433	-1.41083992795475	-3.44737350593778	-1.16252165030417	-8.07190448882768	-4.18016167512503	-2.56826558858432	-3.2115880758228	-2.80655559381673	-2.84105542857846	-4.06495311989229	-2.44417077036523	-4.0564296607098	-4.07265012928714	-0.069764724268113	-3.77461604701793	-2.57983091380479	-2.32816765353223	-3.93488307843917	-1.90039245437613	-0.975808689595886	-3.49203042128486	-5.48611106784979	-4.08734577215333	-3.25895500119993	-2.32073861392765	-5.1707938186613	1.11073445730998	2.71764009055802	-4.07265012928714
YNL312W	-1.78110817133161	-0.698600319685658	-2.48478045578879	2.74023294106653	-1.95370223428517	-2.27476387342666	-1.77680077475272	-1.6024612459116	-6.36284653788875	-1.44464329126722	-1.80440196158347	-2.79276985542704	-2.21532198278677	-3.82772608151114	-2.55205566893473	1.28734964353718	-3.49026459446480	-1.34549809920609	-2.13242019460800	-2.93645940980062	0.374814682186393	-0.922565265156811	0.913816246251701	-9.2025632034207	-1.76852438145821	-3.32637030858378	-1.72216999398317	-2.62610785324269	-1.76158358895671	-5.03220994574061	1.87328340120339	-1.72973747500005	-4.93750327448968	-1.82178924548942	-2.55219297787153	-1.77545034109752	-2.15086692362595	-3.65383941636338	-1.25565051710139	-1.30646530644251	-1.87148222976114	-4.35235259225354	-5.48638688305052	0.419028987351785	-2.17938214695827	-0.0687748583799959	-0.73079167040766	-3.76671852267232	-4.93750327448968
YBL075C	-1.54221835501719	-1.77471478919886	-2.38390212818609	-1.14846768108753	-2.43747003532554	-3.573199405211	-0.629097301851856	-0.612531158805254	-5.47974508170711	0.158887684196416	0.0987591076624408	-1.18010735427488	0.45851394048472	-3.85428653738028	-2.39774394537466	-1.07238724575841	-0.304316948881571	-1.28889473406402	-1.42338679701583	-2.29310419235228	-1.64731270347943	-2.51174891819902	0.42211116211596	-8.14671348113232	-4.88014110007818	-2.63677258132483	-1.51543404215153	-1.88326415787056	-2.6999728273503	-4.76472772730317	-1.09401080902178	-2.87102271103584	-4.45347595085474	0.367610024276021	-2.53657556068601	-0.869587681642026	-1.32178522039970	-3.27176816965454	-1.85653129342618	-0.955787444009467	-4.57671915950044	-4.09624649545939	-3.46927168996783	-4.01012968729085	-2.24756574081922	-3.45405977719221	0.19379804270562	-1.81250013781502	-4.45347595085474
YBR050C	-1.93800297141904	0.472274199392327	-2.41978961623088	-1.64924796554823	-2.28444447503849	-2.84210342850529	-2.20681218643898	-3.74220458791152	-5.35729211216577	0.176894906340103	-0.746440135957341	-0.331961005179509	-1.49099848159307	-2.18826191427071	-1.54413375709234	-1.32984100763655	-4.54131105561067	-1.35837716052397	-1.37987914606157	-3.05015568656415	-3.85409201738676	-1.75543240926089	-1.16589013227946	-8.9948761474733	-3.21742015774285	-2.94841432281068	-1.49476485070076	-2.23890784431606	-0.0224315378574115	-2.64975433483194	-0.198813216213370	-2.51241541473222	0.41110409871899	-1.56770558350406	-2.52879009633567	-1.79667077245465	-2.69174914480290	-3.06475310231144	-1.55100752260410	-4.18049831619764	-2.83099763199091	-1.66175671566343	-4.3708509477602	-1.96256981805412	-3.50254719882562	-1.16378553674230	-0.943552721905215	-4.02836179780103	0.41110409871899
YJR063W	0.201333004838084	-1.66547095617741	-1.25661757432825	-3.91332880837914	-0.72548900659089	-1.84972382228323	-2.26923956762893	-3.58198752468612	0.844953207067354	-1.49219100770655	-0.57767013907894	-1.29447074310093	-1.67291780139147	-4.33070107029674	-2.43188221630173	-2.32310292072278	-3.18605172822552	-1.23050158386224	-0.0712611117553441	-1.02926904323915	-2.2706813474724	-0.563484931489302	-1.72773820579967	-4.48758345502310	-1.27851921673329	-3.31661901613523	-3.05180241817090	-0.716088031863535	-1.87681746278621	-3.29102958326131	-2.57461086369919	-4.63337580806888	-2.67153144108351	-1.60723728859711	-1.45911564700445	-1.14763047142088	-0.0443665354162921	0.77083416494956	0.445700537385511	-1.49470732631026	-6.23079219306923	-2.37165929201018	2.14105781545347	-3.86624388310663	-2.65035678025225	-3.69041859496039	-1.60713703449604	-1.89391542699275	-2.67153144108351
YER021W	0.439843722971805	0.115830386471528	0.113869692880427	-0.381575878557541	-0.765798312107445	-0.50321878337851	-0.317758631204695	-1.19575261858151	-4.91272325975071	-1.06420605817361	-1.67120501803613	-2.15198485943653	-2.65797384957606	-2.20335532124357	-1.26421971010964	-0.851409666613808	-4.02015037347949	-1.65798645728836	-0.932835347181346	-1.92467951952142	-0.997300089524152	0.400082034319898	-0.32705466873095	-7.89776191721774	-3.21505182668681	-1.66436754565576	-0.750511735267948	0.233425452745189	-0.398824968405053	-4.23241223484786	-1.06531682660587	-2.02356486920554	-6.46098865707946	0.405523748375795	0.187330581023888	-2.11899352382175	-0.89348711543443	-4.6804024811562	0.385736736028746	-4.07892305032602	-1.45614947014656	-6.53303604880215	-5.51193071728379	-4.77444005629073	-1.85254818086980	-3.55886218460287	-0.24709190030473	-3.31123450774086	-6.46098865707946
YBL080C	-1.6174736624209	-0.792785743072251	-2.62201854539346	-1.13671769491106	-1.49445877605165	-3.5097013792032	-0.862799713708371	-0.184959383704104	-8.31505508772821	-1.53573185102335	-0.981593347078098	-1.33407420294843	-0.994197320482417	-3.55976174506068	-1.74126417733324	-0.052110214069652	-1.99318452860391	-0.96868717181007	-0.603080593182305	-1.25113018155617	-1.7546747490911	-2.15086977894913	0.218841246500885	-6.24580644115728	-2.12797270616362	-0.291091757023060	-4.46732448829646	-1.99189522082699	-2.96485632110742	-3.8970570154126	-0.201361897151466	0.585472655229582	-4.73602475421952	-0.557430655377864	-2.55612890146467	-2.00823139249875	-3.28907992621245	-3.77521576596594	-1.51325474426369	-0.419594401856219	-2.26061306549786	-4.57308040718781	-6.4841356865872	-0.36175158301122	-2.07912839466524	-3.85196444013331	-0.364234058114532	0.707692140962391	-4.73602475421952
YML099C	0.263181355132173	-0.985191591154853	0.233836323124800	-0.383368337597291	-2.21533767587985	-3.16660839544143	-0.963211592448799	-0.676615206660874	-4.72274636290178	-0.746232044094068	-2.27863655308142	-0.292123246395484	-2.68363697260249	-3.74132890476333	-1.17187185879747	-0.612077242694267	-1.84680243719689	-3.05554400860066	-1.46742663541116	-4.16168749233325	1.41827709921119	0.192213449079465	-0.45371707167834	-8.27262644214755	-1.11106434607205	-3.80701618600903	-4.06965983845213	0.353195692295772	-1.07017126481822	-3.10987674337281	-0.999603255173314	-2.79559287477217	-5.85009881694724	-0.597882317625999	-0.0241167722833107	-0.588519778265216	-0.249056511510302	-1.91822355852300	0.33602494641721	-2.15531821986993	-2.43835578640015	-4.30607974588384	-2.25630770533456	-3.81186306194011	-1.06514696816855	-1.87654738656029	-1.31255455224051	-4.9391952957067	-5.85009881694724
YJR045C	-1.34257678750301	-0.845741995761121	-2.64455704048497	-3.10791816728204	0.496279633957123	0.119118668921263	-2.03214262641552	-2.65359969850702	-4.77819083272544	-0.509018143835855	1.25832212863776	-1.05609393922984	0.528506453225273	-2.52088475082494	-1.50447841923203	-2.29290757216266	-5.53915499250748	0.649469420637734	-0.607831290663052	1.09350482013037	-4.08569399997611	-2.17444931227692	-1.85291855813374	-6.33917277229615	-2.25124792773843	-1.36446305674248	-0.873493831154705	-2.12542854292647	-2.44799323571255	-3.74279923105240	-2.47858496542697	-3.3745396573342	-4.76492782997007	-0.797013167973911	-2.52723550447667	-2.96853788875348	-1.64953728331081	-2.18082119809606	-1.18515601947217	-1.3995548911705	-3.93601827634907	-3.98796549249214	-3.63558852704100	-2.30884705853210	-4.25855520199154	-2.15635904656283	0.816826524641224	1.26265612745377	-4.76492782997007
YCR012W	-1.36970436871453	-1.30651755232817	-3.6109007910812	-3.76394882623306	0.619138762719937	0.902995387711888	-1.37817691752621	-2.23489926652088	-3.21870274196688	-0.173274314376431	2.56923660046741	-1.64093200118414	1.99089133457777	-1.89314324501119	-0.792819004253164	-2.31731999129683	-5.98818608152692	-1.32091882695500	-0.00286298365335817	0.62508284776808	-3.26032436540862	-2.21847225287676	-2.71826148309394	-6.27463317432695	-0.772718278596512	-2.44843425516055	-1.96571814655372	-3.03516117657117	-1.70411883716740	-3.12055314568789	-2.30883301478808	-4.62185148048608	-2.84538649729425	-2.59479282225797	-3.7326140987075	-1.95867410618312	-1.58931493803906	-0.0956492377933093	-1.28373097821430	-1.47152352584071	-5.00759521521186	-2.74800393829635	-1.54268917033519	-3.56901184907832	-2.76919993933175	-1.82667417781159	-0.354103159419736	-1.07465811060417	-2.84538649729425
YKL176C	-1.03272099718273	-1.20899057416100	-2.43214921513458	-1.72296010732203	-1.61274319608045	-2.29050141172493	-1.80580074255127	-1.89717910904780	-3.63123348487988	-1.49193654666161	-2.12378399871911	-1.03781436615925	-3.20043058588305	-5.78964670410961	-3.16260968648791	-1.23840974157317	-2.35509898573358	0.517907550897105	-0.381568292308643	-1.68928722386014	-1.55675583376448	-1.73939232962923	-0.981919490623496	-6.1371046762354	-2.53686657292083	-5.21871281827014	-2.14690728747461	-2.17766413922888	-1.26673718993117	-1.90536338413813	-0.161598413905537	-2.62903641291632	-3.1335841644559	-0.570188780969458	-2.76701074410969	-0.758162220572796	-0.0467121689239814	-2.28095885640399	-0.943981770320766	-3.42279499335728	-2.04127962990849	-2.76078726551714	-2.33058151621563	-1.66981017710285	-1.49324660421101	-2.14505607328849	-0.383075123800564	-1.66687099813844	-3.1335841644559
YHR175W	-2.11646422781506	-0.583096841068326	-3.43475457202110	-1.14006284359867	-1.13170296701424	-1.86595927077859	-2.35096232903172	-2.01412122999886	-6.67065596157109	-0.694075917222797	0.867282234335223	-1.84285269683644	-0.0997451870563605	-1.65428831659510	-1.38414707817675	-0.832534785315617	-6.25938469151288	-2.27941589193778	-1.00002888545094	-3.34970231992730	-1.73583884595253	-2.93844212889665	-1.12040755867636	-7.40646138513718	-0.130553366037323	-2.49245734111269	-3.47987801189918	-3.44659673784504	-1.49666837160669	-2.24021030265458	-0.933552033591756	-2.29000400311608	-3.13614735063549	-1.77268565637506	-3.91502366936866	-2.90050923714281	-2.08179766700501	-1.29959789926472	-2.16538945988527	-1.23064785778053	-4.87576352678143	-3.11717460021707	-4.46124518210544	-2.57778872959753	-2.10704950798167	-2.15771272510045	-0.529623357926957	-1.96651787607421	-3.13614735063549
YLR423C	-2.42669442315893	-0.172112727878693	-3.38679034102849	-1.11235434462121	-1.21170522509825	-2.86189107971883	1.16389971915873	1.25618504323981	-6.57379760872928	0.474232062623209	-0.629125994153031	-0.65915067448365	-0.212285575187066	-2.11727274482502	-0.957504979465173	-0.305575568381612	-5.25815259405283	-1.00875290377310	-0.346958374722785	-3.49050798360643	-2.09648391924016	-3.06768590507209	0.175400392553624	-6.79698390585898	-4.26285681260008	-1.67994737020960	0.188916086297188	-2.65926021204874	-1.71345483586475	-4.0571815961191	-0.930994382594033	-0.581626695225515	-4.34802536049564	0.605539254336644	-3.64576642360301	-1.25460560914937	-2.61295395446685	-6.05605619361503	-2.22748732762695	-1.32752318946441	-4.14982930271342	-5.59870374081593	-5.33411499233525	-2.11449579463428	-3.00831195905602	-1.05244171139060	-0.963213240943521	-3.07339009684026	-4.34802536049564
YLR078C	-1.20168302005723	-0.489991726596383	-2.65219608259167	0.0897571112240778	-0.239051855146416	-0.930101309211902	-2.49438265625104	-2.91483652401685	-3.79228626706168	-0.882308383566597	-2.41748449109649	-1.68914103938390	-3.11839664325086	-3.86000649663768	-0.157580917834310	-0.532773290578099	-4.53894451454424	-2.19455070419791	-0.186119458175370	-1.24982061217595	-0.93694387497284	-2.20787214644942	-1.61512794520055	-5.97300063222862	-4.42442988096437	-3.55551220855232	0.727133804624835	-1.74834433796359	-0.618433300674894	-3.39611799375525	-0.478371409890148	-2.41999510778322	-6.93707427204376	-0.565157792810749	-3.02039270802656	-0.739050929890834	-1.47564369351193	-1.45384742512858	-1.01170706879444	-2.66543114976643	-4.49971392992459	-6.43310289712747	-2.65152639774731	-1.29420374189644	-1.4184044766113	-1.78197533160251	-1.63081930554992	-2.14293356174778	-6.93707427204376
YDL168W	-0.343228210830906	-1.02476941042764	-1.88389032086327	-0.68894830671873	-2.64888451260091	-3.91674321397354	-1.43516682139592	-1.46434102692249	-1.79505243288119	0.793194502221714	-0.491479597428839	-0.128105762042448	-1.87840409068381	-6.16742519003394	-3.45437115527798	-1.86857071290140	-4.14001250885757	-2.95316809235762	-0.669496607240566	-2.97844026144093	-2.53869390322286	-2.16043551689622	-2.05994329057968	-9.31413970143838	-4.06514900061071	-3.36727241650285	-3.44200909088885	-1.47819536240224	-1.39366412314516	-3.05919566072048	-1.41680397985142	-5.62169683246451	-5.92950257536813	-1.01739424989551	-2.34754536916716	1.13521034540095	-0.974639876986109	-0.544185296720252	-0.608785814522936	-0.54897895976574	-1.75921865701673	-4.12286115824488	-1.18531101766693	-3.40833716282779	-0.581105704925078	-4.1718736257547	-0.820487486478786	-3.96757437610206	-5.92950257536813
YPL097W	-1.40474003616116	-1.05540636394873	-2.91224556594425	-2.69081334574193	-0.859319964606291	-1.86877401610288	-0.372105295933531	-2.16704068387702	-5.16238510414300	-0.438513307025495	0.64106313803123	-0.560933254515543	1.11125602270221	-1.30760749962279	-1.30559814809111	-0.787333203291288	-6.0943137266116	-0.833480969607083	0.634956637625855	-0.442425773427156	-2.74388477032353	-3.10049775191454	-2.98615685197730	-4.88472573000225	-2.44118861467749	-1.94818906719183	-2.61204301953795	-2.04512727844031	-1.85549655103738	-3.74835555360645	-2.82771685600258	-2.76994331003591	-5.15089126087353	-1.85265784530488	-3.58917096409657	-1.80565640015319	-2.65017968970671	-1.21976096070956	-1.41110307308572	-1.37059386387122	-3.39441219531326	-3.99323496100780	-3.42907463651240	-2.85906883533887	-3.69024202225422	-2.67165166430963	-0.431701180789389	0.217554549280268	-5.15089126087353
YPL195W	-0.834470298541128	0.205719501205498	-1.28137595896163	-1.09589084786258	-0.597322213347275	-0.615700559518361	0.561434670967804	-1.53792058760064	-2.33590807187873	-1.43814299559580	-2.05276026002645	-0.270617131416788	-2.44851652113749	-1.77518980122493	-0.566426144121919	-0.894731970265872	-6.72053998953625	-1.86314160218321	-0.109233971714543	-0.575039771274022	-2.37233235803152	-0.213422341373520	-2.06497719321847	-9.59047753816021	-3.54728341668454	-2.15262924776924	-0.217035557614054	-0.479041657842193	-0.485516263227571	-1.98565202953462	-1.93363413381418	-2.94225209332596	-4.74228498965415	-0.473014274083656	-1.49924855330935	-1.29061915137228	-2.23974036235565	-1.82276677852004	-0.0174872822468167	-4.04860555594987	-2.4147203010734	-4.48030996881134	-1.24760093129203	-3.21550454068777	-2.48591011554871	-1.39405694874092	-1.96297296990628	-4.21638949570009	-4.74228498965415
YKL159C	-0.8940146815691	-1.36467510328279	-2.43280689012505	-3.76949461642198	-2.64434890208108	-3.73672087866954	-1.91774382176912	-2.54087866965518	-3.70786380075057	-0.0379339454221439	1.29687635369380	0.92747903706507	-0.090866214780745	-4.49147735919632	-2.76316846551700	-2.66642996238385	-5.95126314235139	-1.11029180783804	-0.269783534086696	-2.19946747700770	-2.55364480808426	-1.56547855692163	-1.49380953056018	-7.80184541303195	-3.03343976823158	-1.60511929979568	-1.78082399181549	-2.15629932347384	-2.01477916062156	-1.9327353620002	-0.895645008457054	-4.43319350536644	-1.36541761714709	-1.37755618565213	-2.49251021754358	-0.0919032350306716	-0.525846701327944	-2.49321042489931	-0.891201941192016	-2.64389091115623	-2.81462740565349	-3.50791220618408	-3.62162780697743	-3.90493127082849	-1.86119518034693	-2.75686799872269	-0.273778480114218	-3.60163509554007	-1.36541761714709
YML088W	-1.48664074975122	-1.27255792469663	-2.61018554551403	-0.443044552810453	-2.91531915970228	-4.35647431356044	-0.613861584261027	-0.891238539058609	-2.22084803368418	0.539514124877643	-0.581333081684863	0.461434066046035	-0.559923036836137	-1.27192118806752	-1.45188336162757	-1.80062177097123	-5.69914882432196	-2.17058332323270	-1.94859122887455	-3.68441948339257	-1.29192694864515	-1.32282874593214	-1.92670977783056	-12.1199347425286	-2.35785512609762	-1.05654666720370	-1.76171059538937	-1.80465008470689	-1.33475965892916	-1.52267813210137	-1.55398001709237	-5.2079905610186	-5.87820326376769	0.0358180227013202	-2.46853125853195	-2.14004158724748	-1.26466609237713	-1.02069530910410	-1.11526270449436	-3.44604885058248	-1.55676362315051	-2.4450591658008	-2.02694389010175	-4.10601185919491	-2.15167333839748	-3.32642826961381	0.0637337222731713	-5.36943877824344	-5.87820326376769
YDR096W	-0.936063155397699	-0.529434354308043	-1.95802804404912	-2.94371334069565	-0.98964604962334	-2.59881514771276	-1.02079647028846	-0.379388947628322	-6.27311338692728	-0.187932289723739	-0.582255837215375	0.0379849325730588	-0.528633726054039	-4.41809863534211	-3.37363951695599	-1.16165596589979	1.50574752980642	0.744911858904943	-1.39352236983358	-3.45922195156658	-2.75500818657715	-1.38483918607994	0.181322423123692	-5.62821244684095	-4.76704558317561	-3.29638905145125	-3.58404867247032	-1.08035661836898	-2.24315819689731	-2.57353606346451	-1.37295035774666	-3.19835639330439	0.113355305702417	-1.07935696848527	-2.39181563065011	-1.52319091600638	-0.266059764952301	-3.98038712719489	-0.590625392833309	-2.12065534328223	-4.88678669024156	-4.2234732687293	-3.95189209524908	-1.23839722409256	-2.47420153880167	-2.147102051817	0.0595646366002841	-3.18735933280682	0.113355305702417
YCL033C	-3.22095310093263	-0.826144090051202	-5.55884423579998	-1.17342834885131	-1.05052805612281	-2.86675051236976	1.49175246283557	1.86507211439567	-4.78644315168402	2.67260139379299	-0.111193739737573	-1.92051621799074	0.413433144168648	-2.61653143672712	-2.19985010113062	-1.16227597536079	-2.71161482679399	-1.73201388442726	0.00755936544989071	-1.93979268929343	-1.89208091121327	-3.95577608743552	-1.70129265075216	-9.40122246535449	-2.69731553018821	-2.30237923291136	-3.33399739129997	-5.17414197400632	-1.64622132132409	-1.95080309753878	-1.97341126330416	-5.38338839292253	-5.36188249919529	0.290722835170855	-5.57075133848593	-1.90403126647714	-3.34987276843811	-1.57776972241295	-3.09409620844407	0.837624470304438	-6.06274403250837	-3.87540658335960	-5.07906867106349	-2.923105023453	-4.02166092293899	-3.91384729501991	0.324412710783617	-2.34334425573089	-5.36188249919529
YAR042W	-0.74028092085082	-0.136006461598511	-1.39627235725196	-1.65391897608488	-0.90817143451624	-0.879577899120829	-2.49750192829902	-2.06319634943186	-4.52135290275134	-0.979096973619836	-0.976585238266315	-0.795905204702748	-2.78729472502677	-4.3915769501799	-2.29103516198963	-1.44451509169898	-4.46202969104040	-1.27353028961688	-2.28782866410115	-1.18644010096088	-1.70108783183760	-0.968319132616585	-0.924671809906287	-12.6360603016674	-1.54077616737491	-2.91102015466302	-2.27927633257614	-1.66169723333661	-1.67841603937678	-4.62321649034739	-0.630657452094584	-3.26558747476224	-1.98026743675204	-2.33460151097740	-1.05460204381231	0.341284139359536	-0.449749451781556	-2.69651773369990	-0.663813988603374	-2.85740696838955	-1.48308613973842	-4.17979456192946	-3.8581595179805	-1.02548353554192	-1.18257767186897	-1.92979077812239	-0.311966831980746	-2.34791256363855	-1.98026743675204
YLR026C	-0.538762189412064	-0.334074351327859	-1.52623228704056	-2.30380324570257	-2.63833646093348	-3.71813626666917	-2.69486869004555	-3.35581754627506	-4.01305458556273	-0.92524884614007	-0.0259069260223439	0.654306634654984	-1.98635362366333	-4.82564781218063	-1.8270417972075	-1.61893852460227	-6.40675416325809	-1.81929580510195	-0.667488567243749	-2.13537573218414	-2.85893981629293	-1.09208400856256	-0.766899021263594	-7.91448385317192	-2.74927573443001	-1.39825894576398	-1.28712676414202	-1.31027879611002	-1.1580939583265	-2.72251113859358	-0.630656733335822	-3.61182591051489	-1.06659188183395	-1.49497106345278	-1.59012955850622	-1.31506896302577	-0.434016273922367	-3.65959301030068	-0.504864148110978	-3.88610583493917	-2.17577140557046	-4.40219060026652	-3.09342127532135	-2.40446385584888	-0.326200604850396	-4.59423003211716	-0.654175508394837	-2.51360181142813	-1.06659188183395
YOR237W	-1.80467817966430	-1.11216218544203	-2.62553975596712	-1.87288081763625	-2.16311460748896	-3.50663850426146	-0.0286593538330734	-0.287125723952684	-3.85020657312486	-0.856960714930458	-2.22696127864430	-0.773214442546687	-2.42777381143967	-2.28599198959526	-1.41729260231200	-0.618780204055063	-1.95086944715947	-2.55823298427431	-0.893421406301272	-4.30678073406863	-1.57102341214829	-1.58286291755463	-0.0391199215726782	-8.9877672548826	3.3987600830359	-2.92470737628945	-3.24484861755476	-2.420465590524	-2.00287720371913	-2.38067302836214	-0.383772374734815	-2.46741253062318	-1.96712047015934	0.0397296927223363	-2.59660149808157	-1.17673660838200	-1.03747939534056	-3.31951739002045	-1.42033265241181	-2.05343522076995	-4.73015042220779	-1.49572389495787	-2.98676814988722	-3.48400395171817	-4.18175909002288	-1.85366833698415	-2.29437979973141	-5.87603066171552	-1.96712047015934
YLR119W	-2.98820428602465	-0.322615362836604	-5.22399712479761	-2.8588626859773	-0.249269328178657	-1.95544030834950	-0.00853982247698854	-0.311997768024754	-5.05237931137141	0.0486545347307866	-0.121867442479728	-0.659327290864215	-0.75493195657329	-1.10508247037541	-0.701572820445903	-0.846633711865002	-4.27186291600413	-2.73225179480977	-0.199759152668098	-4.38735823723699	-1.00419158669488	-3.46952937066101	-1.87181297196591	-7.81164126560253	-1.9902779063794	-2.12833965227774	-4.19384257090899	-4.17272223065809	-1.48929036779200	-0.855820127936725	-2.36966510490473	-3.26277516592289	-2.16565867614063	-1.18077222914455	-5.95428975150535	-1.84284671677421	-1.32145011583013	-0.286952626276128	-2.18945332496439	-2.53522193347082	-4.17120327232309	-1.16073537923892	-3.6271616719069	-3.27872197464545	-4.58228697238372	0.450931030743839	-1.61327360116738	-5.04973242622487	-2.16565867614063
YPL060W	-0.96046966570927	-0.688226687383377	-1.87993605070507	-2.09710506541837	-2.55479939145513	-3.94129000813825	-0.223571977401027	0.0382787442680257	-4.02788956356351	-0.0700256566847592	-1.59042107420066	0.234366887643579	-1.44954583259007	-1.86075507697802	-1.79436225183969	-0.185894718482787	-2.13099349390889	-1.98321573401930	-0.613618806455995	-4.8313015743157	-1.24081232741509	-2.15015815843830	-0.129660455982567	-6.97379616567959	-4.58895785189878	-2.61766543376693	-2.13901494016863	-0.951289018502622	-0.99243154255506	-2.48726877411503	-0.771865662972657	-2.35005207398876	-1.85753572165216	0.214015704014645	-2.37248798250195	0.306311722843784	-1.48847120933448	-4.44228871732288	-0.914103341403457	-3.35300005715951	-3.75288384782727	-2.47172131557623	-3.68115940183075	-5.30316593251684	-2.75024061949393	-2.93404959769194	-1.61570306290904	-3.9154105418588	-1.85753572165216
YJL115W	-1.81701338161179	-1.17583122621669	-3.44477094127933	3.35917671433577	-3.7639391339882	-5.19657075897036	-1.86267399798179	-1.95126715199175	-3.78865404614281	-0.319616778791419	-0.66594732263692	-1.84565649894442	-0.906926808936072	-5.15678442156992	-2.51499314931343	1.55111591477349	-5.99878500354871	-1.42671769644081	-2.16773245033183	-3.16074403693404	0.415942143243117	-2.3323994293463	0.158137201440310	-10.325510788216	-4.60466080222481	-3.98895846774984	-2.44017161941151	-2.76307548965497	-2.13533605569562	-4.36218785677314	1.04349371432084	-2.09065101331896	-3.46317353832488	-2.26680268917811	-3.75314676147243	-1.54265344375625	-2.28674511385279	-3.03941017612992	-1.49204588554791	-2.14618707499261	-2.20086649602830	-3.21230496319574	-2.94858734407471	0.259226320433749	-2.24487886697424	-1.87272574483773	-0.0548490185584444	-3.59575396677123	-3.46317353832488
YDL143W	0.395597886811965	-0.689578563180915	-1.32197107993669	-0.79043448379145	-1.44509139869069	-1.64766606856619	-1.48204134536163	-1.69761835111522	-3.54237030328673	-1.90783238632330	-0.937155284050311	-2.15849471772849	-1.90841908879977	-5.36361298848142	-1.06022441395230	-0.785060707258263	-3.09959546157283	-3.41256626250163	-1.59373323500012	-1.39141722394167	-0.786175084996433	0.137455443531289	-0.940632922400096	-8.59716966099938	-2.8155021684892	-3.03676744463954	-1.15417130625574	-1.56522104309176	-0.360313823983736	-4.65618135918739	-0.928633340536981	-3.31366910065499	-5.97270711064908	-1.05703476379095	-1.06798495518460	-1.15326615927045	0.457043152616071	-0.570127162220496	0.35321759950262	-3.92500913581231	0.527743589563474	-5.46869175663387	-2.97924469893565	-4.15807911803766	-0.96662992500359	-3.38070256251050	-1.18448600973059	-3.77812833588464	-5.97270711064908
YKL144C	0.75259440502671	-1.40437855623135	-0.17439907650546	-0.404521032326243	-2.12390498096341	-1.93874884608736	-2.38012952513025	-3.11723004387495	1.81576414001743	-1.86930108476359	-3.05324327005619	-1.98470634018087	-3.76664511273029	-3.8581903501533	-2.35060900795387	-1.60211785194292	-3.85012067885528	-2.76732051272754	-1.57369249270481	-1.22564244882560	-0.96900851029617	0.577884331963377	-1.27921512024127	-10.6799691370568	-3.66400466515452	-2.27796319443692	-1.67276949468583	0.0722874483250974	-1.16516205304618	-3.87042927025481	-0.818557624232248	-2.71878950956805	-6.0509269071826	-0.722495422630427	-0.143935198181204	0.791238595443206	0.193427842422877	-0.542924995358588	0.893542176592037	-2.82601479830484	-2.39519315731652	-3.37339320283773	0.593247177494098	-3.61619198434957	-0.989479079251048	-0.77716328493267	-2.31761797947497	-2.09337286608998	-6.0509269071826
YIL148W	-0.269556658842042	-0.163966718681357	-2.25569945178434	-3.34688078499444	1.00882028394748	0.709744938806714	-1.62039909181822	-2.82366392021581	-1.73733641621341	-1.07010589679790	-0.809182065833235	-2.06197028151561	-1.73859241953176	-2.56306966559634	-0.426752021939274	-2.19407721041748	-5.62537545391206	-2.12961048984696	-0.316645034946226	0.646097493509494	-2.73695796589460	-0.355923421585764	-2.21624385886008	-6.13981910433974	-1.91444954381195	-3.42664732441307	-1.12474403377250	-1.68136328371294	-0.318948552187255	-2.62093267919702	-2.27563986349728	-3.59689811006562	-3.32725815241581	-1.84641909804290	-2.28682767065925	-0.117636353636141	-1.66416369806055	0.606151719570212	0.326630946261299	-2.98198649789467	-3.33292789377236	-3.41593415039186	-0.833104842885475	-2.64349351893879	-3.04757523191372	-2.28348180462499	-1.85028912169369	-1.82104847024756	-3.32725815241581
YEL030W	-1.41889200220030	-1.47402857840188	-2.04301222205444	-0.899708937310567	-0.66228377145948	-1.51895259930239	-1.07419813490644	-0.891799074208938	-5.21745152673436	-0.409985292794065	0.45274144697685	-0.95515927348054	-0.112960314307863	-4.81722717842994	-1.18799443229166	-0.281626502659365	-3.7590959641343	-1.71163904191932	-0.80521102369578	-2.30939166764241	-0.918543934078413	-1.34283310171484	-0.289724571734387	-8.30909770769342	-1.86086182252588	-4.13131820137661	-2.27712302526345	-1.58567289579086	-2.87371223935964	-2.24175167948021	-0.66967410105246	-3.55371849159848	-4.14231090858472	-0.416390919478885	-2.24653719849395	-0.327689428647937	-2.33609912529759	-1.97491138764211	-1.04319106311425	-1.05251417122811	-5.06360410581479	-4.65833818828369	-3.74132459886824	-2.74275106604672	-2.95000670683771	-2.23970792559538	-1.58875747214004	-3.65372542233155	-4.14231090858472
YLR176C	-1.54410185964325	-0.102181652081372	-2.08436521771213	-0.83446564699091	-1.45214908425924	-2.70176692870549	-1.90251405313184	-1.87016844180665	-5.00882497895081	-0.524720499621505	0.064116181921569	-1.04827887030785	-0.0101086278488636	-4.30169388737437	-1.17725039987304	-1.33584345152525	-5.53331779951311	-0.117665150168688	-0.465079913056007	-2.55420592051045	-2.01790661552861	-1.60101959401621	-0.943097967587418	-4.87375272957162	-2.28061297421294	-3.13227813139378	-4.08345880131898	-1.99159435769304	-1.09660567583428	-2.82169260868824	-1.42521835666901	-2.50214052571836	-2.30762139307329	-0.837437175974869	-2.25096720297652	-2.33751959281771	-2.07529777381834	-2.64372593902824	-1.28891259156852	-2.05529829757992	-3.63568929981539	-2.51180889617834	-3.76785140199097	-2.06765052351501	-2.91323264497694	-2.35877150511159	-0.446277671743041	-2.17208179165911	-2.30762139307329
YAL001C	-1.12061641626093	-0.0518839174491713	-2.37439065827614	-1.61224773314063	-1.77953468210343	-2.63629290142543	-0.57273280035881	-1.80519658261425	-6.00472426427589	-1.12932812082589	-1.70499061106128	-0.721092241540314	-1.80630607053462	-3.66460826341585	-1.58974906377778	0.193348193827389	-4.67759865514732	-1.1877804345106	-1.19725604861592	-1.13762517298238	-1.54402266853105	-2.17313687327042	-0.156895302611880	-10.0691841687547	-2.15810298776623	-2.95993899079727	-3.64433603986317	-1.42022467933784	-1.59973465459192	-2.33728551830978	0.925832006547523	-1.48247203631869	-5.37492144730018	-2.01429142377436	-2.48441773597839	-1.73653737781944	-2.06780784099655	-2.00573709710166	-1.29165908701248	-0.648952459686018	-5.02989414765488	-2.99716865133533	-4.43004676163833	-0.0801287777995243	-1.02987564541093	-1.64944761857972	-1.23182433754652	-3.53161460979516	-5.37492144730018
YJL113W	-1.79764124222545	0.673959892841955	-3.09667057172384	-3.24340649650197	-1.94797396579408	-2.99531655547827	1.32373714258576	-0.684828290073919	-3.56061464540188	-0.783430403528115	-1.38204380069589	1.10180018698349	-1.2091694172263	-2.35327012047507	-2.10657579487960	-1.73479938104309	-2.28370431140949	-1.85860051567128	-0.0317844061782000	-3.75026969254115	-2.21613612652624	-2.63944900971836	-1.08959298524500	-8.91479290733517	1.18832711572871	-4.18062385618212	-3.33314050311859	-2.84449911929845	-0.113541000487162	-2.21717561869885	-2.23887601299935	-2.75448889508186	-2.37855118689942	-0.249477891342734	-2.83000596180156	-1.95717272983293	-1.66733793429576	-3.05216610100889	-1.59052036049420	-2.11552151946487	-3.55221523015362	-3.20414780589502	-3.00356504955984	-5.48092342970888	-3.12547002855195	-2.57693058036011	-2.06706833789410	-3.93194367383355	-2.37855118689942
YBR215W	-0.292394191530492	0.412459166888517	-0.8834292018118	0.128202240879781	-1.95328900913686	-2.68093244797072	-0.019528568831809	-1.36593893004671	-3.95922907468517	-1.49578193425193	-0.882604950551919	-0.3510292866692	-0.880331662219795	-3.72622290401557	0.0821198980451656	0.283206527260656	-6.30732546265788	-1.85619906816200	-1.55759903361514	-3.14991444070572	-1.68426403025889	-0.53941854018944	-0.728171522141654	-9.9597977886411	-2.81368311606433	-4.95866141516892	-2.45296099005336	-0.669630909049493	-0.264691336428121	-3.15534690796607	0.160250612833071	-1.62365119346398	-3.35852231306141	-1.00036300256806	-1.37923903793901	-1.25749873989299	-1.98776302030920	-2.28634027268500	-0.121116129180361	-4.73917769954087	-2.90385525788552	-3.23817859208388	-3.26409669955038	-1.33019841030104	-0.0916866742951605	-4.31635372335837	-1.56127943115894	-5.3949131036997	-3.35852231306141
YHR197W	0.52815006165486	-1.37933720816213	0.157045333827108	-1.49006057056521	-2.13949042082877	-2.9902263878935	-2.90119619106720	-4.54534924600609	3.25892591224875	-1.48029109176737	-0.594408571277159	-1.17610988197962	-2.40212344687689	-4.29183893452654	-2.14600012545566	-1.21858723640547	-5.19410383537798	-3.00930576364903	-1.58633755550448	-2.77535393219921	-1.53232559147728	0.938643026902452	-1.50745690131019	-9.04764119021822	-2.94609088687618	-1.79108787391593	-2.03239965101172	0.897119488222702	-1.67000580102361	-2.28771285884969	-1.20024173449019	-2.83009918858991	-3.0389247024735	-1.30892768900721	0.0881360190335015	-0.190131732488289	1.48524101641540	-0.0145219808077109	1.26130605020471	-3.25458982275933	-4.69530141055066	-2.83584452969706	3.02662257058258	-3.04923181842359	-1.22660004298472	-1.93403391367851	-2.25117979547910	-3.05686338110792	-3.0389247024735
YDR138W	0.242332098558133	-0.764721351654806	-0.240459063662008	-1.31560811438263	-1.5410524200311	-2.63897033563388	-0.137159875155517	-1.33614572819598	-4.05843740922883	-1.01711929588988	-1.60731704444528	1.24983299051666	-2.10810035983918	-1.65994761387939	-0.412168498167549	-1.21588411420925	-4.86387792660372	-1.32898857370769	-1.71811200425588	-1.84068153133197	-0.666874336438554	-0.0575962647437984	-1.52773206729235	-10.0989390977283	-0.944891562326129	-3.3873506390438	-3.43051447268339	0.120664421412776	-1.70208384689041	-2.95571396153433	-1.57455546512383	-1.49463831622573	-6.42239258753065	0.211959597665136	-0.0180609068302851	-1.10384777665229	-0.966460627757603	-1.37751375391111	0.0425389739914624	-3.34176569379723	-2.05793848870327	-3.57015231555443	-3.29817395394091	-3.59665941396938	-0.433386499386058	-2.99082310132810	-1.23469951809439	-3.66627075772743	-6.42239258753065
YDR508C	-0.715671664264181	-2.20889611595009	-2.14824817834426	-4.49303561545207	-2.20075218729460	-3.63360716736285	-2.16761501516430	-2.35082925327188	-3.58343036331123	-1.63758074883276	-0.86911945892796	-1.33998945198752	-2.09379406620022	-4.26716570552043	-4.34961297891666	-1.78858309017781	1.76835231928841	-1.69211191302660	-0.968320633793735	-1.44576952084665	-3.85475265675328	-1.60998009040913	0.311036682169989	-7.80361803074506	-2.01592317411491	-2.42360658288734	-3.16762025938661	-1.85770487312670	-4.65363263176516	-3.46350769072043	-1.09860538851002	-2.75336325153024	-2.12016516994491	-2.62105391377898	-2.35269767165715	-0.80914942478707	-0.54691377446962	-1.56426248525958	-0.779100163143756	0.754976108145714	-5.39039003377302	-0.873153600392759	0.0568585614352974	-0.252896993082222	-2.10800074737339	-1.42625150541535	-1.10295698203563	0.539433812552355	-2.12016516994491
YMR091C	0.660616686439831	-0.473547946039424	0.316727970938195	-2.53901523265170	-1.98365629706686	-2.48909448224844	-2.04140452924453	-3.22832908839583	-5.10765499389591	-1.40085062810762	-1.48639367564889	-1.18181081156462	-3.37668369509227	-2.94018676965429	-1.65183859149289	-0.527044460913115	-4.19044824665618	-2.19521884510953	-1.82078325583966	-0.573483032498968	-2.83103711688957	0.462940120001819	-0.692557636008878	-10.8664094791349	-4.23977877462190	-3.29923045314525	-0.966786401785814	0.216809155508089	-2.21967847688246	-3.77410249223653	0.262473580091315	-0.692958999167235	-6.85582831955895	-2.21795127521571	0.126618637974698	0.217362815917623	-1.40663044826784	-2.15564574405941	0.51887299913713	-3.1652330731659	-0.231963968542867	-2.85635818953785	-1.37072217266321	-0.600805788882561	-0.365651737945173	-1.22312661289119	-1.59061462423891	-1.16275339328480	-6.85582831955895
YDR480W	-1.35655652387367	-1.52778317726224	-2.69952636593121	-2.02769448214438	-2.47442087932138	-3.71935515178442	-0.588090822627703	-0.774360943634993	-5.60391155649995	-0.465907263454027	-0.854264135672386	-0.93541420312936	-1.26005773686772	-2.88113946877324	-2.39531984445529	-1.86216511180752	-2.77594827006293	-1.52843732774283	-0.70861304863847	-1.69461859038149	-0.924580858997738	-1.62965811940290	-0.955771745529527	-11.4369713707301	-2.87764203272259	-1.88957535526623	-3.33739143522824	-2.23546136943712	-2.66693324173372	-2.59309808948859	-0.858380903247417	-3.66039693182384	-3.6188813829638	-0.377557524560456	-2.82430722444093	-1.49276391487179	-1.48681155962529	-2.8846945272125	-1.04671100199535	-3.44561042585672	-2.58984883871883	-1.53708393756420	-3.88883165097804	-3.0519084639647	-3.43832204832805	-2.44203103447481	-0.107654079711861	-2.24117260875082	-3.6188813829638
YLR145W	-0.63399854193763	-1.73758432969004	-2.40732772826496	-2.29834371550444	-1.22817693243583	-1.44377077092843	-1.53511753174840	-2.35819108367067	-0.546427191132317	-1.3748206436587	-0.541491810940985	-0.875758661214476	-0.343712442161694	-3.68549557203808	-2.31239478198504	0.0162510460058199	-3.30836799610035	-2.82252634572276	-0.0102908182055440	-2.69580955829971	-1.30303875637902	-2.21837497669558	-1.67414502730342	-7.00972820300622	-3.25094422134400	-2.53285123123849	-1.88767708036619	-1.56563418553546	-1.82087080827201	-1.2663814614249	-1.84801950881185	-1.52085363541036	-3.9520054167788	-0.768375914643377	-2.90011905890356	-0.0314424361304749	0.217650055572220	-1.09682582547196	-0.61864655758475	-4.13765482330411	-3.29760930601834	-3.95233331384583	-0.0132369398601002	-4.29249569680812	-1.9208009810063	-3.38965043166577	-1.91598843329379	-3.36556600636853	-3.9520054167788
YDL106C	-0.439233907307493	0.136758389182659	-0.885847819254611	-1.00998136637851	-1.66080910972181	-2.70046526411864	0.499953839776594	-1.44562501430900	-5.70435505403831	-0.884131036030643	-1.10250980218168	-0.449071494106099	-1.77128454224020	-2.50861781878425	0.507852732092325	-0.100671247921254	-3.08279921791422	-1.24778916557139	-1.81993980350064	-2.42103785588946	-1.39190514528978	-0.66931263942841	1.22469083679066	-8.31562325720539	-1.89460748452770	-2.21547300026333	-3.05984193313043	-0.792680911292806	-0.997132257037735	-3.49874733539807	-0.0812253708126334	-0.273397864432833	-5.6459095126504	-0.939220780477867	-0.809932968496493	-1.83913136813130	-1.58464979711286	-3.75856470055733	-0.536581362772961	-3.06617570976489	-2.4767554029349	-5.02090931562694	-4.19911252865728	-0.129593223072606	-0.463463376846199	-3.33054921843957	-0.390063008943234	-3.19445806568332	-5.6459095126504
YHR089C	-0.129195810816136	-1.41151139271203	-2.08081390926003	-3.22644011622661	-2.15173361643106	-2.34583945981477	-2.78462252445002	-4.26130786792266	1.98520539391171	-2.53355797623702	-1.28810351516128	-0.95287366728075	-2.63176532720848	-4.88057706394329	-1.79825816953858	-1.44660576838005	-4.24008521660801	-2.02195418294957	-0.785361509346821	-0.32278333640509	-2.84213563031384	-1.06617550870097	-1.78749049014700	-5.67189592609006	-3.34063975416138	-3.90826683406527	-0.196527328902461	-1.35729393152975	-1.53510768331212	-3.67560299804891	-1.91037180152048	-2.76637719929365	-4.72744862204842	-3.04318082663071	-2.32023107865376	-0.737714870067191	0.63532993169643	1.52302780107725	0.139823170295411	-3.32479439323008	-2.88756805610662	-4.13952875106492	3.6894367726746	-2.77944535133775	-0.380957668438199	-3.22146460524180	-2.15428563865478	-1.79394082542892	-4.72744862204842
YBR127C	-1.52201002943872	-0.615813883845546	-3.23755267299107	-3.53578795674453	1.69818079912491	1.69284349714917	-1.40013480980552	-1.38930063060842	-4.73300663597589	-0.540639495775329	0.920659154740393	-1.51336894293618	0.0489433173880067	-3.78456811006041	-0.646945394286242	-1.86255325138410	-5.7966994533279	-0.459484992891515	-0.115971518678177	1.26654783251361	-4.24147970890486	-1.35837000077575	-2.37348592961455	-5.71912502763446	-2.06719298273369	-3.39085902238775	-2.06835776791327	-2.40464142741338	-1.30545779361717	-3.54561894566729	-1.77451243983416	-2.63442749628321	-5.13471615598914	-1.23602453960662	-3.11124018513833	-1.68905888828827	-1.48010805493971	-0.70151830077386	-0.649265735596752	-1.22465504951378	-2.51889793448540	-4.29437910127912	-3.41338566828939	-2.5607949606743	-2.13645053165195	-4.27903444949545	0.279184022407728	-2.82641075743756	-5.13471615598914
YOR153W	-1.76697537388695	-0.827947714905099	-2.66729958730739	-4.18281521216042	0.32370904439572	0.00469698045304271	-0.968157628198955	-1.29064556211566	-4.90011038913733	-1.36820345712521	1.03881280048947	-0.0735740811150265	0.095762012853047	0.42956083629043	-0.743066187432358	-1.61100901617347	-3.80252189363138	-1.47511839721972	-2.25301347202356	-2.13583488305516	-3.58690398449071	-2.24835979428476	-0.99746955032876	-12.9093227974891	0.318107030870892	-2.22729281994085	-3.77173623626241	-2.37462689656583	-1.68052746686164	-1.79699807713088	-1.37346887676329	-2.16685708441873	-3.87245473036038	-1.11309942927517	-2.91832866596628	-4.16762399492766	-1.96498170672217	-2.40195769804499	-1.70467445086942	-0.221852312415451	-5.4491882981221	-2.44727028316044	-3.07357703069808	-3.46607172714815	-3.26778524750147	-2.17961064358603	-0.287296052393531	0.432749424984862	-3.87245473036038
YMR014W	0.294050059678834	-1.07104418410944	-1.38551807570180	-2.74597941313355	-2.94273882761696	-4.20207424940025	-1.62286717397513	-3.36581659329271	2.45436832622432	-1.82392484660959	-2.79233931873255	-0.412351212466875	-3.61365425780758	-3.41591079423705	-1.51513525540121	-1.11815184954685	-4.04740636863604	-2.35645668590852	-0.967159051861698	-0.196496431914162	-2.62264500623513	-1.03486016329523	-1.00803697456126	-8.87687592507949	-2.81385804220667	-2.47329546960043	-0.967273110042216	-0.436026422292838	-1.55261076978170	-3.11179161752147	-1.46578566878085	-1.80362371498553	-5.74120969626289	-1.17131433380098	-1.41800950418499	-0.797796681539922	0.0474104288896516	-1.07839874122605	0.430376595513524	-3.50207621473314	-2.82187918673141	-3.86427749717997	3.49279646710734	-2.59439265873222	-0.213823658295119	-4.70050558878203	-2.36985794794831	-2.39260195523011	-5.74120969626289
YFL021W	-1.41418549670207	-1.26168146555754	-2.76437085519618	-0.908195354862843	-0.950681172774568	-2.01567662734864	-1.15833980076316	-0.504709222378679	-8.30455292227541	-0.457972310433143	0.253847659353565	0.427753696551788	-0.123587089237758	-2.53174658986411	-2.63280464834244	-0.449887532535183	-5.30067225521086	0.118361596377172	-0.602199306081746	-2.62127875260454	-0.335508508958629	-2.34042181167812	-0.680595651013977	-7.72406076827273	-0.043532869740666	-3.64982987914481	-4.54315249327118	-2.80292025588574	-3.06574835364498	-1.86858734580512	-0.597614359895585	-2.77265825931764	-2.24214054821416	-1.83967542459217	-2.72399141925401	-2.73150083273520	-2.68928639755334	-1.61773670567555	-1.58144728371662	0.00910468328256916	-1.92993045540168	-0.933822166626047	-6.45709232217785	1.17878484017256	-0.78540726297765	-2.47925576098189	0.59779500967439	-3.38736563776332	-2.24214054821416
YPL209C	-1.07968751263545	0.303193664163337	-1.66442698317392	2.07336481365273	-1.68980728184590	-2.30969369335336	-1.84941388486565	-1.50248374749890	-5.89297867961304	-1.24524815822866	-2.43467777354618	-1.86340736202592	-3.2394692008441	-5.3402066512156	-2.35629754618981	1.34317930670720	-2.19819959298534	-1.94187628932132	-2.30874199212058	-2.30066579861082	-2.12727740652305	-0.499853599534329	0.984018790293725	-9.17577540680768	-2.39522128432132	-2.69355698937024	-2.18033726170925	-1.22661027211430	-1.15411274749762	-3.74867019973334	1.21305964467734	-0.73564031473704	-4.84046814014383	-1.44686400278947	-1.6369097579839	-2.03043616832817	-1.59576802439143	-4.02781643629608	-0.468131934964509	-2.43528269100023	-1.38011695687052	-3.70624396047163	-4.77749552274338	1.11236015990660	-1.78641237234813	-1.42582489367060	-0.960319213515593	-3.27590110546422	-4.84046814014383
YGL256W	-0.827681384555009	-0.78624008076795	-1.72404700232293	-2.01341380056049	-0.78145272043725	-1.82320346335108	-1.51567310857828	-1.60014982254726	-3.07876831334447	-1.74095224095572	-1.47869089826854	-0.564991513736665	-1.70083102788317	-3.34694513265860	-1.69517645768313	-0.393959297942242	-3.52324152433728	-0.523752366262963	-0.0756306076801022	-0.361645377149211	-2.10421994506249	-1.63647753777045	-1.19061691200746	-3.12049040257464	-3.11202008540813	-2.70553362089504	-2.17187984136078	-1.43898586635752	-1.72110314894416	-2.91380093082135	-2.11021327407274	-1.66725186212939	-5.51741042042356	-0.148365750992640	-1.98553934089862	-1.88097955144821	-1.86717883618748	-2.85858816223113	-0.836843568787546	-2.33339430199818	-3.2272135942976	-4.50906203953915	-3.13239065044456	-1.50829843218259	-2.69931863494782	-2.41292319375856	-1.05275228768817	-1.94242597360699	-5.51741042042356
YML059C	-0.656888303211857	-1.07098679492869	-1.06298278896245	-1.43684577747942	-0.567647691221994	-1.21311318047054	-2.24686255086323	-2.14967900796453	-3.3297540316973	-1.54199703900101	-2.44269534064928	-2.10260627981003	-2.71327902360278	-3.64945771309505	-3.18403804842095	-0.500558084826234	-2.65774775896858	0.248795445697962	-0.609689227356358	-1.16468439411858	-1.65621377271182	-0.651075653593374	-0.238638164374200	-4.75664918514445	-1.96095079177038	-5.36460403975493	-3.48017491557387	-1.04327951026431	-2.14793855556844	-4.65932601118769	-0.873862617906908	-2.98055965709909	-5.3053358571395	-0.33680174381581	-1.01998296966047	-1.18967132326740	-1.43122974171860	-3.09503351081472	-0.553002323817221	-0.446272865230946	-3.11013088299416	-2.95573415706288	-2.80223681833489	-1.10998105026208	-2.48852242822058	-1.74040079364874	-0.7725663419538	-1.78519392777579	-5.3053358571395
YIR008C	-0.681004324004546	0.064376075056562	-1.03890803800658	2.06878723315266	-1.59974937100823	-1.02014957503367	-0.93339484401199	-1.71561263794453	-5.35287488124526	-2.30954316044734	-2.78633730707757	-2.49853852004576	-3.52021207093152	-2.80430878818515	-1.41320889640587	1.02572069987289	-4.80167605240306	-2.65510337057055	-0.506512310373524	-1.72566840252127	0.254608155005552	0.164883569061168	-0.817432751257725	-9.02684776588985	-2.90216328509192	-5.06003844254264	-1.42168847103685	-1.06116467082666	-0.542554348213717	-5.26488506785608	-0.599771998297569	-0.564035884489489	-5.23264811731827	-1.72471239540127	-1.07765298141718	-1.26597563197597	-0.800919953561942	-2.8977036873297	-0.316219697233347	-3.47870255310146	-0.589883631355221	-4.84282761209924	-4.41886926712984	-2.40073995202262	-1.58760060234285	-0.59634335085289	-2.17139035642346	-3.77853847261405	-5.23264811731827
YKL004W	0.325698070583877	-0.834903695447259	-0.646827024972237	-3.09729668012544	0.144707721184388	0.171248099469927	-2.69507475209187	-2.31814259412764	-2.60297637142149	-1.9878979035332	-2.01766538234884	-1.97419278364607	-3.83729617806136	-4.85179821562867	-2.51185874595681	-2.07428554742012	-1.23729640789307	-2.25005674546255	-2.70103105471155	-1.69844346388195	-3.51696385529165	0.0657223713622244	0.723685967868076	-10.8647857340121	-2.51109951108265	-2.01864283575645	-3.17687619691437	-0.470665257485207	-1.73386788204798	-4.81206337884058	-0.0807678942805706	-0.826154691014651	-5.30995736734275	-1.06218652647878	-0.62214089083539	0.063887453982157	0.421754551137212	-0.682465737709073	0.588230834097659	-2.09403256527533	-1.83511348963519	-2.46170497802193	-1.69742628035341	-1.52708642876138	-1.17786707693763	0.0121707796997799	-1.32086640732326	-1.37589477807373	-5.30995736734275
YMR072W	-1.72154000834098	-0.989963926004396	-3.49667595260993	-2.70429461941082	-1.57982206516467	-2.42945412567834	-0.524140295820675	0.41359863026462	-3.90279342961712	-0.296986062231443	-1.50662358220409	-1.79607850697316	-0.815357654038474	-3.10840734897400	-2.54249914202530	-1.67647487551496	0.0986742348421882	-2.48306189173786	-1.13825708970402	-3.37867476142143	-1.48368412549972	-2.44870010712736	-0.0534497779473936	-7.57791878996802	-2.59293361602349	-3.74197767388923	-1.81178326608244	-2.62240706034899	-1.49914572773445	-3.28203334597302	-1.89817573221621	-3.61664531801525	-3.20478743234767	-0.233400451723572	-3.30556794317425	-1.62333477733099	-0.887626645441055	-3.60654209212904	-1.48823808885118	-1.59744961492263	-3.41310399570883	-4.49867583209844	-2.96451622721348	-2.81587855697473	-3.17600261141171	-1.36483300193547	-1.46969197274209	-2.65082305519332	-3.20478743234767
YBR038W	-0.253727757523486	-0.140560571663674	-0.578269348670346	-3.91875573373816	0.800882523374966	0.557450134280063	-1.41550213706461	-1.62152477640262	-5.42460167796924	-1.33611220963465	-0.520427711136641	-1.33743481927260	-1.29498676511416	-3.20601731483726	-0.68405499263481	-1.53260889024992	-0.171829570373985	-0.330988440234398	-1.18869618769292	-1.71327077255047	-3.56996842080451	-1.03144107274313	0.182427633098421	-3.98406648344447	-2.58501668017228	-3.95617190852459	-3.03944696957312	-0.691020461118328	-1.20467506504813	-2.69712383241031	0.00248255344851608	-1.44570637898586	-4.78120876009238	-1.00834151532712	-0.886719377406648	-0.585236550224276	-1.04146129543504	-2.36861566167094	-0.393859728761847	0.116780013316719	-2.55129896068072	-4.35603900981953	-3.82244106507362	0.899356066571858	1.40081114601512	-2.31177192001512	0.196137729701146	-1.20158945838752	-4.78120876009238
YJL012C	-0.82990945551344	-0.521203513491331	-1.41902427783365	-0.833540773759999	-2.07299561489751	-1.87868975047236	-2.21100598678830	-3.22737373512759	-5.68344661086827	-1.28371750460059	-1.57252042927737	-1.19724475617481	-2.54684171743102	6.17043499032272	-1.79978214232139	-1.04400580727809	-3.20038582587538	-1.58565188864815	-1.47937059550547	-1.55917163497741	-2.06187341271439	-1.44948264280928	-0.109996950894118	-11.3352191982072	-0.423412582468038	-4.2866524054483	-2.90942047385752	-1.47186091511531	-1.76320586863757	-4.91523168715376	0.19388753617153	-1.65228543996944	-4.67695390513739	-1.32284182112284	-1.33791825497182	-1.86036958904328	-1.41994201172257	-1.0772811637545	-0.88960102678562	-2.96758070267047	-2.84514175753242	5.34172233602075	-4.07968996430031	-1.40324434382616	-1.31811794396974	-2.59552299760637	-0.889112962974713	-1.94034797301623	-4.67695390513739
YGL201C	-0.697801261247935	-0.317077977475709	-0.225488882292453	-0.629801005035877	-0.883850564164666	-1.24197571233164	-0.264221366497190	0.0467196531251826	-6.33607559960326	-1.92804818182049	-1.06072578778515	-2.47514627716691	-1.53656277082310	-2.42229500390569	-1.23852297546003	0.376093745669489	-1.03177465628556	-0.550292904481533	-2.0288339454181	-1.89466994352347	-1.99202563074385	-0.38735089301041	-0.399528133358953	-9.549808818037	-2.50416334802759	-5.82946349164055	-2.89826015304360	-0.329182164964903	-0.176244053537565	-5.1257801446112	-0.734753818340859	-1.3122514625111	-3.8957196631879	-0.514258525459922	-0.672786554201318	-1.55814417786589	-1.27627425973335	-2.85255001215283	-0.375672104795619	-2.06831719345678	-2.50804816789144	-2.81344901677248	-4.70836231146309	-0.818346891896195	-0.612152911959758	-2.22844692995920	-0.256757582414997	-3.00556707092939	-3.8957196631879
YDR028C	-0.463242173660883	0.42792611885049	-0.293719057865584	-3.25813737647585	-1.33656573258478	-2.78548538552301	-0.338737439755089	-1.52567377814247	-5.62989653195476	-1.2034637251692	0.0876612491853667	1.05017028932077	-1.29521077942277	-2.68411106971216	-1.01342255174411	-1.1608738909835	-4.43620143187967	0.129894929138764	-2.21242489392418	-3.58189903617593	-2.89328011030972	0.0336133798677546	-0.455809996038823	-10.5906060314667	-1.55216513380662	-1.54995405039778	-5.86416029820644	0.0511222607509625	-0.521971985571602	-2.29227337997833	-0.494517148560337	-1.1399581900318	-2.43887409070565	0.482992377599207	-0.759445909421988	-3.78419930711155	-0.906568234157046	-3.97896684923376	0.0411430716154574	-2.10787936969677	-5.33406238604469	-4.32357120086745	-4.60687221865162	-2.25563471477797	-1.70436426967534	-1.89629299707991	0.461594496233072	-3.22208769472637	-2.43887409070565
YDR211W	0.671449639464982	-0.333767250850630	-0.944354985508286	0.0656876294228993	-1.41092475119370	-2.12316280231593	-1.27524214861008	-1.62925682645049	0.276771311488509	-1.09102832588707	-2.03701955154936	-0.5065085737406	-2.54681437941065	-2.11991085240632	-0.897704492398172	-0.175256883507728	-4.03295562700538	-2.01441723799847	-0.99223562752873	-2.23820636598837	-1.79342726002165	0.116607731509826	-1.22548033226188	-8.67714951314092	-5.07859804244282	-3.01445798217279	-0.553117376609569	0.380721855012351	-0.501270340308712	-3.28218818176849	-0.913718856649972	-2.57216530065338	-6.3333006128644	-0.626270080631336	-1.31080232077444	-1.95816011651026	-1.11068447038276	-2.11066680240034	1.08434283472009	-4.12329153783562	-3.32564788463998	-4.03720330796244	-0.112013105481172	-3.91193311682028	-0.31977054299752	-4.08864169847136	-1.07134853640654	-5.6094845041022	-6.3333006128644
YMR046C	-1.92549662990122	-0.808481711148025	-3.0838485708425	-3.69597480099321	-1.37386883115906	-1.75256193346728	-1.21024657706507	-1.34550998925539	-3.35342695748111	-1.73417640253301	-0.645610948997195	-0.0205534693578388	-0.817706084082086	-4.5895742200121	-1.20958803125114	-2.68746995553638	-3.00485859056945	-1.73136985633782	-0.671066850304313	-2.60903898964278	-3.50242713363953	-1.94318782048331	-1.29397813517385	-8.86812653079107	-3.43188397158866	-3.28141451803279	-2.57960060244228	-2.73405805003544	-1.80227058017205	-3.21817409723451	-1.95640811327476	-4.52598519941603	-4.51670941796823	-1.21124037410129	-2.92594702958995	-1.76398560534152	-0.99322088464828	-1.58577271093914	-1.5139491442175	-1.97402593888339	-3.12074415958707	-2.71560749742773	-3.72120099820777	-3.47132924734824	-2.50694219223844	-0.881284049378212	-1.31799919379471	-3.58166639672413	-4.51670941796823
YLR466W	-1.73062670810095	0.234145690260462	-2.45965577849645	1.28425212766726	-2.94739566222475	-4.5485857924388	-1.67077656581483	-2.63127448233528	-5.7045124795343	-1.02088310278080	-1.15835525706381	-0.989333563996938	-1.43388361640087	-1.42595432864644	-2.10802591092599	-0.0651364684802473	-4.61109117219119	-0.538594076452233	-1.15654859069974	-1.35269166869307	-0.807722742631922	-2.18186160053088	-1.61302405249892	-10.5485203008771	-2.6360568658012	-4.2954546638352	-2.6833728034543	-2.82755516519944	0.19542981927346	-4.34373835234810	-0.252475852795523	-3.20879037540186	-3.73123130247278	-0.886153167403613	-2.47357360359164	-2.45214244305974	-2.10064756947923	-2.41256777920187	-1.81789017030392	-1.62303369469712	-0.924265636002753	-1.92637148716207	-4.82066591253873	0.455729329209766	-2.46817108449130	-1.91970105095165	0.0301263775700063	-3.06831194960416	-3.73123130247278
YDL216C	-0.830688122118015	-0.0522549702894745	-2.22683986544329	-0.698053021534102	-1.01771656202684	-2.01610959239114	-1.11880121045557	-2.63032554423325	-3.77679313997232	-0.626445983473361	-1.90241294795147	-0.444216120872993	-1.60330940074210	-2.12896792535411	-1.60290883588348	0.163614379203613	-2.98213176638165	-0.56005097399227	-0.28243152391218	-3.53354468403941	-3.77229892422873	-1.68260926907180	0.110905086917959	-6.5687042219963	-1.79267919617592	-5.8551260235045	-2.53728367542245	-1.44293126292087	-1.1873254495392	-4.62364725287601	-0.51037792384143	-1.06485911301562	-4.29423542465928	-0.857931490806587	-2.59089131759838	-2.75169351143502	-1.58014682214656	-2.95943567285426	-0.684510035093616	-0.812575243627637	-2.64170785883374	-3.47512136042257	-4.64317880607279	-2.97270243971751	-1.21492403528077	-1.36306415521023	-0.474511542744345	-4.15560939624446	-4.29423542465928
YKL211C	-1.04632536317699	-1.27179935716254	-2.09353196641309	-2.27155575116538	-0.436495961246211	-0.906728088630669	-0.375122974573501	-1.01118614222012	-7.2270808021361	-1.73051754745371	-1.69468115213320	-0.0177297926259804	-1.60105149805107	-2.44784222830744	-3.02904287683854	-1.25223286447857	-3.35368191312929	-1.62778674951197	0.335183303123016	-0.515592626046397	-2.19928281024824	-2.76407025342763	-1.55803603768626	-9.25192241092697	-0.566959014219364	-3.36909321071021	-4.15703151825508	-2.3237466471457	-1.76587314451133	-4.07897436273055	-1.69361921889423	-3.32574678989014	-5.20040158233843	-0.691728468354045	-2.43605819879182	-1.01184135949102	-2.66493486960719	-0.240952367125998	-1.62109856218670	0.208779970112967	-2.80754919644355	-0.619761529336214	-5.69026850678799	-3.34326413694875	-2.75472434981481	-1.92187299688219	-1.51562257523647	-2.98152643975381	-5.20040158233843
YHR174W	-0.903165996331458	-1.71707773571452	-2.81017250815076	-3.36022957774993	0.132620551689286	-0.0603344082265613	-1.46162281976636	-2.54839416702475	-4.83981623655678	-0.312462133646054	2.95122782304469	-1.13334582246544	2.09199446421993	-2.57219896957817	-1.36743163305138	-1.41172375629201	-6.22376779477589	-1.08673675989942	-0.595975146708511	-0.035129618751081	-3.00475014108132	-1.65658476832715	-2.64617825079087	-6.87508171032044	-1.66312073026174	-3.16500733761461	-2.41012454549347	-2.36429850882481	-3.32766867013550	-2.68910821467248	-1.95834156688386	-3.32921697645317	-3.53725287518873	-2.45920868750226	-2.94505547376388	-1.61948824753813	-1.99937788691444	0.74865936286066	-0.798580662740433	-0.955063362296708	-4.15077336418137	-2.21332092714582	-1.94440874441357	-2.19399999613879	-1.99208467413799	-2.74230116473047	0.0446616378180296	-1.2666112940427	-3.53725287518873
YPL211W	0.237987734766006	-0.705942543709303	-0.78958937354658	-3.10970686674863	-0.867582510285443	-0.821247714212644	-1.46910130527583	-2.75335398947411	1.74583312974680	-2.50846049896187	-1.58273743434806	-1.07672265937727	-2.67458918768507	-1.72683867189914	-1.37008981533906	-0.0993157940555376	-2.34867514547105	-0.981994561729321	-1.72689291680608	-0.313835002340789	-2.49433888437349	0.0582651253941736	-1.21411740348715	-9.11538173407453	-2.93179833748356	-4.04911010501044	-1.20682529592759	0.126789016942982	-1.24410167752440	-2.83904367227867	-0.995728007540626	-0.565502650116242	-4.40559902069444	-1.29895615214285	-0.625944497921475	-0.649688332321736	0.090053655811687	0.462461490941484	0.878892302031549	-2.234179331729	-2.93612020175449	-2.93477920516078	1.75016415706029	-2.16532897961830	-2.59603655688385	-1.46728953024384	-1.57936069740126	-1.50127421448645	-4.40559902069444
YPL004C	-0.845082963084718	-0.343759230053949	-2.02619387950712	-3.22860527629376	-0.0598402551271482	-0.79193577067095	-0.899795749717785	-1.04452500878092	-7.63538095064678	0.743905808060746	-0.793084380109057	-1.01822062948213	-1.21168676571835	-2.78102310411596	-3.58257100564447	-1.04994679248478	-3.52159887510462	-0.119378597396639	-1.22059254311994	-1.81921337750373	-3.32153860590844	-1.15990888650805	-1.01288360317862	-5.5245750783531	-1.44820361187995	-0.74514809416687	-3.33363677071264	-1.58331291268134	-1.65106169995180	-4.05339084962246	-0.986726364635079	-2.35440454742634	-2.70746548612845	-1.47145209394903	-1.8719902384088	-1.72388075434589	-0.987713772021014	-3.5169019532884	-1.00810493155806	-1.08641291504445	-2.64716941407877	-3.76739213581406	-6.12320196447336	-0.524373398946837	-1.46511259855229	-1.6099224579177	0.985670133421306	-2.32656524385138	-2.70746548612845
YKR101W	-1.01738825405710	-0.149979163365833	-2.67200866576728	-0.892255811229705	-2.98073800409334	-3.88947977558994	0.134437147496591	-0.0290273842193453	-7.34575397321326	-1.28420463734941	-2.77367151555518	-0.35708582198362	-2.4694998925641	-3.40783915993554	-1.79608991847789	0.623999221891418	-0.0960359515143018	-2.72799923851499	-1.386376980025	-3.34010062039495	-0.94695925852318	-2.03414757080615	0.420965059938893	-11.0933094074659	-3.14136831956553	-2.64767464739168	-2.84944911533777	-2.22745561297247	-1.19299563821776	-1.78831805844708	0.659880943443655	-0.827690892096494	-3.63228303908294	-0.823845317307285	-2.54637941029073	-0.718326391478998	-3.18848444997033	-2.94908491695343	-1.17880127941245	-0.218251959059240	-2.44062289081128	-1.41168789185002	-5.1294202029235	-2.25805720027027	-2.68738640959362	-1.87305647295873	-2.48797850700485	-4.17038656461442	-3.63228303908294
YBL004W	-0.393921379907694	-1.00530379496039	-0.165131504188268	-1.53631444460972	-0.76121671413158	-2.04566271942254	-2.21899949577212	-2.84252345662627	-1.1360701610405	-2.96113656726155	-1.17806622812855	-0.92830714519048	-2.03561951160439	-5.11301529729225	-2.00230596565802	-0.494287567835941	-1.57857748409282	-1.47122875075931	-1.70706714716656	-3.88751801339184	-1.27882321352839	0.330431182055685	-0.398708815438342	-6.02644399617813	-2.94923578934314	-3.629923305922	-5.06055838898818	0.448969673988353	-1.62360699993192	-2.6733719908032	-0.434093914434304	-1.47735944774456	-4.26518568756685	-0.397248189173769	-0.73843996337218	-0.456002667969364	0.604689467833831	-0.801889631760829	0.471390319129849	-2.78666116969576	-3.58791294101342	-4.69039903266494	-0.165562936171256	-3.61693334185345	-0.788750909212384	-1.36982239042170	-0.958609197513943	-3.71309547322007	-4.26518568756685
YPL194W	-1.18676447875126	-0.729494452502501	-2.52424213816828	-0.734060190799066	-0.336827440533246	-0.807617674545066	-0.146977168334877	0.409333485032451	-6.64534195830196	-1.82805048859617	-2.8106912927477	-1.55082281095111	-3.50790230740875	-3.2859867737296	-1.61934775403416	0.690423162296089	-0.411785952810682	-1.71566561584679	-0.999770688845577	-0.260477214360846	-0.979996434354194	-1.91360452828624	-0.71635131189813	-9.68274111737778	-3.37152469722225	-5.13230603754587	-2.91777353415267	-2.12768488746634	-2.08856169042914	-4.14899359490681	-0.646355153583064	-0.7771196227474	-8.97469512896004	-0.485608421612982	-2.67374568289306	-0.525145117271453	-1.50637119118879	-1.86743221424925	-0.779858255777271	0.0247528788500389	0.0194572043269136	-2.56019403833664	-4.33339582433158	-0.812406603966733	-2.87268207111415	-0.879449821508292	-1.39665744491563	-3.2280017856648	-8.97469512896004
YPL127C	-1.16503693187457	0.343792059311168	-1.92316373347062	0.180583686593538	-2.31387552738358	-2.85840739125156	-2.50037694841277	-2.62037744934865	-6.11107678904153	-0.993678879086573	-0.625786122881045	-1.78076346494134	-1.47632939351372	-3.46671701775038	-1.74011506625595	1.26314143329453	-4.52213668644753	-1.08825317008532	-2.20335445868271	-3.41959614587522	-1.62234173231454	-1.78869113720767	1.64863949877699	-7.89173047025078	-2.84995051198549	-3.08043728421236	-1.43247480258239	-1.98901408402214	-1.14691405384604	-3.14370248650996	2.70503473710236	1.35275569860672	-6.00866096077933	-2.02784870893516	-2.09059487921577	-1.15132393707603	-1.50041706951927	-3.2336699419229	-1.26156150838463	-1.17218159956385	-1.05077417300348	-4.82820966249869	-4.08413176914484	1.94201704791143	-1.57984473468986	-0.114934824523129	-0.215195932217262	-3.11295591547955	-6.00866096077933
YHL020C	0.126305160416473	-0.740163345965793	-1.04086293870770	-2.54055059873198	-2.38489654207638	-3.41098637407613	-2.24435520873304	-3.67187902387264	-2.44783236550483	-2.06585398527604	-1.72779652256299	-0.81927144491983	-3.04571419276735	-5.45316924094198	-2.21847353111473	-1.26589415011925	-3.940286097481	-2.76562095743945	-1.14506289021770	-1.31378935571345	-2.01751843040386	0.507295760296902	-1.27014352716357	-6.8950772209706	-0.931737347913137	-0.395960994255629	-1.95044169977561	-0.759648308496183	-1.73736818478557	-3.63528510233353	-1.00246326463672	-2.06873907187536	-6.86703531455124	-2.5149286828351	-0.702205301399982	-2.15990813304678	-0.483316422827682	-0.948823950554895	0.121778712437040	-3.02653948265872	-2.11436851096804	-5.22477807180776	-2.20608518415472	-2.07632378008596	-0.434913531946108	-2.62263968918379	-1.69379220227663	-2.53902480076046	-6.86703531455124
YHL016C	-2.06735158675981	-1.29620547223418	-3.860419123356	-2.99537065760805	-2.80776338214870	-3.33966808434142	-0.281364929585323	1.09748161395131	-6.79577807119529	0.0124510867501205	-0.198567308037257	-0.996638987039251	-0.141259407682030	-2.29485980210995	-1.07769385074481	-2.10699986027712	-2.36112629916116	-2.28249130605924	-2.05034224777753	-5.48483230686257	0.256658365547265	-2.0690945171229	-0.101214552092024	-12.3620362395231	-3.73984169949149	-3.5936704524971	-3.61123877480239	-3.51917390400111	-1.59034753353592	-2.71408357836747	0.179297869360733	-2.8628678271033	-1.51297748539306	-0.21324297708929	-3.85003568159035	-0.92130006267125	-1.33141140477460	-2.63847815820205	-1.75606900285830	-2.38684545835221	-2.85997144073987	-2.05968343869669	-5.21750694504434	-4.05860184878968	-2.56976408936526	-2.10958204422686	-1.33672764085712	-5.82530962868229	-1.51297748539306
YLL008W	0.692453156832044	-1.29335863587542	-0.726815420046007	-3.50747076998779	-2.38682645655331	-2.95753860457396	-3.05920101087598	-4.2067983307535	3.84883220207625	-1.63971665479258	-1.69103465998356	-0.724825264107186	-2.98748338468437	-4.95854644047507	-3.1237940851522	-1.84290258977458	-1.58459262388289	-1.73743727815667	-1.50004869931390	-1.2728055884423	-4.97114033525424	-0.566057654118064	-0.650129370939312	-8.85972438951176	-4.43965130536915	-2.01379735870022	-0.290311366256178	0.365251014635001	-1.60475868501035	-3.34276594157166	-1.09519311560728	-2.89643569052751	-3.60509931006904	-1.85446446177522	-1.05667661862027	0.537744004298859	1.04856843349546	-0.334683969434033	1.01066530969040	-2.25795772847769	-3.01095943526566	-3.42327029059754	4.96394391541662	-2.64818016159048	-0.935998139878672	-2.5948025262161	-1.72993373143642	-2.27196233908319	-3.60509931006904
YIL019W	1.15058569421679	-2.16760262269557	0.311176493379879	-1.24403992432836	-3.3478363657418	-4.33477804454669	-2.72755020765788	-3.72577069049931	2.22460963079794	-1.75033096937126	-2.19373447722654	-1.12093510325090	-3.36757771995065	-4.86917063433398	-2.30657466563663	0.00740188850689307	-2.76115712976444	-2.63535490964997	-2.56467726208533	-2.72652243849122	-1.83934345952522	0.351731472922257	-0.152993986811465	-10.3466767531132	-3.50872397179119	-2.42294909126370	-1.70773759784509	1.05638334546483	-2.77762208504217	-4.74403883581052	-0.608558818926358	-1.96606005957808	-2.40291260919493	-1.77591415710533	-0.144219526849098	0.271760033202735	1.13148552089707	-0.8506890104702	1.19887367346006	-4.28011459344527	-3.37229544408872	-3.75769071772355	3.61638674239473	-2.51963906168937	0.901436217656879	-3.2063482990238	-2.53897364293857	-2.3192475354359	-2.40291260919493
YNR052C	-0.06669008106879	-0.148404687083856	-0.615124452461015	-2.54516032898170	-0.684331952751267	-1.91864867401514	-1.24731822427886	-2.30441544662513	-4.22102230880371	-1.27916921816923	-1.00476093320083	-1.46358103185166	-1.85254743797265	-3.52829399605943	-0.56688633549742	-0.326368481073273	-5.44686379766863	-0.611240870487039	-1.14738544933768	-1.76478246048704	-0.89576605173396	-1.14400732419745	-0.323358638898837	-9.06690357390929	-0.394593201043771	-3.21237612353735	-2.34017635088056	-0.220975297944385	-1.16147042263424	-3.06590046984004	-0.351888218969398	-2.61749713766301	-3.08022149561886	-0.775162224786065	-1.02117705565311	-1.93754350995919	-0.397716889737265	-1.47881558369355	0.0232830560551793	-2.40008505892325	-3.52916158304374	-3.57700387898602	-4.1411318808908	-1.88765211985908	-1.63124299238235	-2.94802665557412	-0.229994441815014	-1.98237708606102	-3.08022149561886
YLR329W	-1.43516465829667	-1.30855226977564	-2.53278988825309	-1.16117274250776	-1.80027637862642	-3.47819338636594	-0.55125036375678	-0.107949093970205	-4.90777245634563	-0.835059307120788	-0.936218599343717	-0.647327459795968	-1.17359023410941	-2.49772805588257	-1.97843146313339	-0.727080269940072	-1.51903899173553	-2.48244264028752	-1.90855470571010	-3.9215426479867	0.0315384861931141	-1.40432463260985	-0.588648604265306	-11.3159629905032	-3.63332924738562	-1.92489711055863	-2.88698986555521	-2.11218363183603	-2.30574235280903	-2.09965432182039	0.0457555991336047	-1.49048368367414	-5.24044448818895	-0.229166267934818	-2.63565957585753	-1.03738467984124	-0.921149371950014	-2.41250892134742	-1.09817499562839	-3.02312931439314	-1.10412833733088	-2.96021079950819	-4.05819613924889	-3.7928858333982	-2.69805837672346	-2.06942655611913	-0.968022179772686	-5.05969004538874	-5.24044448818895
YLL011W	0.89387418980931	-0.985661875424657	0.127543132790038	-2.56016071860068	-2.17861118833508	-2.70817274048263	-1.96084003549768	-3.99592944901287	2.61175789545839	-2.09148283150565	-1.01803011140277	-0.110339812493820	-1.70466424796559	-4.11706818188445	-1.86243228786707	-1.02493603820943	-4.70940075804653	-1.89739287621548	-1.16271949385442	-0.622427360752861	-2.99632219824700	-0.121892525267844	-1.57075633007936	-7.83406076700555	-4.44620164864347	-1.55408316954535	-0.697214140317745	0.989466643287202	-0.858478629764021	-3.15757332339186	-2.51556727771812	-2.47387893345745	-4.4338021999399	-1.16413767978274	-0.273358709992948	0.148276588875433	1.06588011269917	-0.376777504671281	1.14699720020148	-3.41780267967517	-2.7621434435069	-5.18979337899696	3.64846855662236	-3.77781220386392	-1.77985717914695	-1.61623360298796	-1.83533651537942	-2.21960484014549	-4.4338021999399
YER098W	-1.80963555614960	-0.790842637229768	-3.19942538979483	-2.12611862007680	-2.04168140341903	-3.18935019091866	-0.984375257125985	-2.18013247658638	-2.55132058631268	0.0766986793031602	0.0269158985152883	0.166416716481837	-0.223379422261581	-2.63295114857262	-1.75969946838262	-1.97118220631592	-4.8297034004883	-0.760975112420789	-0.438693099326226	-2.4275318449944	-1.81500590414416	-1.90410096776058	-1.11515963361473	-5.77731220101212	-3.81289485861774	-2.86575258647663	-1.78055792483049	-2.6525219718033	-0.726745048990714	-3.07815254428717	-1.66232782058828	-3.95947072381697	-2.58129013160238	-0.792221936563154	-3.20409240453679	-2.36708679391351	-1.78041292526507	-1.43327324370977	-1.34915957839459	-2.49644544376722	-3.13416754295494	-4.30326653762009	-3.69818855696494	-2.50147606398815	-1.88673848558726	-2.77507223066665	-0.806717931856018	-4.19467071814353	-2.58129013160238
YFL031W	-1.34426929179727	-0.550650628931907	-2.33596275006527	-4.66380531341464	-0.364767504676707	-1.14660168174096	-1.07753254605903	-0.941903712460101	-3.45107469360031	-0.469582337501726	-0.491229246389385	-0.536155566454494	-2.43576344931913	-3.0278261507746	-2.61782330221722	-2.39206925707969	-1.49014637624016	-1.47841399885992	-0.0419060311602134	-1.49755837205496	-3.83601278879444	-0.867302085177909	-1.26107222752306	-7.60072805504802	-0.752837439237544	-3.55975331630209	-2.21224898303157	-2.02920463240165	-2.08395446354036	-1.99897046410744	-1.47801234196685	-3.56602401092423	-2.29861280220175	-2.10581005664010	-2.26548708028012	-0.287854210765427	0.127101399112423	-1.93532081488965	-0.480904233228485	-0.319892417636974	-3.36830554803079	-0.891708670234497	-2.37208068448809	-2.79375907801327	-3.90218451128726	-1.08494431532253	-0.982769396167248	-4.10495046782367	-2.29861280220175
YMR128W	0.0499844187206159	-1.52023863274614	-0.167649775519548	-1.73893377963618	-2.58875431276877	-3.34930242218648	-1.55407439281768	-1.39463768911925	0.336421003242239	-2.14378423229048	-1.95290937760540	-0.927220433417292	-2.98302996751077	-5.0478208948643	-2.44115145278340	-0.839963115109873	-2.81990852230913	-2.24076275378247	-2.06216284073407	0.193587769640622	-2.48256766074346	-0.131974985355667	-1.07843080487556	-8.91514698549587	-4.11168106987198	-0.577826028801896	-2.24644218677219	0.0228303917770994	-2.10272518342713	-3.22751419773181	-1.07230174600836	-2.73473566471963	-6.07070449272625	-0.46521301761187	-0.171610762849406	0.170970988867790	-0.00564389083432786	-1.25106168554852	0.120922642286435	-3.47447443793569	-1.94690599421838	-4.27473187376457	1.79119487782284	-1.07692406093017	-1.18682610364973	-3.43766190568223	-1.67823737560591	-1.39959892971886	-6.07070449272625
YLL019C	-1.22759493229173	-1.17293647210893	-2.22412080746468	1.21217471547815	-1.14982414885821	-2.55543056574734	-0.894516786570349	-1.32286697280236	-4.96697594316507	-0.789982986758413	-1.11152202050615	-0.797846050703445	-2.14832054022468	-2.59005040859831	-0.4015708430884	-1.02367784007482	-3.26014909045394	-2.34908651410807	-0.407584714695064	-2.75955633200223	-1.32512674067380	-1.85280776970887	-1.52942500437130	-7.23663543524272	-2.40680517150126	-1.67999834188775	-3.23088951449635	-2.05727782649439	-2.59650583497358	0.934446466552859	-1.48908873234943	-3.11118816629541	-3.43119920805584	-0.72975461390436	-2.41668704427280	-2.39054926341947	-1.32837943083777	-3.58753489874241	-1.07667228456263	-2.99559488284066	-3.46520731507654	-3.15011800920311	-3.62563007875834	-2.54469689888750	-1.90233585789458	-1.69616194747144	-1.29827453412562	-2.91983426687192	-3.43119920805584
YDR443C	-1.45204519670039	-0.685868913650485	-2.40182416671988	-3.04863322382174	-2.19595783470656	-2.74029112535675	-1.44916265710306	-2.07732971110481	-5.75307267262704	-1.08627327000416	-0.79999002908153	0.187564466584706	-1.57088432849374	-2.88801397444373	-2.86277697990169	-2.41689127597802	-2.38037632841367	-2.50418851735225	-0.343005327328552	-3.50578117506406	-2.98141110275194	-2.02964291190136	-1.05873027612520	-6.86909752101456	-3.61208961817254	-2.5320453199829	-3.22975013784437	-2.68603933635554	-1.46566789105348	-2.19802031616141	-1.63977699140527	-2.45832844533948	-4.10952118236141	-0.153791326455436	-2.82291166482323	-1.69641065743469	-2.13187086331523	-2.65315735538487	-1.48530990634014	-0.630981449758927	-4.42694170856025	-2.46299824876282	-4.75875178306345	-3.74770587040942	-1.17606094327705	-2.61198192625419	-2.14164558949315	-2.06553040731181	-4.10952118236141
YBR257W	-1.02253367428718	-1.03674934614108	-2.34289494465114	-1.44873151446257	-0.928891398597175	-1.62668449830736	1.60504454756889	1.1516235217967	-4.5813071144625	-1.09894757373518	-2.50823794584672	-2.15970687414202	-2.07072997183238	-1.61576594694346	-0.86964462591946	0.397639269773267	0.990061089209154	-2.34871541535810	-1.96997751221913	-3.85482018452522	0.759671424902074	-1.85156784908371	0.583754899573095	-11.0849008543304	-4.46697341280322	-3.89709913267359	-3.33523643765193	-2.02199383792594	-1.59585883801341	-2.81300087518736	-0.298261431675327	0.485638827398133	-7.33189349466561	0.388394086913108	-2.47689805311745	-0.335135694963297	-0.948843929449764	-2.11838022950755	-0.94312601415381	-1.21644571941476	-2.98753398733945	-2.7057173439609	-2.38871823226719	-2.97332670249198	-3.66585604374667	-1.24980188441732	-1.52093898112457	-3.75296989893544	-7.33189349466561
YMR198W	-0.897627526490113	0.370512957994715	-1.84545445863567	-3.27608629671165	-1.12597201650651	-1.84857598532115	-0.369594533847592	-0.772300308101132	-4.84295013280364	-1.40586756411703	-1.41731586097811	-0.589031847977285	-2.6716329443517	-2.81702486252527	-2.04996251033576	-2.80502985003813	-1.35893826843452	-3.37811803293224	-0.924039826103716	-2.02603948022912	-2.12148434376089	-0.517558489416059	-1.01097529748199	-12.0667348080982	-3.98826057312009	-1.87182821339415	-3.70941818682382	-1.65832575272001	-0.74479995948982	-2.10457748801856	-2.19035351487847	-1.71790473929908	-5.51876617739385	0.751483495434114	-1.86335034987453	-1.94243094696233	-0.453731600987304	-3.35501566049803	-0.503701543215087	-3.65888565624926	-1.41720350396706	-4.60057235136913	-4.19760309437798	-5.35240544724342	-3.25739785196452	-1.76856712595423	-1.49283978257833	-2.71463320539408	-5.51876617739385
YKR054C	-0.240361689762553	-0.723560003296537	-1.69809496369382	-2.96298866704046	-0.975178227834067	-1.66304238162181	-1.35823068969961	-1.79402310104651	-4.24953166644717	0.272217421424942	-0.413641174753059	-1.17097202146156	-0.86160204854427	-2.44041798258069	-1.48017039712323	-0.622081197197292	-1.82708896659663	0.306393722710026	-0.991974589984655	-3.48675806207092	-2.02245318113238	-1.46125590580491	-0.0231727894143754	-5.18126952068195	-1.25661778224981	-3.77326345997236	-5.12215633380839	-1.43253748578525	-2.10130859402891	-2.44942669675079	1.50651769263967	-1.66673296798101	-3.26421249223983	-0.653109081318918	-2.06677167600422	-0.735757313739338	-0.750376818293654	-0.679780695564716	-0.458727963560386	-0.78043120619842	-2.34148103727471	-1.84523576093118	-3.5204549901092	-1.40168175005044	0.417625007616685	-2.27462386617206	0.0756038699083448	-3.36147955482823	-3.26421249223983
YBL005W-B	-2.10531518863286	-0.146224410859679	-3.78571906352564	-3.37840133538937	-0.660490458393516	-1.57280829111692	-1.79047573769106	-2.27313148018966	-3.49081844284607	-1.45890994357745	-0.398878045605557	-0.410273862189514	-0.433890034801523	-2.86287048673017	-0.205835866644966	-2.90543090485619	-2.81064764799237	-1.36140579527455	0.067010540094781	-2.480465756915	-3.89866893217874	-2.36319511306459	-1.5941414006205	-7.60937475992755	-3.47272715746818	-5.58168292552755	-2.63352296425000	-3.17504234703447	-0.022691110383104	-4.13072367986145	-1.57773230811035	-4.0960408066316	-4.65483633636646	-1.07175229364807	-4.13042398198114	-2.12095242800682	-1.19297448738750	-0.304069176125339	-1.56034143135275	-0.962497162715667	-3.63564753679319	-2.32465023126006	-3.61761271949689	-3.30499211175355	-2.25714080827188	-1.592372550158	-1.11523157996059	-3.75281342042897	-4.65483633636646
YDR447C	0.568835478751449	-0.812154402960084	-0.706896219352943	-1.91187768492565	-1.10659155287148	-1.52311211350763	-2.09689488857226	-3.60698648239555	-1.76622247526876	-2.14572815608118	-0.983994229782556	-1.65989319321031	-1.35606081536539	-2.91499549458574	-0.996000082898305	-1.38429074900096	-5.41408342154291	-2.45340529684601	-0.640390906667559	1.27444077361832	-1.00154449347703	0.239322193983705	-1.76910731245021	-8.9529827756434	-4.23725988152371	-2.97653696632952	-1.49457431869327	0.0389785216905968	-1.83384265178005	-2.93061250508551	-1.83164151841027	-2.35163134279379	-5.40873016280737	-2.62484032249719	-0.908167131838828	0.39828016600273	-2.11720542005648	-0.519727751911148	0.758607932336215	-2.92049954481428	-3.87586171409879	-4.17314772082896	-0.465305599120085	-3.27540897260974	-2.50955971466419	-0.625476029691155	-2.47696515460757	-0.765908965873396	-5.40873016280737
YJL186W	-0.561743261083905	0.051801973185726	-0.986834092496394	0.186841333112400	-0.447803002373547	-1.24503727210791	-2.17885296026813	-3.11207599814462	-4.38919657374049	-1.47759372208874	-2.73528255677896	-2.52533194043342	-4.10443570523411	-7.833313801951	-1.15454282379680	-0.73710550319163	-5.66386476120091	-2.23507004166135	-1.55666666206738	-2.02416814746994	-3.05022321405351	0.262884181654778	-0.702950553767641	-8.96010442168741	-3.27382583961739	-1.06282021406698	-0.65959812717816	-0.853037955640907	-0.321175410924363	-3.94823058080764	0.122747282190324	-2.48827309245868	-6.91668540934166	-1.43076187486781	-0.88088620696681	-0.720376956349298	-0.663344847826043	-2.30861306665634	-0.0676501244454509	-3.85596943520719	-1.55433654645612	-3.48756733133021	-1.99578074571578	-0.655037920115081	-2.11345029526565	0.863761745476157	-0.945703566809168	-4.5171045025435	-6.91668540934166
YNL183C	-2.09745822947146	-0.960321697063264	-3.73214046771335	-2.1581523967084	-0.227800290553787	-1.58083381638110	-0.0941929449869466	-0.248929081431967	-7.7579307487429	-0.342816645812765	-0.723446827151593	-0.726517463865456	-1.26527358614538	-3.00668038318806	-1.76394078362206	-1.39370287201052	-4.62454182901427	-0.349971614121424	-0.251237808157784	-2.58948560895909	-1.52233209052054	-2.33926006252762	-1.23182607028962	-6.97693240939445	-0.448476487920826	-2.61598391564402	-2.80708891525240	-2.96586050169031	-1.49062284039119	-4.82011381341408	-1.53921613303978	-4.2433561657094	-4.5884626491553	0.772421840154248	-3.69703670235781	-2.71860204992568	-1.21635390392695	-4.28999771967873	-1.71830119669054	-0.284629636097314	-4.09395972022293	-2.72565790128677	-6.73069699956184	-2.79904655521191	-2.86597740518818	-2.48473194246066	-0.0809849837360834	-2.62383871580755	-4.5884626491553
YFL047W	-1.28651697658770	-0.318873152219796	-3.04840419375086	-4.62726853878064	-0.0644917690562924	-0.244410664705739	-0.933162403870434	-3.84996602663598	-4.95917955395874	-2.28970805528318	-2.23118873320711	0.0816745930774913	-3.17430672442308	-4.30812997169328	-1.61288255005011	-2.01777359289407	-4.90871572044609	-1.40212637939840	0.481548890589904	0.0364195315138252	-2.98457448500711	-2.22919556846051	-2.32909821975642	-7.89864316063007	-2.91806982516845	-4.33082049682588	-1.84791467311378	-2.59025954995355	-0.635745724261289	-2.51804529865537	-2.99164007464054	-1.80950302569601	-4.12148691696461	-1.84813069203987	-3.41190333609986	-2.23377953677173	-1.64411869048808	-1.92516108256545	-1.20708989254492	-4.46351769946847	-3.59680718859395	-3.52269124345667	-2.22370727469466	-2.91432493578719	-2.53850155380177	-1.41870385463921	-2.30763018777343	-1.29142038642505	-4.12148691696461
YKL045W	-1.04747692178099	-0.390308672607821	-1.88548298835072	3.21619917592454	-3.11843552604652	-3.61645672306276	-2.08363794519731	-3.77892322870523	-2.74491523445149	-0.965729944646007	-1.6503022090013	-2.25420335348813	-1.65226465916312	-4.42224107030201	-2.24192607582670	1.11411741786460	-7.16330711516145	-1.69559567120199	-2.02032053841629	-2.63058269982428	0.278369205297373	-0.870438955409836	-0.0926853463436503	-9.6336840905922	-2.99707450633189	-3.9659632417619	-0.533274060046524	-1.65535364952332	-0.732578428700601	-4.79128170150932	1.05490566102673	-3.06337289943011	-3.09629531717716	-2.34480035261328	-1.64885840131004	-1.23929202705033	-1.57973716356178	-2.44117398340085	-0.822877763280444	-3.33850282699391	-2.8732013772188	-4.22616134848753	-2.26993512220199	1.21994748319022	-2.19206591681979	-0.586413453982869	-1.16944683257122	-4.20138715258314	-3.09629531717716
YCL067C	-1.07523977505300	-0.348055258196655	-2.81748201803939	-1.87402881829786	-2.11153666606719	-2.42003438777756	0.736167899614137	-1.03454323590322	-3.04315838477745	-0.302917835208299	-2.10378245365063	-0.365324630183206	-1.42742030590997	-3.01251082906038	-0.982384237977766	0.448170380254578	-3.17818114455314	-3.45026794997389	0.171466388550823	-2.80840096742445	0.244449497200821	-2.65668345211822	-1.05446062875546	-6.1875750450004	-4.00829117124395	-3.06780473013572	0.142894554928662	-2.1971180320082	-0.302867046314227	-2.52603330425956	-1.70808869829904	-1.41673326114832	-4.43895765025451	0.776279710689896	-2.61121428074700	-0.259241188084899	-1.53914893339035	-3.5775731255286	-1.46243403209032	-2.73185013301761	-2.59204700627834	-5.71700929989486	-2.35190618801583	-3.92820560679211	-0.962370743411977	-5.9586867980823	-2.68007541668045	-1.42699705286473	-4.43895765025451
YGL254W	-0.37475170066147	-2.20519292281501	-1.60943007596073	-1.79275978536348	-2.39196795740046	-3.34149679059779	-1.37696096236996	-1.23552540982149	-2.95323599156941	-1.04204741202776	-1.47132336817644	-0.424067788962318	-2.27290576593523	-3.11816306685539	-1.69393437113178	-0.354951004908389	-0.166452631230609	-2.16205569042693	-1.42693550380102	-2.87354506171038	-0.70393118015742	-1.36282740435773	0.157707595577579	-13.0203762567510	-1.00100455509508	-3.97499728410649	-2.9660395792534	-1.57639602449133	-3.52999237357547	-3.19586439473772	-0.208521373874580	-1.51733136097561	-4.25049654046311	-0.937002545821648	-1.62824040245845	0.584837408092798	-0.625344792777507	-1.15596780411681	-0.550663237213772	-1.64232460487525	-3.69839582354127	-1.04254866273781	-1.45597237789511	-3.33300485698255	-2.16263288592747	-2.34185601146078	-1.58542242591148	-3.58582154214087	-4.25049654046311
YNR019W	-1.21707736594208	-1.38510531189218	-1.8698868794146	-2.42365367658987	-0.289590974382994	-0.280112545170654	-0.418000200101515	-0.342139091070479	-5.70052062552202	-0.965344964365775	-0.0293277930369023	-2.29088128292274	-1.0668743396481	-2.39729733341831	-1.47236772705142	-2.08365576034501	-3.05725176737552	-0.962744211996304	-1.17860237123651	-1.00239237885906	-1.70060818691055	-0.824271419751996	-0.792081683084112	-7.35250478802488	-0.0271734716466813	-2.99108294423578	-3.76340791741087	-1.85008806788310	-2.37219019769818	-3.45392953528353	-0.939339030783793	-2.81782220176363	-4.7065034822345	-0.685458476985742	-1.65530376794895	-2.13015310823493	-0.687038263376016	-2.22610489960272	-0.832792460893313	0.410961112425248	-1.56930289538633	-3.77114056868766	-4.28754584913901	-2.1054111613422	-3.72425030059623	-1.45210146061654	-0.235883671451037	-2.10610814896516	-4.7065034822345
YCR089W	-1.17448630647047	-0.00679829157398313	-2.68006926484096	-3.42358311607629	-0.394246204152368	-1.46662420283275	0.00815240876516427	-0.906173382525369	-3.27257204346748	-0.802785473170213	-0.71971901716032	-0.0179877074496762	-1.5656542023027	-3.48158178894685	-2.12274435157393	-2.68999870674663	-3.25268631754668	-2.90345938822877	-0.356034590233556	-1.58053062625388	-2.62220632912364	-1.37422617544131	-2.38366532569908	-9.57090063710861	-3.99284469720655	-2.80278746898394	-3.49669449768250	-2.27891885163574	-0.897610779622657	-1.47329692098560	-3.51439623880083	-2.86261303749417	-4.23362613775593	-0.138189395941703	-2.90847285077973	-1.37119597992946	-0.451007157108211	-1.95050764203437	-0.866457436764608	-3.85738405973849	-3.0470258702893	-3.95540731650970	-3.36220951431850	-5.515117525839	-3.48666424954896	-1.83006650027796	-1.29306499012608	-2.97024432004877	-4.23362613775593
YBL063W	-0.77039731644963	-0.101355525082308	-2.32212488621779	-1.82438422532804	-1.62175932642878	-3.13673463048434	-1.78194348002024	-1.48480410373753	-5.82554998276303	-0.994074476170253	-1.28287890768242	-1.28155183728182	-1.93452253095491	-3.26779923637099	-3.32696053834991	-0.916445532310318	-1.9418533448536	-1.79650020474050	-1.90889556340018	-2.89611764104421	-0.719367719424558	-1.26484396682891	0.493133254146704	-9.17208144788736	-3.11874058147170	-1.04444323890148	-3.85340475514029	-1.73935807623788	-2.16492747917832	0.564849791628191	0.469072839215496	-0.0845410553244531	-5.16719190659947	-0.907627933383422	-2.48609732683571	-1.10710080485265	-0.210679451771177	-4.42390950879667	-0.641192127756906	-3.01204021448233	-2.46484944865522	-3.31654055384996	-4.95261106235183	-1.78677279268374	-2.39157828070894	-0.209736343432036	-0.438402640620038	-3.18126306971953	-5.16719190659947
YBR107C	-2.07439180604776	-0.705245317286051	-3.31804949009478	-0.244586849397949	-1.00438456230121	-2.01865946002361	-0.349079154236997	-0.553665342128675	-4.61555307603976	-0.649544602504775	-0.205554504182586	-0.712567758552244	-0.609811700356293	-2.71797414459757	-0.59576068466703	-0.626232464352592	-1.93521554325836	-1.04239925506991	-1.52807838808946	-2.61000632034549	1.01180676857963	-1.77440399944602	0.125934922694709	-8.66977316374994	-1.8982733834403	-1.92711618692196	-2.3623912341798	-3.09251277408551	-1.53353409641321	-1.86496639312444	-1.07446193402784	-1.97425370282273	-5.27561215180986	0.0181350077389749	-3.18755502920423	-0.597640931553193	-1.55859506713899	-1.35437062775584	-1.45244554104398	-2.79180724261607	-1.78299778820083	-4.30921849395128	-4.53826541947959	-3.11405554240644	-2.35910463143535	-2.42544619220939	0.319050456687330	-3.90798189042821	-5.27561215180986
YNL154C	-0.393469953483408	-0.870631995486631	-1.58538615737086	-2.06398687239338	-1.63497345622178	-1.72973147807263	-2.49917303361376	-2.93168205244983	-4.40064550919697	-2.37990425339525	-2.42208955532121	-1.45927470555459	-3.32291824519012	-4.72639455311639	-3.79566066387155	-1.05962452544000	0.928099689528842	-1.38051205512641	-2.20788058733978	-0.815890832613033	-2.08951925471231	-1.00286352510470	0.89133963975534	-11.0217796686533	-2.72722718474458	-1.65740562420452	-1.53875906950259	-1.42744993542808	-2.91682119810558	-3.48714036264226	0.363512583089545	-0.515338749570876	-3.30687635955171	-1.27908232556656	-1.32155906380255	-0.587472266247987	0.517154062108986	-2.69602149391474	-0.272252594428284	-2.54285376513974	-2.51059820590174	-3.07117482181912	-2.98529018070346	-1.36640738775150	-1.70934166345909	-0.800092486796117	-1.31084205433556	-1.02668056654984	-3.30687635955171
YPR155C	-1.61560234481620	1.98685312584144	-2.80542896845064	-2.86575930035933	-0.477946350134525	-1.36207837183437	-0.932619456846985	-1.23913140732635	-7.1937985756966	-1.06429258549882	-2.34127591521306	-1.02969845012361	-2.48027633500841	-5.17601612830561	-1.74706094181495	-2.08785765798004	-2.87521956676656	-1.35491719414139	0.245362872660418	-1.67698316481521	-4.36783453401129	-1.90848043961938	-0.455700398899226	-3.7664478292152	-1.59657812826867	-2.2345175830329	-2.29007170378739	-2.49144183006415	1.54736761115452	-2.85871263811280	-1.30631927657160	-1.90423180559296	-5.10943289870434	-0.294190605158658	-2.49115285652216	-2.76711091315043	-3.15429965998707	-4.73866745745212	-1.59530299921420	-0.232387081684438	-3.08050264621901	-4.96940891512489	-5.5972020461269	-3.39112786759669	-4.40340816752213	-1.53188275753027	-1.28259563579216	-2.57772221839387	-5.10943289870434
YCL011C	0.896960415878445	-1.21286250910507	-1.03164541638805	-3.27428541486038	-2.18042620603431	-3.35804065953809	-1.06331505818632	-1.77625466481656	-1.51082273486586	-0.580132777871663	-1.75311609527642	-1.45459044413713	-2.23793082773923	-4.19020056362119	-0.87839519843823	-1.26865841289397	-0.406852161065288	-2.36662305600843	-1.98130588900447	-0.13106346960702	-3.13562696215638	-1.31296694355717	-0.474135095468529	-10.1580418631484	-4.25093333153387	-2.73667234540728	-1.32284906182235	-0.817221565914066	-1.75855656020812	-1.41623966691322	-1.00124142592225	-1.87283840917798	-4.70260316971344	-1.72770939965345	-1.14775935762170	0.780308391994484	-0.517346941815831	1.00721024605881	0.0736593870688418	-2.15271255321903	-2.8337740433469	-3.14808475583482	0.53752552074436	-1.28139982343664	0.98543407513727	-4.61132590618669	-1.16486267634024	-0.817905577391555	-4.70260316971344
YGL244W	1.14333066515411	0.121662185067957	-0.306306595708908	-1.66973250699126	-2.08320580158439	-3.22859701035131	-0.631282031986849	-2.69736934811273	-2.03216696088205	-1.82872142818398	-2.82424498197270	0.701139984329379	-3.30628479123102	-3.76617776111608	-2.84376664543849	-0.477976314862741	-3.05658905272190	-0.882210653903755	-2.67351293979688	-1.26533919098373	-3.18246842827230	-0.844368911618844	-0.244252854933783	-12.5266752846455	-3.47907039141309	-2.00803229831729	-1.49872317088693	0.761315192644483	-1.19230893481470	-3.43289766461526	-0.0319537106384297	-1.49559036262638	-6.14404430098787	-1.18769735305957	-0.344507865403752	-0.779195044670218	-0.485101223467794	-3.45769689895752	0.67448088991979	-4.84212313464219	-0.654607935664622	-4.62561293743986	-0.72699170954723	-0.447510454709542	1.33045644784068	-3.79880820838626	-0.622316213495549	-2.54219998897997	-6.14404430098787
YCL043C	-1.84844196011645	-0.128251959658657	-3.41943069036498	-3.3218013013294	-0.104481191810279	-0.884690552062148	-0.645651800025699	0.453355051641176	-7.45217345653007	0.113315278506546	0.381785093432626	-1.35838865959020	-1.00532683006459	-2.21328274802957	-1.68734774252550	-1.18030314800157	-1.52985811831436	-1.34427320826102	-0.928976109214981	-2.23103813609265	-2.37176614853927	-2.47479562585647	-0.611577233303259	-8.59132345467623	-2.52143051938262	-4.08239376904194	-0.231311785925973	-3.36954391657123	-1.75895669079352	-2.25841263220686	-0.414632716060478	-3.14673057764302	-4.963785596513	-0.68963398628945	-3.40089810165095	-2.01026464894334	-1.67506390940832	-2.19214945442021	-1.807329763119	-0.818408327664675	-2.67734729336327	-2.55383180652603	-5.85351449838843	-0.662239992255345	-2.72347879411015	-1.67772379965153	-0.0492181434627603	-2.53869771892912	-4.963785596513
YEL062W	-1.41304217760507	-0.706248729324761	-2.35514815435033	-1.68747973557515	-0.517037917472512	-1.16485894942865	1.17581926329605	0.178463239270605	-4.48330388436729	-0.525020917433435	-2.01919383975587	-1.29407457587258	-1.41351120274733	-1.55791224361383	-0.645846301012124	0.125341660165488	-1.90918142653815	-0.860414193110547	-0.858677037189773	-2.23162571440893	-0.708622920854032	-2.04392395397533	-1.00107384729966	-7.84361163481294	-2.14146437075606	-3.51025987582657	-2.33537649828982	-1.73304863120351	-0.797298642822638	-4.05385375122335	-2.07110401668132	-0.721792608541176	-9.51002556590967	0.254504454406982	-2.28538652911149	-1.13602121860011	-1.03642809762716	-0.842237171013241	-1.02296186055862	-0.48153897982142	-1.68147107379163	-3.84709101518454	-3.21989444571091	-2.57868961968601	-4.22946181648424	-0.793528754683444	-0.631748460470378	-3.93756068062257	-9.51002556590967
YJL167W	-1.49080610868417	-0.283477838510238	-4.01992772103113	-2.91395824011897	0.567300128538841	-0.179692131549012	-0.599906931940494	-2.75759409436157	-3.92986697646601	0.822218731443255	-0.251224608103555	-0.440405682765308	-0.64863326410038	-2.51777211242256	-1.04678616229829	-2.35849930947734	-6.84017493790445	-0.430558994630651	1.15989328927852	-0.189447568383064	-3.81295661891754	-2.80188189357105	-3.30374488344802	-4.09958164938973	1.45580455544351	-1.44526360791732	-0.67263911674242	-3.25472464455257	-0.667295056869012	-3.29994778050455	-3.07161988555077	-4.22197176231361	-6.60891519254486	-1.14578294926782	-3.60668005556164	-2.80525424004432	-2.00779006550250	-0.935970770593362	-1.52584564018770	-2.00410900860903	-3.0834011483393	-4.3789018356676	-4.60083100562608	-2.12984649360837	-2.75339364064084	-3.68068734342471	0.431429596291764	-2.54057711184437	-6.60891519254486
YPR082C	-1.21963889172044	-0.696549076334994	-2.64986880987942	-2.63194214840153	-0.66613539286008	-1.04568412494253	0.193314171894982	-1.14387830835267	-2.99371220033806	-0.708549095107883	-2.11686295174997	-0.999341703225853	-1.51633138581465	-0.82056104432957	-1.79722779079271	-1.23288652790579	-2.10333498017639	-2.12816931558477	-0.627043704031408	-0.901857130013991	-2.20289850039563	-1.82979422979850	-1.10605653131247	-6.26887901017471	-2.50253988025943	-3.54895313507896	-2.03068095984728	-2.21121456308959	-0.679726294804461	-5.39029446920256	-1.68451788758503	-0.887147830324657	-8.20520393476299	-0.0781428484501026	-2.73325873851122	-0.816477912843977	-2.14467050819972	-1.13277709269697	-0.99384770826938	-0.684988873002454	-2.72337545407878	-2.09147580152378	-2.41131970208357	-3.23019045353149	-3.35138974897131	-0.510153217912034	-1.70008756003761	-2.39642390062385	-8.20520393476299
YOR229W	-0.989507236378344	-2.23648203217516	-2.28687788435991	-5.9388371323107	-0.386139631602363	-0.101314164596651	-0.0648137750430461	0.305119207301023	-2.13459320690585	-0.834011094017329	-0.150729624765134	-0.751925825588127	-0.082173983905343	-2.72556801189583	-1.53462614243929	-4.07298961451009	-0.572621522149251	-1.67773472952829	-0.423194944972199	-1.73561669711721	-2.4535417466897	-1.65919850416482	-2.04427608824331	-7.1791314078131	-3.50572306266079	-3.52833545253428	-3.16236281128094	-1.83328481427954	-1.77525054426275	-2.71320092482071	-2.74673459625506	-4.71323385070126	-0.257970064456506	-0.429994864403184	-2.55702823942171	0.377743860939839	0.209818907490226	-1.40342498364294	-0.70543733324185	-2.24057788559803	-3.1945955920654	-3.33479202117912	-2.15840129842797	-6.66727272758562	-1.82963500822585	-3.23188504797892	-0.941526069810946	-1.84966519254946	-0.257970064456506
YGL035C	-0.0281829690727349	-0.931625121661762	-0.746876886706	-1.08803069766427	-0.94615238919238	-1.47432179532665	-1.71916448408137	-3.25519655901615	-1.91373452232769	-0.90729133519741	-0.468073879725468	-0.554535056580644	-1.05175891011136	-0.785014681412394	-2.68199684680587	0.145899639545902	-4.97286879244972	-0.0518513989789161	-0.909925392702835	-0.341213486932875	-2.70002843313711	-1.55860237863864	-1.59868901613654	-5.0816678428765	-1.07223398358413	-1.89333726636230	-0.917975718249753	-0.476674298896746	-1.84064577110796	-3.17292910686178	-1.40012304667195	-1.05144770619066	-3.9290867843627	-0.921807948697878	-0.986625444073577	-1.15978971978823	-0.00983531004019427	-1.60138632495785	-0.361522973206699	-3.72898677724344	-2.80829055586813	-3.92905345006614	-1.75729300821784	1.17059843938369	-0.250874030785101	-2.62252932098177	0.616677225987678	-1.56674248133991	-3.9290867843627
YKL112W	-0.442029070946708	0.686754182201653	-1.12229196975120	-0.74634572411308	-1.02854267777125	-0.739421019925392	-2.39611621713656	-2.49935640623146	-7.93846871029167	-2.61573810925510	-2.39531279260400	-0.783575570024694	-3.51121679724792	-4.08280230108279	-0.372886502133899	0.343200326171355	-2.86943717545456	-0.954150885808271	-1.43408459009373	-3.08770769594773	0.229616744212058	0.0766319493588328	1.43605655399842	-6.68157350146907	-0.902996515126251	-4.16516608174183	-1.54282181210895	-1.17428590232616	-0.900777868491888	-4.13292723223212	1.14570869464438	1.30912136848954	-8.17484652980836	-1.02793559578710	-0.859370867923457	-2.27680602478538	-1.39045799898297	-3.74642115026567	-0.163272855456972	-1.910817856747	-1.50204680763735	-5.69064482591758	-5.07331565098456	-0.660558980331681	-0.798011934880747	-0.676276485988687	-1.48513683815585	-4.28610688633484	-8.17484652980836
YDR311W	0.499165389547083	-1.01328852739658	-0.269609737401956	-2.18220914979759	-1.98230888031276	-2.61206357837709	0.00217368506506566	-1.03958114549277	-3.1903306528472	-1.21709470675275	-1.50602558291725	0.668836968620872	-2.37483056708813	-1.85127729111075	-3.35426589149653	-2.38700920739673	-2.3475394098856	-3.22850506562679	-0.424779546999802	-1.84232160588961	-1.28618327992349	-0.107538903251134	-1.96744735194263	-11.7613593397630	-4.24990469016146	-2.00459775206231	-3.25256795652255	-0.224472336600729	-1.70816761289734	-2.75796454764829	-2.23732937552318	-2.23086879771004	-2.64383689378821	0.642008289994001	-0.136899276014737	-1.65241892782534	-0.572475063896172	-1.93744424043623	0.235694875762728	-4.33358155295122	-2.25891312227192	-2.89167852752736	-3.12400269198977	-5.43628513432860	-1.61213015606638	-2.65251837577346	-2.03572827475937	-1.01713770010778	-2.64383689378821
YOR216C	-0.420139079123705	-0.116860674873026	-1.92323005911378	-1.46614093185591	-1.30900672811103	-1.78022738133736	-2.31351180385609	-4.46852190822452	-3.12560485919643	-2.34149279267352	-2.33432792720300	-0.527903524826237	-3.63886432298667	-2.0518931334918	-1.26274955305801	-0.597751194174001	-4.92690257482325	-1.06363649832812	-1.43991877469781	0.133100585024893	-1.50473196448075	-1.45519114770503	-0.717495402619256	-10.7593765889905	-3.03775258748791	-1.02267435760564	-0.44568674687435	-1.33104029756677	-1.20079889983413	-4.27591587831229	0.295780160190415	-0.0893061318845774	-5.66794508334311	-1.24784993295119	-1.83824960443874	-2.25370591405266	-1.73228372534638	-2.25704115066179	-0.540980266491443	-5.39441294416474	-1.74470550350349	-4.73730511084139	-2.47609330243625	-1.11232795543869	-1.12794254642733	-3.56465412167518	-1.00155591817227	-1.19764264969106	-5.66794508334311
YNL279W	-1.44841144202084	-0.252643750578783	-2.97271835614564	-3.29465546991857	-0.428697304313572	-1.38155018634437	-0.0601659076721924	-0.868467946146158	-3.42636932096941	-1.19913848150090	-1.41165415514751	-0.338393546524793	-1.99936909343303	-3.49046997321746	-2.16544678460996	-2.54197778934303	-2.28584432321468	-2.93276591730082	-0.433416051351222	-2.05816841117414	-2.51950862100769	-1.55824176335493	-2.19934479671871	-9.75067353006756	-3.73252110774199	-2.71610910120175	-3.48654082805457	-2.49481480203764	-1.14637412709394	-1.7117453695664	-3.60629694796558	-2.68162639464898	-4.44898290906929	-0.166401980175675	-3.20935420056691	-1.40581315131417	-0.558500622413593	-1.95021634778015	-0.950949433435038	-3.60044985754086	-3.22429626657874	-2.88400733574077	-3.21907650329483	-5.55841636762651	-4.29149039171489	-0.865577053073758	-1.61652271853993	-2.94343298383797	-4.44898290906929
YBL005W-A	-2.47777094337832	-0.790785644131737	-4.02612722015165	-3.54437759167283	-1.38998534326928	-1.84178474081422	-1.0708822496822	-1.42692935983071	-2.88127930693527	-1.53145794424603	-0.581996736864123	-0.126296348581857	-1.05166089583432	-4.79717388604988	-1.02186119248818	-3.05216059062134	-2.50825642867889	-1.88492452902209	-0.475344256527181	-2.42313219033232	-3.76269100047611	-2.71786291549238	-1.52631859294260	-9.1340160872505	-3.09419943029258	-3.4288021663816	-2.01637924059792	-3.45447225551859	-1.86463235608793	-3.25158583444326	-1.89944465675488	-4.54630260324851	-4.49981802429920	-1.01528428048932	-4.17129862779450	-1.75849505396372	-1.43401749594976	-1.68045382097408	-1.95805581890267	-1.50025668966693	-3.78794651379016	-2.62845895752478	-3.49479048610782	-3.4579426663478	-2.77789883891124	-1.09912743189734	-1.20482246405169	-3.29487274302606	-4.49981802429920
YFL039C	-1.80120692798670	0.333767796158043	-4.14759815858138	-2.89657346930518	0.901123766823127	0.143335909398417	-1.44466884290382	-2.1355373197107	-3.97599029276933	-0.206348615581271	0.897233170218824	-0.406532881905401	0.539937905327258	-2.02882558568605	-0.776962838990864	-1.83210641820779	-4.98016950672114	-0.564876823394398	0.791232990992495	-3.04712105507928	-3.39375308735441	-2.09915251510114	-1.91979093834696	-4.71587162392587	-0.362774940451592	-4.73460672058055	-3.0830049280369	-3.2798756120691	-0.177632091440652	-1.75618342788831	-2.18730179950687	-3.95743934375295	-2.07919477369999	-1.83279068148799	-4.50156570110226	-3.2422149625524	-0.537276510303436	-0.288061746097792	-1.03270167838626	-1.33881590113023	-4.09463338509072	-3.04073153191494	-3.62265694874291	-4.77871244118605	-2.93939497628607	-1.70769992367973	-0.281342038200129	-6.20424185178905	-2.07919477369999
YNL245C	-1.35014412007315	-0.323328828487359	-2.48966013205297	-1.89104088836337	-1.55344622930215	-2.17539210549511	-1.55129432622496	-2.28446001650902	-5.18858986473233	-1.28838260245203	-0.125802904047297	-1.36437307759802	-2.25047458820677	-3.29920533797296	-2.33280704380983	-0.992170354454428	-3.2893824617013	-1.64555641501305	-0.913645363895017	0.407522446288378	-1.98921179077798	-1.57384202980992	-1.19748502622089	-9.33986029247115	-3.51347850450218	-2.94566707997544	-0.783045636909382	-2.18770938581041	-0.926876989014553	-1.60045637342113	-0.825557161946877	-2.04541137821791	-4.74292926313385	-1.48531905723804	-2.74957204965994	-1.47126470580519	-1.16626381722800	-0.340760107777153	-0.900095728415843	-2.01751529443596	-0.897621522356508	-5.02977825358257	-3.72678518246495	-1.05448678317527	-2.44838090570211	-1.33848215547596	-1.43811555701088	-1.16555533514384	-4.74292926313385
YLR163C	-0.920993686916789	-1.96463125926385	-1.34453078178128	-2.20051963960237	-1.36031497571512	-1.59485187514534	-0.557584755244525	0.120421874252643	-5.4939705563298	-1.08698578143323	-1.17737338248673	-1.47876151480401	-1.75687434924090	-3.61411756827808	-2.58486910391490	-1.06671631293129	-3.42466770113699	-1.78365109317427	-1.01358530892187	0.578984017552238	-0.964571682368878	-1.54527016749356	-1.23681287185139	-8.3193246827175	-3.73806123143716	-0.46792835791461	-2.53599204346102	-1.50708559362560	-2.79302485935906	-3.01057092530796	-2.11151770901052	-2.66724102098125	-6.54469710687664	-0.285608310200602	-1.06091569912595	-0.806161976886472	-2.23607680351864	-2.64676509095661	-1.24250504768723	-1.66059249930805	-2.58912778372326	-3.09959366863465	-2.41622505769555	-1.39023888864637	-3.50475387178225	-3.29128840411454	-1.36167949826261	0.430951284863197	-6.54469710687664
YGR101W	-1.44438385289678	-0.560310858501853	-2.80314921102416	-2.08589622381660	-2.47099640014696	-3.03809079366473	-2.41338588693036	-3.08146380471881	-4.69135911768217	-0.929812020085045	-0.00264610857041496	-0.50866575879239	-1.42366618718175	-5.09051460846628	-2.98609211553490	-2.65424337691198	-5.77536054187284	-1.44107878552238	-0.195871257780695	-1.82349236562511	-2.08032011205023	-1.61657188055558	-1.72183029500740	-7.20837452417144	-2.01234305307794	-2.51197178807737	-2.97148307993647	-2.49664278110791	-1.16402866495174	-2.67836563833273	-0.99695836984884	-5.46450495526675	0.632168122052172	-2.27331411327742	-2.90346811132766	-1.40097233691464	-0.943146211875456	-3.41606243614257	-1.23392635695357	-3.45999203482674	-2.04016259236759	-3.58567881989142	-3.9751156445362	-3.06306488465915	-0.694225022506069	-2.74535329308197	-0.86150024783629	-2.34857006968663	0.632168122052172
YOR267C	-1.47712937815160	-0.198620658584044	-3.29938595350296	-3.2962197681397	-0.414570392034611	-1.65266807613536	-1.33118325667819	-1.14412623163924	-5.06982297517496	-0.321110815003233	0.828383398600353	-0.174902105714767	-0.4617509065674	-4.51530196944416	-2.14695985945742	-1.10098842082151	-2.56400787236669	-0.472582140637056	-0.945084208971637	-2.8100751813723	-3.72826783215326	-1.93256263369972	-0.435074435721327	-5.39278596682666	-4.06271061489313	-1.56626878360666	-2.92620772274936	-3.29147550092677	-1.70467932154628	-2.57983104196456	-1.46502209002634	-1.36253767597399	-0.580369970813162	-1.12015207410591	-3.11922401979446	-2.04785189515756	0.460680600721613	-3.0325636823881	-1.26268472596908	-2.46376702992774	-3.30786065677986	-2.75024869244429	-3.72147819901977	-2.12391730293913	-2.46768985964958	-2.60830527461129	0.587564271664509	-3.23059855978402	-0.580369970813162
YNL223W	-2.19678394826890	-0.650562121810597	-3.77321586095245	-2.1024291159459	-0.886770880826647	-2.70648445821713	2.02211971751312	1.84209170758052	-6.72796114395636	0.171100556702917	-1.88832173544993	-1.96910517394389	-1.33007109419557	-1.54041348398896	-1.50470195638287	-0.963034824970145	1.52684230766168	-1.47705173607225	-2.11505294896187	-2.99805825514571	-2.33273329246441	-3.14901469366414	0.500402535439049	-13.1768121434451	-3.60669476308101	-3.26029179913055	-4.5727325451268	-3.30424006812579	-1.93011157646291	-2.94358989836077	-0.536350426636886	-1.43884640162240	-4.22685492543692	0.658212221274383	-3.78124201727476	-1.75733960492547	-2.09535673211908	-3.80674964144634	-2.16987137353468	-0.5828064058214	-2.95628315931812	-1.76015762347754	-6.06921159786312	-1.89381262878557	-3.8318921887173	-1.35399271698080	-0.251405723033614	-2.4229708067083	-4.22685492543692
YDL004W	-0.881568689220203	-0.534374062990769	-2.79851236203877	-2.73075332592321	-0.646823845110942	-2.08423093554126	-1.62318750984196	-3.23313316512353	-3.01183011898025	0.186156595261660	-0.543929017434999	-0.775188571723664	-1.19766450906918	-3.46839032180957	-1.07708527885008	-1.70709195867633	-6.39601342448512	0.927232546113123	1.90641014125177	-2.5878872463866	-2.49574179782697	-1.56119609125755	-1.73183614711086	7.77234429267807	-1.50849304618996	-1.75325737863153	-2.71470359951739	-1.88870751223462	-0.569835469931783	-4.38179718585674	-2.00781795287877	-3.89415968406372	-3.43915027304434	-1.11000865179395	-3.07964501484687	-2.53102414723320	-0.911592928942326	-2.59984644461616	-0.670089081180474	-1.69792974789442	-4.59891535265477	-6.66409304061016	-2.16270528183616	-3.45458105929952	-1.30742404467746	-3.52955590234813	0.368041889011335	-2.73914307180134	-3.43915027304434
YEL013W	-1.04246874901435	0.227899129446729	-1.69126873014671	-1.78353200103080	-0.462514076737529	-1.54748260764785	-1.02285173978684	-1.13592356094301	-4.73395280096158	-0.469203201823468	-2.13934940970636	-1.61105915622500	-2.83985367174467	-3.508248786028	-2.36168661639074	-1.73799390016209	-0.407601103869997	-1.53186211201676	-2.33185624301849	-2.07288093662741	-1.12305481396833	-1.32623557710776	-0.229857976356172	-12.1149699787415	-2.21593876098786	-1.01095330835245	-3.57934050413383	-1.33821891496110	-1.74113473593628	-2.31174443111604	-0.803566423810893	-2.98450636912611	-4.88683322655585	0.345314129314373	-1.64953953387607	-0.377239066425356	-0.855318787590846	-3.94469856321285	-0.702754253598623	-2.35182340587780	-2.45631261616859	-5.42546879513634	-3.35391437184152	-0.881667656979856	-2.98069808198884	-1.71356817959019	0.0298800715883086	-2.79651213537284	-4.88683322655585
YIL013C	-1.62949599695197	-1.92439401826068	-2.79121339259868	-2.35791786290213	-2.04516844543094	-3.01537991853702	0.0717086279208305	-0.515786977108091	-5.60693482458871	0.490377044926871	-0.0791634181843828	-0.830055358199495	-0.0260957061325463	-2.26148063003923	-1.46946942717409	-1.82969255457898	-4.03734264756933	-1.56167218782752	0.0439820158037810	-1.94350241769813	-1.75705353203683	-1.75130695884788	-1.94376453616792	-6.37937775473537	0.0786143980738126	-1.73642849940054	-4.27319423545828	-2.9263670333113	-3.85457172234379	-3.25179099261059	-1.83979853115941	-2.64039724603798	-2.40573637680288	-1.69349841644391	-2.91710981476319	-1.39957934176392	-1.98066295046694	-1.01062413479959	-1.48238632105047	-2.26966397130112	-2.54579217801443	-1.29249061656706	-4.95832168789027	-2.86326434883657	-3.33698798780698	-0.168970624951427	-0.929871797159809	-2.71109159312206	-2.40573637680288
YBL005W	-1.70488451166182	-0.412872961560158	-2.73942704105786	-0.779964689775348	-0.957120362951211	-2.40544378277237	-0.524266428678737	-1.42855051570973	-3.08266734846109	-1.57124578300303	0.406960969720532	-0.669528020643716	1.11946296688385	-1.45985508760593	-1.24791823609728	-1.13107063200032	-2.75684369077494	-1.89106206028107	-1.38873749571101	-1.85382057909384	-3.08983332483517	-2.04281220722351	-1.37580762250007	-10.4096081989172	-3.47264220996422	-2.64207807469973	-3.87102370494906	-2.61159142900034	-0.0989733879413697	-3.67268600648905	-2.22447848644490	-1.94165667203336	-5.98115077801933	-0.0607049127754023	-2.9420000524066	-2.04863369131584	-1.6661793050139	-2.09857947845780	-1.45298045119829	-1.77152209017530	-3.64390215577745	-3.6000998670022	-3.67425396634964	-4.65625148803637	-3.21353977294019	-2.97651684921322	-1.29870919621478	-2.38066992135973	-5.98115077801933
YNL135C	-1.59061037590469	0.326779180077523	-3.99235390208066	-2.67351985987538	-0.996871186793121	-1.80158249246849	-0.704658631655325	-1.66576067121404	-4.85147149148374	0.607791641076086	1.01550556533307	-0.867606515068933	0.692737658357832	-1.23801410920792	-1.45434792219662	-1.26309171071424	-3.34600333884505	-0.0557077826830624	0.313600170868525	-1.85048728786092	-2.76710114457577	-3.38745069675175	-2.69036699403922	-6.10111274396495	-1.45541336261069	-3.36450590232463	-3.15311618198821	-3.54602781703539	-0.669274659946186	0.361167509711543	-1.19762626324415	-5.11497942337802	-3.17059365959825	-1.29679287051928	-4.48479741353857	-2.52132885531612	-2.54300397656575	0.0744780485927568	-1.68231596693733	-0.823845999806027	-4.60050057196056	-2.82275790900897	-3.53790151506007	-3.61399438411789	-3.35360523465834	-3.51736901662534	0.355394600735439	-1.13337929292149	-3.17059365959825
YDR027C	0.114347665238548	0.0288723564223534	0.556224558187324	-2.19281639559829	-1.22884529407763	-1.91055769985487	0.279510127855613	-1.19177339815471	-6.27378377629914	-0.875067342283219	-0.399681577001554	-0.798108290981968	-0.834251184312583	-0.55846074792005	-0.538773526479987	0.33698147417253	-4.75575980823737	-1.99368242607913	-1.77899147195428	-2.99625861893475	-0.363462387465585	0.393764121425125	-0.148286079625355	-7.37365103022726	-0.935970925595467	-3.40988654906817	-3.04643571093822	0.79740417334177	-0.754921043114918	-1.58211890538925	-0.486723769480106	-1.19754440081629	-5.29843162422556	-0.247803439602537	-0.0300990579303231	-1.91266775540724	-0.764671852014262	-1.16903187237052	0.315783123551708	-2.60945895427289	-2.40636013553354	-4.01348295123738	-4.80808735951722	-3.00611920422175	-0.106588098780090	-1.08246308700172	-0.516224407202337	-4.01988165210062	-5.29843162422556
YKL154W	0.134620981589682	-0.710557256743836	-0.664733377403825	-0.438904815515188	0.218909927113668	0.134996902244129	-1.03738978989662	-2.67955180115171	-2.88039005748784	-1.76763604088538	-3.37746041497374	-2.67024693428761	-4.44547648943665	-1.74064663520979	-1.01005408515867	-1.18896996449689	-2.79864644800789	-2.61260178092156	-2.1514729747509	-1.47121806286886	0.491565015618118	0.361692897939813	0.208329667840585	-11.1213847253485	-2.64423650113471	-2.88592570599836	-1.4441949489359	-0.469194301868073	-1.42465716514777	-4.63860443829041	0.865225755643428	-0.483176285570319	-6.69563647980648	-0.91405304945635	-0.389520252443539	0.14583804846098	-0.660748338003642	-2.23973649203170	0.285601323546592	-3.60484075270426	-1.85816051775555	-3.58281519807431	-3.08007266804237	-2.20810527692072	-1.24458545566163	-0.400331697112618	-1.85711787360518	-1.96832952281991	-6.69563647980648
YNL304W	-0.428638148680354	-1.21344112712019	-1.01686884852603	0.07354107004878	-1.50126687287944	-2.27931580736651	-1.59966897127986	-1.76879689982549	-7.98462516085869	-1.23038090079239	-1.25662482491722	-2.06484649733490	-2.30341579159221	-4.25647325908795	-2.61681962417889	0.486196250781895	-2.45291682142892	-1.57424108768012	-2.98627185223982	-1.94429516293771	-1.01667671872411	-0.491564814670598	0.555563707496164	-11.5785157428442	-2.13058362613684	-3.93894323719302	-2.89770011110830	-1.20011327105193	-1.95225778512354	-6.25873697367144	1.09765411713572	-2.07056115104128	-5.6182747567873	-1.98678854149464	-1.10033967316449	-0.767179772291653	-1.45922765789615	-2.60389037148755	-0.436242889399141	-1.72499092224343	-1.85286028032354	-3.91861375885589	-4.70036542948876	1.31146974663563	-1.96078345441465	-0.633957005095735	-0.5342178171864	-0.681997877830597	-5.6182747567873
YNR056C	-1.7928570548898	-2.33178600560196	-3.29514538174453	-2.67265877322864	-2.73502365320061	-4.47786139726389	-2.93162498947535	-2.49812650047536	-4.0404205676512	-0.188530988343098	0.463835098073398	0.441540062310236	-0.211580364582830	-3.40732285319968	-2.91082234611468	-2.76249251865904	-4.04113144590396	-1.77836517249738	0.0934495335381854	-1.98205678767349	-3.19462024535648	-2.74944608298033	-1.63044636039689	-8.18729237339091	-2.14383208904078	-1.68304703288475	-2.79309952361421	-2.49377518337090	-3.88263570522831	-1.98700455231487	-1.75241112955661	-5.32987435072166	2.00389910688124	-0.891368334658334	-3.77149326841247	-1.64179648863013	-1.58981721933089	-1.73441233775037	-1.48967144469569	-1.6164471475985	-4.77317141177842	-0.303979957707938	-3.49305283533601	-3.69536460729625	-3.43521493609864	-2.40407113546140	-1.41223177431949	-3.14940841569129	2.00389910688124
YGL237C	-0.705991768575341	-0.350710806452749	-1.30492674463088	-1.85024005475459	-2.53986398944151	-3.86566497893538	-0.890204042591237	-0.952258189642788	-4.12636234253785	0.137446056174426	0.200924022431823	0.74156684762336	0.145100998665887	-2.63626269107566	-1.16396236119279	0.472137175460364	-3.26230479754583	-0.443391996312152	-1.82924036975611	-2.07801236608857	-2.54359883900284	-2.26837975575676	-0.0418009766182864	-8.24339563945392	-2.94931117825573	-2.82436271991127	-2.32411730234458	-0.43558930561391	-1.54940308427815	-2.17112900384024	-0.316479584899984	0.454288096089859	-6.0131598784802	-0.0900056073972748	-1.72899328793434	-0.0767204182185496	-1.29798136893673	-4.04692407330265	-0.610020253841444	-2.80788764633293	0.119323175118143	-4.28028884903546	-4.48170656437946	-0.88130030456205	-1.44532863933468	-3.39273651914231	1.07891248564589	-2.85830462817359	-6.0131598784802
YAR015W	-1.49829192253247	-1.04968990049302	-3.84472461442169	-2.99666647923505	-1.42714101171681	-2.35075143041759	-1.14647952649443	-2.16299297249575	-2.18325482787086	-0.49962696166524	-0.261124299632465	-0.100091980564900	-0.304005090626242	-2.62572235038858	-1.08965135823973	-1.50096381094347	-4.01919991008539	-1.50888657898076	-0.217790239462700	-1.28685126693204	-3.37455993330932	-3.40640844217276	-1.79307624939645	-6.36565202037093	-3.08743313972231	-4.28464316094605	-2.84382206345619	-3.10136259521877	-0.420858176575646	-2.49789210563239	-1.72918602875416	-3.61677203174884	-4.58445055220161	-2.27600453869989	-4.16773687215588	-1.17874237875518	-1.32545626298854	3.30597117720477	-1.59286331192174	-1.46955895431100	-3.83307322380346	-1.44040925667299	-1.18179970718067	-2.5147218637974	-1.68938942960333	-3.84832898398445	-0.67410776360482	-3.52478513221713	-4.58445055220161
YBR243C	-0.689325276390159	-0.463545202737483	-0.425392352144239	-0.956473644545717	-0.912813881321249	-1.73437850837423	-1.73144067160012	-1.53920744314244	-4.36555023457078	-1.99439311823320	-1.70439973342799	-2.22044435525746	-2.35939750924235	-2.40576338662539	-1.90634664981373	0.295165368464588	-3.04278271411457	-0.938988014550916	-1.81652615805808	-1.74850224016281	-2.31536709132484	-0.793426815358751	0.755024317525593	-7.66945544266822	-2.60895587572310	-4.55369202318027	-2.57087589920356	-0.924562853184792	-1.64331375741957	-3.62683881220243	0.395916305830308	-0.801688031054438	-5.87990468663674	-0.358285800614542	-0.595461206528334	-1.24938620071283	-2.2309018131653	-3.24664075101219	-0.833712378828643	-0.662568690434416	-2.39052245479501	-2.05867901109690	-3.81565921659136	0.302599261375716	-2.26483328735982	-0.833158669408338	-0.886069401626079	-2.10821242787887	-5.87990468663674
YLR228C	-0.848534881868499	-0.0902011753860162	-1.23989086777135	-1.07796374814194	-1.98372387424981	-2.50814320596191	-1.35006888084843	-1.71134700643244	-5.30124065852205	-1.41311967017477	-0.691036635075695	0.458908072688705	-1.42137236508057	-1.60760975991054	-1.49934218590986	-1.6900242640279	-3.97402864549023	0.0368086340423539	-1.78371742681898	-1.57446111875008	-3.18024127930456	-0.716431713857116	-1.22225409002258	-11.1759585298902	-4.45194673224809	-3.24180879367693	-2.5204494329756	-0.861419183432052	-0.607802939226692	1.40802570210936	-1.89599233084344	-2.49069824814332	-3.74339764518698	-0.290060665331732	-1.4966421796001	-1.60883549463511	-1.15705525755851	-0.589116645020921	-0.465829570328959	-3.85563357265838	-2.38210918243890	-3.04333749828465	-4.35754239450014	-2.75394985115462	-2.12712348673310	-2.00501391879606	-0.212074769084920	-3.06890361613514	-3.74339764518698
YOL090W	-1.73921820389605	0.969083878029317	-2.86101941829573	3.37565524750803	-1.64190543269154	-2.27542168785777	-1.24267477005734	-1.25281778759045	-5.4167238664357	-1.04569256464194	-2.21189441475284	-1.88235306298634	-2.31320915357409	-3.29354492144681	-1.77897457380693	0.91442078678388	-6.55128714227222	-0.977980901824715	-1.59483919618858	-1.88089325163966	-0.102391013286858	-1.22083779008812	-0.296299472459712	-9.09336738234359	-3.26293120423832	-2.35396355422305	-0.621255749379669	-2.05134045237669	-0.290589861620983	-2.92933197273868	0.229342319701841	-1.74783801595165	-6.38666918769163	-1.12214290690448	-2.68615602007792	-2.74013173106088	-2.62432558916217	-3.50576829381952	-1.01524913921136	-2.18546652132526	-1.31171633251823	-5.68482488365234	-5.17194117488360	0.779676532019799	-3.98745655899457	0.227325421787936	-0.279701001778830	-4.55602686719817	-6.38666918769163
YDL065C	-0.728937866055248	-0.316217453795935	-1.29104048660060	-1.72759287951067	-2.32491925762465	-3.02239316647591	-1.07823928145080	-1.86885429874751	-5.51369013090086	-2.37491443826319	-2.09695810813287	-1.35231694713636	-2.35770785327854	-4.01498003019628	-2.36166609171834	-0.403106853773982	-0.798460096021206	-1.67288937044159	-0.974230148891397	-3.93556756292093	-0.581293854184109	-1.52865848291258	1.38726045873761	-7.58715565569065	-3.51530349623177	-2.45928902607317	-2.12368164937677	-1.31143075700118	-1.06674725573034	-4.62266841863713	0.752755134508307	-0.944160164905534	-3.34339057395958	-1.16443940738099	-1.89032638025068	-1.19619547450387	-2.35064608281996	-4.07031663599296	-0.842331809826065	-3.02449870573691	-2.83719440644398	-4.20506820106043	-3.44752903163897	-2.62345372151611	-2.14107639440138	-1.87319244128159	-2.06700802718381	-1.69641257722602	-3.34339057395958
YBL064C	-2.59339202053633	-1.14032824069903	-3.53020025918224	-0.438520890716569	-1.79418891272496	-3.06763342450036	0.336767979956385	0.942942448675783	-6.39311232014517	1.88174280566530	0.553002695421281	-1.38058236161399	1.14883410011924	-4.21416209789427	-2.01756020452934	-1.64957726568526	-3.51919624565853	-1.79699530167826	-0.531845404313016	-4.42333746127088	-1.21886373782232	-2.03852840447921	-0.83994154475122	-5.07544363960314	-3.0535843398285	-2.9316081182717	-3.67654697550414	-3.01225219370473	-1.45430590854698	-3.74910287079271	-1.48079554593	-5.78153246035752	0.102215839578171	0.894072022416802	-3.59605610365195	-3.01995855034562	-2.64610520613812	-3.87318708915436	-2.16215297507416	-0.582532190293059	-4.13226489976887	-4.03305879079431	-5.56614759060776	-3.43733970394780	-2.80390205222548	-4.41999599867054	-0.498153924886557	-4.88475813518332	0.102215839578171
YJR072C	0.625211830287742	-1.37923767112330	0.02238935303538	-0.245300226620026	-2.69047212083815	-2.69057680552552	-1.66364478712906	-2.51317483190896	0.231695602578702	-2.15532419911906	-0.628208036195119	-2.09220562997191	-1.89599903776954	-5.25929741821197	-3.01301072147138	-0.136814910991360	-3.50006004228343	-3.79566280482323	-0.623890673158151	-1.52037516918849	-2.10989505266164	-0.297845385958265	-0.93547215613015	-7.80022749295738	-4.06955762244319	-2.8360577956993	-1.53203773810266	-0.178526742559174	-1.56432063772613	-4.53610221211016	-0.201750562945382	-3.26297718473518	-4.56997937889652	-1.98788281796734	-0.412128803247831	0.348859530893402	0.274752732911129	-1.0384990720638	0.287118929580749	-1.54822180403303	-0.295146357397772	-5.20287320081218	1.56378514409893	-3.87108335248588	-0.159324596123772	-3.80194818584103	-1.90448193113571	-3.70093964565208	-4.56997937889652
YPL063W	-0.884969694972953	-1.05205884921893	-3.05444840887023	-2.41196331317186	-1.22914105135402	-1.83522859053158	-2.20336251614551	-2.64661893284548	-3.97976549814974	-1.45248121575492	0.0111893940455366	-1.29327513315074	-1.01902279355258	-3.37557431489398	-2.19442700865632	-1.46009748446250	-4.2897328862413	-0.614524517702746	-1.43856166126973	2.56602728612459	-3.26414272584242	-1.70958644369871	-1.79222780873150	-8.80222202896116	-3.12426556927656	-2.46726181308465	-2.20895091147421	-2.61218774297512	-2.74842364284224	-2.46110576151728	-2.48853089814166	-2.03271871960530	-5.27215469416625	-1.73948684203099	-2.94195647420025	-1.13417511834472	-1.631422703442	-1.89742550061914	-0.546096492999047	-2.29416696008104	-1.25864118739394	-3.41968971783334	-2.10278184996266	-1.00870631318755	-2.35828612419861	-2.32724075438159	0.408798605764111	1.12420174338462	-5.27215469416625
YGR175C	-1.73130299442799	-0.387825509934577	-3.78680479445004	-2.17907411675804	-0.791960531176905	-2.04686969158947	-1.10822790424986	-2.04513314404521	-1.96217369540259	-0.567525780041149	-0.829969547492497	0.397366842195741	-0.259608922389979	-1.93364127805050	-1.37165821248617	-0.992797275026833	-4.36449017548285	-0.712271736178275	-0.0283159193434354	-2.31215757127208	-2.15472415845707	-2.53524180666025	-1.86608551564574	-7.12828893069115	4.85477944432025	-3.54836959481947	-2.23962793126377	-2.87419045645357	-1.14324828634799	-3.11948848015446	-2.05120715667121	-5.19195198031979	-3.92424303628611	-0.484078261403491	-3.75526135068406	-2.59240459947079	-0.787643403306397	0.158451689653446	-1.08568862554361	-0.610156343971472	-3.69694765684131	-1.39559804128043	-2.84105399353848	-3.47404086028763	-4.02951108838343	-2.8888257217328	-0.557650006635198	-5.23665060660066	-3.92424303628611
YIL120W	-1.59005937061615	-1.8400386404784	-2.98537054540549	-1.94718034370920	-1.67274890129865	-2.8065524965138	-1.45234431056753	-2.30545264820991	-3.64313174004131	-0.0188482115203109	-0.355157804268504	0.154204086796894	-0.998498673582837	-4.23525857844935	-1.51271360945491	-1.56266543594791	-4.46259632146606	-1.60852463077826	-0.914287176830182	-3.73685028401450	-1.69340289681544	-2.22420047830261	-1.41866632360469	-5.89185249160066	-2.9629690608579	0.245806416844036	-3.56568192318545	-2.48349360160201	-3.31428242881001	-2.44338310329229	-1.23452211826046	-4.53890847080538	1.71659303035864	-0.858566289404351	-3.36436505894945	-2.43565431475145	-1.47212477281359	-2.6949418203563	-1.53734612620430	-3.62906379098496	-4.70437400027271	-3.490654465221	-3.26185065310094	-3.92490554658539	-2.08302573296117	-3.1493236754595	-0.0751419058907067	-1.44727301573759	1.71659303035864
YOR362C	-1.21751124521539	-0.422493002635382	-1.58620851593974	0.615970640051523	-1.11360060910931	-1.42178197054092	-0.828862489205475	-0.863520037093681	-6.38580095344553	-0.0867610670774115	-0.665444598159182	-2.1215340729972	-0.739505036105135	-1.24549599206955	-2.04324666642297	-1.48227103507669	-5.3029006309237	-2.45316566373224	-1.57904584594334	-3.43302636211619	-0.0137215188990663	-0.979403920601952	-1.30760968020905	-9.6868497908609	-0.956147048882	-1.14661015356873	-2.77676361950186	-1.78186170711179	-1.21843147785238	-4.1059049934095	0.0728687346089381	-5.18703862539844	-2.99368063255206	-0.155765890688203	-1.53331077294096	-2.62637288639127	-1.41452932558317	-3.03072733364121	-1.35863155948229	-2.93134502302706	-2.62304252877158	-4.25522029344906	-6.81696891565896	-4.05791337220572	-2.84374271957050	-2.58087722948629	-0.490889847751179	-3.97920931795164	-2.99368063255206
YLR022C	0.516713939676706	-1.09624188837044	-0.743723182489893	-0.902240692249104	-1.34064806387672	-1.92342887517999	-1.79252689795714	-2.6094691254179	-0.127161392905435	-1.71288591403252	-1.69886940945034	-0.872341664826124	-2.26179192955263	-3.74105343747804	-0.5494208790131	-0.426734397426016	-5.25991603044155	-3.32494849674261	-0.990923995337309	-1.03979961198175	-0.597997794469728	0.361209283926481	-2.32974614857464	-11.0210406785247	-3.27179774779895	-3.05570268643725	0.571235294304877	-0.205979726483738	-1.37574069408909	-3.67366555346655	-2.30511619029591	-2.32551878956046	-4.76200477752184	-1.28034575694856	-0.576085875219466	-0.262142130682032	-0.331054369461424	-0.191957150358374	0.806274929889969	-3.95058281238952	-2.23254579281489	-2.94174314065916	0.91089534337693	-4.23773286433101	-2.00553875617486	-2.30945039764719	-3.25282534692079	-5.22509580800101	-4.76200477752184
YDL148C	-0.123017862707961	-1.77692967073153	-1.41363216381875	-1.95445963864186	-2.1220981358304	-2.8015790221887	-1.97835734090115	-2.13409028028654	-1.55069331155528	-1.84207298260471	-2.01435879321889	-1.56375314406509	-3.22200318831045	-6.33814077974138	-2.48690492953832	-1.10232739702425	-3.18358975665026	-2.77810540299923	-0.846653945519028	-1.38725946732038	-1.78257471145923	-1.26362524682133	-1.05651245516127	-7.82338238556679	-2.87093196276111	-3.26063968188237	-1.87994016932446	-1.24748511449679	-2.41393832458203	-1.99294427870683	-0.144736314630885	-2.68600255710848	-3.19981080967599	-1.41784512733775	-1.53481211132529	-0.454442770134486	-0.319312283299149	-2.0670688452734	-0.333821501708468	-3.90590215447524	-2.82000520141022	-3.88636507609981	0.118979740338400	-2.65332193683272	-0.995871680146289	-3.14666478446517	-2.01672158206780	-2.60057646223774	-3.19981080967599
YPR037C	-0.636883121392118	-0.0670529932407916	-1.77600669963371	-1.57355523000103	-1.41007417790532	-1.54148736160016	-1.20895262040599	-0.548307856383765	-4.1366281714561	-0.638265279051569	-0.227490260601366	-1.12425775586108	-0.0951879955384553	-2.09452116178690	-2.36951867445015	-1.36391681493742	-2.12350741569204	-1.59692542001251	-1.21186260283197	-2.80009502086377	-2.39744733079327	-1.48048863590266	0.469832278174148	-7.23566687730984	-4.01471914566966	-1.39235849847278	-1.58078725006935	-2.25322106902625	-0.300727866469458	-2.8504891951493	-0.0234710014078398	-2.11525381773145	-5.39242148528659	-0.766012469115885	-1.45713915403576	-1.39485153555899	-1.64527911994706	-1.62992664814870	-1.07501541323871	-0.454114545497057	-1.64315689048872	-3.57951145371165	-3.702590075491	-2.32155538178498	-2.65486202521354	-2.56939863259345	-0.266428236659757	-2.91714495935945	-5.39242148528659
YOL071W	-2.09314385849826	-1.42796755703638	-4.33298554496495	-2.22760283633833	-0.752275993755062	-1.99290661852092	0.229487536261596	-0.0994125593329348	-5.43447913279849	0.327084236508276	0.65202393233575	-0.56904322999276	0.980637088920242	-3.21963856291910	-3.26596555482263	-1.08814235024654	-3.3634545717252	-0.53665624522983	0.394782795882412	-1.43011124143253	-2.8250971749875	-4.12840245409578	-1.69759742631800	-3.0991744489767	-3.24136196277004	-0.717235597773943	-3.35132526114809	-3.91958324637526	-2.27931198912260	-3.30536665703770	-2.97390699869165	-3.41200065933268	-5.41228706913807	-0.588229407587467	-4.31693251528346	-3.81194883178896	-2.47946875384286	-3.24829076521172	-2.75061985699732	0.0559055531195282	-3.81228087393338	-5.67105056098574	-3.7111724411809	-3.97185826223619	-3.41242398580188	-4.54900271250093	0.491431590365588	-0.112277219390880	-5.41228706913807
YBR012W-A	-2.33043229279760	-0.489230862331913	-3.72204754126102	-3.5886853554374	-1.25860857097527	-1.64955681564466	-1.59769004378729	-1.72190516724464	-3.49636834113427	-2.05724181855444	-0.746143585530492	0.193563251055924	-1.09841570396007	-3.76837508950902	-1.59678806090274	-2.78506810661267	-2.75374608619179	-1.76765306000976	-0.264578406699204	-2.43624204979671	-3.62447325147381	-2.36793509497323	-1.57017096591477	-8.47055125289478	-3.36950024356402	-4.01074267913591	-2.18650016904409	-3.43724204480254	-1.35789412846888	-2.70027930550692	-1.70124723746460	-3.94902798721863	-4.37113646233231	-1.22695138286388	-3.70533303123671	-1.88933359067216	-1.23125369464218	-1.23648839685520	-1.86645746696059	-2.18324617049257	-3.48288328200653	-2.64522386127533	-3.88306041630623	-3.30546991973718	-2.33966900215809	-0.859410860800448	-1.50499090691536	-3.11248903737048	-4.37113646233231
YDR202C	-0.909852918684857	-1.01446642976161	-2.17843669662364	-1.25305872955447	-0.392876860116482	-0.932767561641479	0.98354699332552	0.145771309922882	-5.62721040305856	-0.398886718600351	-1.93191088527913	-1.84918186034297	-0.630987670163843	-2.55430984984101	-1.02062997802494	0.0707683967296884	0.569065300054449	-1.86019399545566	-1.59590800383994	-2.27871210906269	-0.277668530680518	-2.36131165803572	-0.568220113187437	-9.61052726312363	-4.86321355020359	-3.0061750229976	-2.17493961863555	-1.72739157064111	-1.23391511049131	-3.02746256553453	-1.78092290129341	-0.962787674062332	-8.16582823429689	0.72290956410439	-2.09917619213112	-0.611450552288003	-1.12267287996278	-1.33279286353461	-1.20314820312523	-1.45028377884309	-2.27082198166043	-4.21107324176831	-3.82988462415076	-1.92804895720459	-4.19003231409653	-1.97992031896383	-0.787956303647508	-1.87526825374808	-8.16582823429689
YJR040W	-0.760437978907734	-0.269374601206681	-0.991942819800678	-1.99813038564908	-0.586135433088696	-1.14671906864223	-0.648072661445949	-2.15901581513301	-5.44972704841512	-1.53216960266947	0.202395893095461	-0.949005334244351	-0.832208213693939	-2.58858563940626	-0.367016985659914	-0.90282414226447	-6.10469428515413	-1.47769135459915	-0.403726742166598	-2.69660998988517	-1.37485752274404	-0.578790793411572	-2.58130975446156	-7.61223375073079	-1.05596010918283	-3.59414633415932	-3.436603444616	-1.18059799570776	-1.53163475733084	-1.74727767074195	-2.03765044147972	-2.57789532609087	-3.09031575227810	-2.04590789756825	-1.36901664287813	-1.2601293430891	-0.617902715029643	-0.892825725226468	-0.361094600510034	-2.61219277256422	-3.19695814529783	-3.43209502177014	-1.94555554267449	-3.50244365635622	-2.56874858612384	-0.804442062055952	-1.12289516145839	-3.76709323884532	-3.09031575227810
YNL339C	-1.64884709691510	-0.278600299123310	-2.48329000897359	1.32728647618208	-3.10556209327285	-4.82318266888714	-1.45731341141452	-2.4813282334763	-5.18860632062332	-0.783797281848675	-0.633157157721455	-1.11750310244435	-1.18691976779539	-3.284336897024	-3.17761921078230	-0.0454898067707267	-4.71277897916065	-1.09833775525999	-1.20059725790135	-1.80876175616231	-1.29022833944685	-1.87354103409637	-1.82281213450631	-9.66225148189206	-3.11668278514616	-4.24639305055417	-3.70747486781315	-2.87794157398884	-0.632879157051224	-3.83932258772011	-0.460002086563406	-2.72246336021561	-2.54129163124778	-1.57747993397557	-2.34642529394453	-2.0480502601118	-2.29436798942479	-2.25149579534789	-1.82467804555804	-0.992383368500019	-1.75994653800889	-2.2601742586017	-3.67784883243256	0.193028434374456	-1.73992365403238	-2.09479499152781	-0.140397011180702	-2.02321870847183	-2.54129163124778
YJR013W	-2.24517845369873	-1.79833294878997	-3.22718310253057	-2.22562503900807	-0.415745312006621	-1.04703180891224	-1.56430344579012	-3.35125312000435	-6.97686650455571	-1.12046509436927	-0.797302915543807	-1.57167173696778	-2.44234597041933	-4.14503067120366	-1.57959760339500	-0.777981631762552	-5.08165391340691	-2.54502737735531	-0.789228639086427	-3.87747043673767	-1.51375696151927	-1.44602441460813	-0.8702157033038	-9.71714908829206	-1.57079516572226	-2.91496993013466	-2.31547501229686	-3.01909000669770	-3.35526453511182	-3.64179262977874	0.178692590508402	-1.41874644214738	-1.08620338449085	-1.44801509094872	-3.29485970733967	-1.75784405090769	-1.00693260360167	-1.12589738544672	-1.62995389781367	-2.79546076229612	-3.15070209315451	-0.494142526876804	-3.92943180512684	-3.70807987807504	-2.46959632461938	-0.404029664123684	-1.85513868420893	-2.12505465638641	-1.08620338449085
YOR336W	-2.20613719934961	-1.02499653069256	-4.87683905735159	-2.89207599712564	0.850198445957438	-0.267227224243998	0.527436855488681	0.200031458047864	-6.42210930316995	-0.059562203669463	-0.500706536573457	-0.126770308582823	-0.248254495277640	-0.247828525834064	0.00620093861670634	-2.78489080477547	-5.72318833406306	-1.72891565554772	-0.927256039270398	-0.738690045480656	-1.97388039692365	-2.96655115880693	-1.87672547638725	-11.8307267217115	0.352032843332236	-1.07541318104204	-2.13304872746177	-4.13640389181955	-2.29690725363020	-2.37770674678041	-2.08225699095059	-4.11504224501627	-4.27637763778928	-1.48879181074621	-4.65078580416809	-2.60178129103851	-2.45599935278761	-0.459407653351821	-2.06894220542332	-1.20774124552705	-4.08189542270288	-1.16604433057752	-4.20495961055168	-2.53769589497153	-3.14688518637019	-0.765252212773154	-0.768784506207712	-5.49424880359004	-4.27637763778928
YPL273W	-0.72696512714708	-1.98017133541163	-2.70310258639929	-2.94257329797794	-1.74576112695905	-2.35397937305303	-1.91195604777629	-3.09561517936587	-1.91593572085927	-0.975317261933162	-1.95783924380431	-0.650651805372142	-1.43470437415095	-3.03274187784994	-2.66480094013792	-2.0368666713824	-3.69238149088436	-2.22199835009386	0.59782085258631	1.07335033429932	-3.9090964915548	-3.11587828482036	-3.06690135865795	-10.0615686535942	-2.24037831290722	-2.11766655956234	-0.571836106734793	-2.00658228085825	-1.65498360763886	-4.18590191366173	-2.26205829235918	-5.05242340379978	-3.67899387597889	-1.99941839409950	-3.06518420756422	-0.174980687912639	-1.44876186492853	1.21890843635419	-1.33068068243957	-1.89357417254067	-3.4247782606269	0.223441014367715	-1.89029712779086	-3.25384459611802	-2.25583059843172	-2.53235839990027	-2.07144351942582	-2.41719302615157	-3.67899387597889
YGL092W	1.68629060010052	-0.379037048617912	1.49399567394473	-1.93009854070541	-1.12825124096962	-1.16523884810443	-2.82812125892193	-3.81380519628833	-2.29231332871686	-2.37091479379904	-1.80605305456624	-0.702600541725034	-3.79581340960903	-3.84099799367019	-2.71484275372794	-0.741587257101425	-3.85222138260381	-0.711499551615786	-0.717325812430963	0.338483341229641	-2.45433469303364	1.65233204912109	-1.23215309105974	-5.70666197258001	-3.04358936013035	-3.8717577875528	-2.88809787574853	1.20147180786471	-2.3691238082617	-1.96814511881826	-0.524784055250441	-0.581216325415491	-5.58906471993349	-2.07608341907834	1.54438638487627	-0.548143479931251	1.50054585201558	-0.806181935155215	1.67692169460057	-3.50617237163620	0.0358455518992873	-4.80092691453179	-0.624407797589344	-0.597132359161109	0.986880813276392	-1.00952197771398	-0.69559206498139	-2.87749897459212	-5.58906471993349
YJL001W	-1.82678004352621	-1.38235877146211	-3.42954812266239	-1.39430490397505	-0.850090742199675	-0.699029633634165	0.0221482123849783	0.166813051236458	-6.37753310118133	0.189695183942400	-0.71863528524648	-2.09438166065097	0.158075887454308	-3.15057674595888	-1.42883522461285	-1.80159463040923	-3.08922203410751	-2.19216686750715	-0.197507762332507	-3.31178281782441	-0.663482248545142	-2.84142791486557	-1.40845058936273	-6.2512153974288	-3.43516797071287	-2.75385837230403	-1.89372090522138	-3.07802752237402	-1.32898135394234	-5.00775748651588	-2.04718332242219	-4.2064710008095	-4.54250567406531	0.0314330461473526	-3.51067463576822	-2.75793695037697	-1.35920598608338	-2.64414609381021	-1.94239081362340	-1.70212001979339	-1.64993814838044	-3.57442821477434	-5.24827457173849	-6.50161353200214	-4.05205255078209	-2.99005342786789	-0.686041939503259	-4.08734885612377	-4.54250567406531
YNR006W	-0.862130418093502	-0.224419291923196	-2.71131639187202	-1.88951833643162	-1.51917958987578	-3.49099118037401	0.17104207176032	-0.761863008284871	-2.28043052280168	-0.222252797815301	0.0893775521392235	0.599249331270145	-0.0472312222814489	-2.03280871311123	-0.0928105788893929	-1.95771313978931	-5.64070770489001	-1.22316150469216	-0.840678312338941	-1.99624568939615	-3.28789238022193	-2.67351606947543	-1.89243172533856	-8.91280408029999	-3.80584448493292	-0.508843020464256	-2.12847871255606	-2.18679871428209	-0.76387065077035	-0.163925853391562	-2.70403265757023	-3.53557029779182	-5.17021887197261	0.551406785764243	-2.84063648432321	-2.07926573283329	-1.23252525254496	-2.38002480291117	-1.09461093079504	-3.17789551054231	-3.01511004063297	-3.91520481407895	-2.80395636276729	-4.87254548521491	-2.36119741865964	-4.43144180276157	-0.0406114255125259	-4.49507039915577	-5.17021887197261
YLR401C	0.542651335927241	-1.23595254090380	-0.832830388989061	-3.5780545486459	-3.02491890652773	-3.44541563326471	-2.75751002416055	-3.81277373392123	2.28138795051982	-1.97020083585768	-1.64501438898102	-0.279131991454035	-3.52692115841799	-5.14554329117382	-2.80126758313966	-2.02351422517274	-2.88259568196677	-2.45398470137830	-0.905837302619075	0.170555053110242	-4.57924059690028	-0.414870929344862	-1.40680197312591	-8.93824022828596	-3.82215327762181	-2.73231448738126	-1.88728427510252	-0.330583058131777	-1.87913612973079	-2.85173642653433	-1.38478565867027	-2.00875693134118	-5.21776733548683	-2.30123318932705	-0.89794779584419	0.529026148542001	0.390646456049016	0.474639228858355	0.709851731040169	-1.88657352167574	-1.81283576730074	-3.57010988976981	4.22027483789103	-1.70822455325294	-0.988012650275715	-3.03601462799657	-2.06885663995615	-2.12370609066887	-5.21776733548683
YPL128C	-0.325019428974871	0.0291956346620379	-0.124210934378750	-1.71180916016509	-0.53453337610893	-0.644855717672895	-2.82213409258136	-1.91523690455542	-4.84565609384979	-2.29380177625575	-2.35423633335852	-1.39118334375442	-4.52995501548355	-3.96299667137283	-1.83466756719046	-0.726763546478192	-1.74915353060940	-1.88672942580247	-2.47888392500117	-3.71954955349691	-2.76368383074872	1.07475331889184	1.19398141455643	-10.3685707696556	-1.7379488318713	-3.00493455453535	-2.43505607902008	-0.434339273760426	-1.55517064607612	-2.70565938422192	1.19208583383094	-0.163057088782269	-5.04917822725712	-0.745515281666242	0.224929381484855	-1.26525028068305	1.01198750270830	-2.85532846204608	0.276362837037127	-1.85412939587565	-0.966012150373059	-2.37803101849787	-3.03524693165305	-0.222117881239418	-2.05184016877634	1.35237080332389	-1.74671304917576	-3.87974040857648	-5.04917822725712
YLR006C	-1.18283782733442	-0.902049949077163	-2.70386083780462	-1.11012052183489	-0.299366555915101	-1.35122321449913	0.136422810976946	-0.398784899952088	-4.87913758204012	-1.11612800519821	-0.965623765630435	-1.04832687462	-1.06062339339045	-1.10748835728604	-0.809204286058775	-1.33293745734714	-2.68461158569192	-1.48540400899999	-0.564267651260089	-1.2181981780736	-1.64402307206846	-2.08822725303359	-1.87357014427895	-6.85014747639688	-2.22656889118823	-2.97929174639751	-2.63924317665563	-2.29879274542952	-1.01821723534477	0.420008637613912	-2.35802044969373	-2.13915904458758	-7.08388617273217	-1.14923397133857	-2.77317654272223	-1.87633014840548	-1.43028584267498	-0.891029196773072	-0.928227810674688	-2.1684312732504	-3.19531244883760	-2.88686025717093	-3.04140963304234	-1.73358573682690	-4.02188510688458	-1.25976314503260	-0.789231830836689	-4.47483921540259	-7.08388617273217
YOL040C	-0.381235192763365	-1.51710298314880	-2.28117044248779	-3.04618737629854	-0.769600416270076	-1.75320021437880	-2.50813699656848	-3.93341819309288	-1.18560490989391	-1.07569942025342	0.893074545993753	-1.18265639820746	-0.412969663343285	-4.76437499133717	-2.70093995505930	-1.49530858873629	-4.48194957707669	-0.98424501398809	-0.656037771105712	0.385586009240745	-4.86414094332977	-1.58156107509742	-2.02430393191220	-6.23143154434553	-3.97258430768295	-2.31556809711223	-3.0770013891653	-1.86541059303368	-2.48654107111064	-2.57051233760330	-2.06491539986225	-1.93918409125355	-4.82210204598796	-2.38672708705826	-2.57040484309269	-0.699974778624329	-0.321131506758207	0.478667817957566	-0.380948078805769	-1.48265829810229	-3.12208631861762	-2.7300902564379	0.385035649238932	-1.47422546203208	-1.96765648794139	-2.79245239029604	0.180120711730127	-1.22677485000841	-4.82210204598796
YGR257C	-1.37935848817960	-1.63442032523694	-2.30566295242001	-0.675122221639583	-2.31866219162752	-4.11810603265878	-0.730851811215115	-0.493978850436064	-4.23779461555635	0.970537805097865	-1.36134423362726	-1.95908621694698	-0.305461822388663	-3.31951959163739	-1.41823981232130	-3.01844432554423	-1.57966731944364	-3.64213805958224	-0.97386487373603	-0.966595253013194	-0.896382288081605	-2.20212655907785	-1.61242129787606	-11.1184022963241	-2.06398202254155	-1.54504612575215	-3.90161739774547	-2.02534225217567	-2.46411423850618	-3.62480302407055	-1.90667456430349	-5.20901573629654	-8.04025396534666	-0.351355302280789	-2.57570445051098	-0.859141277053889	-2.49558832053504	-1.48425629142042	-1.40544952737028	0.0433321156512808	-3.89881479892718	-3.23929550491942	-2.86003757561002	-2.64454850893763	-2.89030492076313	-2.24845943909016	-0.280425728874277	-1.59115619690673	-8.04025396534666
YMR213W	-0.82221556018639	-1.70920052235462	-2.15740612033051	-1.22466199916311	-2.30788839617298	-3.55031666092463	-1.42779543089889	-2.45172888607566	-2.35735774476837	-0.865014706045573	-1.48716127626480	-1.22825606738254	-1.48245117712599	-2.56314258041864	-0.305035189114318	-0.700097889611055	-3.07068602118275	-1.95094761806781	-1.17046734015957	-0.503642743870854	-1.04148931104924	-1.30425650155465	-0.536189890022177	-7.48413222093381	-3.44196877568594	0.140042748938647	-2.09970306883075	-1.54402674266458	-2.93589578378695	-2.8901313555131	-0.796813033162832	-2.17747326012084	-6.2947071088434	-0.725137041568306	-2.03355077929345	-1.38117588651416	-1.32768684757812	-0.978617835805594	-0.640026643565987	-1.80512837348082	-1.54619070216872	-4.26281145631847	-1.9916962823681	-2.19254554409906	-1.99356956871320	-2.19089102798766	-1.36413225732592	-3.00381991482154	-6.2947071088434
YIR009W	-0.756922616843043	-1.48404380354451	-2.41052757817922	-0.29313718280198	-3.05167852462254	-4.59180349428649	-1.17623984655695	-2.17116511478453	-3.95510049852382	-1.25987785350682	-1.54284548348902	-0.414917892959128	-2.50598047736170	-4.34288065024108	-1.91763411852346	0.0905167000371404	-2.08456178317248	-2.55669732138393	-0.857230545421992	-4.17097633178924	-0.572255303133673	-1.38655743293243	-0.340432130410018	-9.77224539572988	-2.62860999401682	-2.61240087376562	-3.85257642614739	-2.20644819198652	-1.86344027155981	-2.62763071709636	-0.812002164209093	-2.06860153625129	-4.18692654087886	-0.550646447822281	-2.71680644184694	-1.69144654794352	0.292352219119833	-0.414029319174932	-0.772559696815972	-3.01291288223337	-3.45659507477142	-4.28843332320305	-3.45679889791079	-3.19016562021236	-1.06185568321352	-4.8924576583125	-1.31735429388260	-4.38700002151974	-4.18692654087886
YOL081W	-1.26782935080583	-0.89575246142011	-2.24572999273574	-2.98572593653436	0.0490639168721154	-0.929900368440857	-1.51376381968710	-2.45319746976456	-3.11414163122532	0.348722194448564	-1.38658078492732	-0.721185413420179	-2.07091131421382	-4.02910554194535	-1.04838577734539	-0.696354003524608	-3.23950354450358	-1.17562911335524	-0.0772204950177331	-2.29090545720875	-4.00918692122451	-1.20479466557036	-1.27454634419503	-2.98417776868470	-2.19161566460668	-0.718107409101506	-3.01843299081672	-0.905215361104632	-1.81154197042055	-0.477127469166253	-0.53212380613765	-3.4552690137236	-0.727606331977195	-0.80100290751101	-2.39558164330966	-2.36730040173170	-1.05463161767478	-1.10513679704946	-0.731194628565285	-2.05241401575694	-3.99269458133652	-2.34045533361330	-2.15593007334844	-2.37906896427392	-0.0502972838307593	-1.79369204734442	-0.098549170601891	-3.22765781787262	-0.727606331977195
YDL039C	-1.18688910618670	-2.81179159582933	-2.87216415761537	-2.73916159857485	-1.3678515044401	-2.8664633913781	-2.02258908589442	-1.92709622339247	-1.44237078551264	-0.289472974571096	0.792597818064223	0.0659783291042423	-1.37067603025716	-3.12729017090347	-3.38851159254476	-1.95730587313333	-4.71207231222851	-1.66841365225047	-1.17081757824219	-3.24116497302055	-2.63369627407973	-0.83866074157991	-2.10038338243137	-8.53918610513488	-0.689303676871231	-1.92991421637324	-3.82964930141572	-1.87807992802068	-3.78301070598986	-3.92459775449234	-1.84855645728063	-5.05715853242931	1.22894970064004	-1.39369662679784	-2.9954743193946	-1.83628643420038	0.0637093703849209	-0.192218368961738	-0.314469525352769	-0.753682442979883	-5.7602884032868	0.0146354987911519	-0.0220292934863680	-4.44678142255150	-3.19508562099953	-2.30979995231510	-1.10001744308243	-3.09753890939703	1.22894970064004
YOR250C	-0.120329058997528	-1.06211571201618	-1.81554730648257	-1.89989688737258	-1.69336078777681	-3.20381850868725	-1.68578704527892	-1.23863730396882	-6.21216711954768	-0.452577995733776	-0.86684480249894	-1.33676466976811	-2.52066255868631	-5.73940609417056	-3.35140091180913	-0.809886374450726	-1.00950157414411	-1.90065725763398	-1.20984602928640	-2.77861084095368	-2.09569490291030	-1.76439990999292	-0.112676034029784	-7.26392743991894	-4.47743735918467	-2.89665719492141	-2.97199783810392	-1.79891859225675	-2.82219233324305	-2.34518595213883	-0.503660413975237	-1.84058757823785	-4.43269552061269	-0.887335079876345	-1.61043599319505	-0.288934381970071	0.226710864257187	-1.90774138009583	-0.517961402256836	-0.673545036907042	1.28972488547901	-2.67183903781253	-3.32720212560463	-0.480792978041586	-2.92524090958276	-1.58125773995738	-0.0864396344595935	-1.46284156114235	-4.43269552061269
YGL247W	-0.830712537931384	-1.73964431129288	-2.20921133134764	-1.14765802563907	-2.13591058030039	-3.0754280458024	-0.48296279169793	-1.03642430352510	-2.17127999922990	-1.34033038072978	-2.07696948651585	-0.199209707041530	-2.40543152936047	-3.71787696050500	-2.97865822464068	0.252013726221842	-0.190942286838304	-1.58250103341477	-1.22061804846881	-3.61237695264404	-1.45111240350138	-1.38588276753949	-0.950383485289435	-10.9111037734396	-4.50491282785311	-3.5633598109322	-2.59090316528599	-1.59548978235647	-2.98239826838869	-3.81168414693976	-0.903027771244908	-2.77671988202610	-4.7219516250216	-0.621353241355701	-2.71338694474244	0.376674928959821	-0.126181180424815	-2.04067614338377	-0.630369914140356	-1.76836340570008	-1.55018853919819	-2.43691480313338	-2.30100821731825	-3.73779971938988	-1.90620648905317	-0.436334425513877	-1.28837707395128	-3.33706319237103	-4.7219516250216
YNL118C	0.271545648789226	0.0904195925846344	-0.00616739925319488	-2.19013939679899	-2.73812575391587	-3.2020330782204	-1.04579370154729	-3.18529834019393	-3.59495008751701	-1.70859006798219	-1.93393702734509	1.21475723255439	-3.14157926956518	-1.68774760723003	-0.545043860827969	0.156758093620353	-4.80313945868776	0.407305843107842	-1.51628120320733	-2.26235833593408	-0.804168917705686	0.0462839742164720	-0.399565580033957	-7.66367166146839	-2.60214663802389	-3.35193697532186	-2.61313870496347	0.357796205495983	-1.02727605449065	-2.61642707732496	0.447334981031731	1.68480022023039	-5.77619035659782	0.0938792223954067	-0.0450046120766871	-2.35378658609642	-1.06881565743667	-3.03393449546753	0.379748410681494	-2.19350092080894	-1.32337350705033	-4.93705398803225	-2.52215401978023	-3.05646165580137	-1.32022383063936	-2.62445876334574	-0.880612745614694	-2.81386363633315	-5.77619035659782
YOR212W	-1.16189668282571	-0.854340450201041	-2.83704324148674	-3.88612312471641	-2.64556140425407	-3.8269115228165	-1.31953824392140	-2.97511651885600	-3.26213251201923	-2.04006280341711	-1.83639692018380	-0.386340378768589	-2.33114953763666	-1.94740185556608	-3.08665684471077	-2.56769893220254	-0.294439688554304	-0.988634898450526	-0.176310125162397	-1.03210469356191	-2.84524544275778	-1.88736736354369	-1.13954156858920	-7.70685576138931	-5.57964745868261	-4.41833599294512	-2.34893276036243	-2.10499149666680	-1.08184195637481	-4.91926558161263	-1.59792674257704	-2.07296956063129	-4.28434493622133	-0.815413026506928	-3.09936486770414	-0.930437128085391	-1.42311381924935	-2.12569210443382	-1.01827522888175	-2.50150766052808	-3.74315300306512	-2.89835966209924	-1.94988969902918	-2.73666999541465	-2.63672343961167	-1.94259691761081	-0.948818408462346	0.234771618594980	-4.28434493622133
YMR092C	-1.20944855797012	-0.304364282241373	-1.47497920846749	-1.31450445245072	-1.47458697042812	-2.09981489540556	0.223725557531556	-2.01376552784353	-4.23597422782252	0.741172907889789	-0.913648376769166	-1.15544376918353	-1.11721361267938	-1.52825356933390	-0.366498953754194	-2.29607376496213	-6.70190088290363	-2.29386118521102	0.164035058435654	-0.461080882866696	-2.41818602251255	-0.762950809578686	-2.74914798493891	-7.93131602140618	-2.66853312634148	-0.529856683965714	-1.58035036006509	-1.3013788831344	-0.250866021111650	-3.15298904669613	-2.41326863468643	-4.39208225991512	-6.09617831868937	-0.315562874367316	-1.29743437293049	-2.54150580645544	-1.52986655580922	-1.88898630397699	-1.03289965358562	-3.16233170551742	-1.88295209349445	-5.33301801707533	-3.76726491238374	-3.44318119814425	-2.08721647457478	-1.51135842498183	-0.213524461075888	-2.5057293792586	-6.09617831868937
YNL126W	-0.935943319156821	-0.602633596980691	-1.75617159478326	0.0839772007704082	-1.66772749189921	-2.31690985458361	-1.69539104579822	-2.02544632250348	-4.77721023548568	-1.52551006063172	-2.62156675312657	-2.64312442825930	-2.97219062119347	-4.27943900041105	-1.58116208803179	1.61295714531594	-0.4428194445245	-1.01979402001802	-2.78592265483827	-3.21736364018150	-0.236151829713150	-0.994519945704988	2.11609137463300	-9.9475730572098	-3.30392978180764	-2.89882124563918	-3.12789592017379	-1.24223909221342	-2.19835708374753	-3.80358245594118	2.22822014561885	1.39493155287063	-6.85229713042783	-0.713619119443055	-1.78906115650669	-1.58746940964639	-1.21385985368684	-3.09073164178848	-0.581729893406435	-1.02444058661165	-3.384741089041	-3.3797687887543	-3.13796116868718	1.05275138878124	-2.04819195168726	0.114103836085704	-0.81309826053028	-2.72874656661545	-6.85229713042783
YMR001C	0.182667614964007	-0.929485874777133	-0.173672786281555	-3.34605513307582	-1.26525485297632	-1.42009661258693	-1.80581318042527	-1.85967295287658	-5.52710940488932	-1.81801511451235	-2.53969884464624	-1.48476769887011	-3.03864482686873	-3.67274654238405	-2.47820198140039	-0.745546534008618	2.92147176150461	-1.84052908126458	-2.09808711074073	-3.22765184378429	-2.25030991468824	-0.796540337720547	2.23014661062055	-8.98104492833084	-3.30260694074167	-1.84301889612955	-2.73549655216585	-0.125243066947316	-2.86813462482101	-3.47575544961287	1.47123690268239	0.0624132098210545	-5.47237439580988	0.0738226523447499	-0.300749850472040	-1.27264068396378	-0.728219004444836	-3.86245691844864	-0.179923786087163	-0.335956157779533	-2.4679302750061	-4.22955482325345	-3.39275700072793	-0.224610275686735	1.14036938585724	-2.69545956350051	-1.01695593695849	-1.6648798529061	-5.47237439580988
YGL205W	-1.0742105886999	-0.944949772606648	-1.85559534956451	-3.66807222935799	-1.75600339205228	-2.54999492370040	-0.613014231361323	-0.38783466363815	-5.54809168229413	-1.39289933927813	-1.62632351215556	-1.20557077945189	-1.68592473506033	-2.77030003207754	-3.31156204728408	-1.30640529933669	-1.43472631234166	-3.19213548260058	-1.54611475599909	-2.21929861499777	-1.60914630955833	-1.62562313001277	-0.925552671212309	-9.98237689510547	-3.34530080243487	-3.6842369707406	-3.75336945158111	-1.85053636255203	-1.56610935577108	-0.073098378985877	-1.11708750260034	-3.34105972746577	-5.11871267933399	-1.11522849231587	-1.98178815841045	-0.420759869051036	-1.39895499429638	-0.92055586587482	-1.04085598366027	-2.03001536100166	-3.05919715336063	-3.14192792941991	-3.930800744608	-2.38288477876819	-2.43619216783605	-1.83769501949662	-1.74918895744934	-3.89256568561392	-5.11871267933399
YHR104W	-2.90277548377977	0.0685831512543845	-4.61148503940943	-2.11995272006851	-0.803281208932651	-1.90567036934626	0.447364473213686	0.0711144465973223	-6.94709187955238	1.70012020906683	0.98324408783961	-0.833953683250038	0.675411845258627	-2.81599771060125	-1.47070976979127	-2.32903788712731	-5.59335549084528	-0.266924847533118	1.20226585892111	-2.40002464233668	-3.13381950911802	-3.29731510450613	-2.70280067709196	-3.42398230490442	-1.76279321729259	-1.28378431807999	-2.29169286210183	-4.34850134901341	-0.397747424240689	-4.15477537199516	-3.10747502947263	-5.15712460794732	-2.94342713297731	-0.798159298831794	-4.6660894508052	-3.76547410458274	-2.81796994813374	-3.4717060012842	-2.79905569310889	-0.169783708156004	-4.32922974730738	-4.81186518674974	-6.12234040702369	-3.97164756648647	-3.99276103617609	-2.8599216305872	0.659251167265018	-2.95679450270805	-2.94342713297731
YDR524C	-0.613340294351114	-0.519915904091828	-2.55071936464047	-2.94737321857179	-1.10762239417435	-2.08949785899552	-1.73426117495657	-1.82166491495517	-3.41446999450401	-1.01288889694544	-2.67360911339849	0.344601197168562	-4.36370389419375	-3.18659375423392	-1.99886785204441	-0.377834824764211	0.951981100502406	-1.63374586694049	-2.48791195371130	-4.30178376602123	-2.68587441564628	-1.18380719566827	0.0545688423534557	-11.6463614116457	-2.4329151832612	-3.74181638095938	-3.46540129931146	-1.44409746583222	-1.61379721699663	-1.04707436947001	-0.127866375310392	-1.22035693745122	-3.93955199049071	-0.664923033743466	-2.55417041931883	-1.10495532401123	0.672983199689788	-2.71192916730786	-0.249893427262057	-3.08455465454772	-3.26379410257035	-3.46197663532611	-2.68940264322975	-1.08941869640765	-0.633171095119394	-2.25440423349577	-1.22810387988366	-3.82394587264964	-3.93955199049071
YOL052C	0.205350291799080	-1.51368588428412	-0.441274214021929	-1.95705177552503	-2.14098628140582	-2.98347305272066	-3.25874423890546	-4.41468295820661	-0.983671037865422	-2.16283894589052	-0.203668288805043	-0.621825991117076	-2.22194272647627	-5.46383112979653	-2.66676983644878	-0.315293967319961	-4.42542876684133	-1.43045166191142	-0.366588284918735	-1.66092211274630	-3.55495039990008	-0.148317262327777	-1.46137845555340	-3.42489732438933	-2.82409296251889	-2.28338698073764	-2.89655137929583	-0.728968370397006	-2.44751361211557	-3.31111620528871	-1.03175447479733	-1.73525861942774	-3.75709897623697	-2.84656288988185	-0.752165728697543	-1.06743336330697	0.557901964139663	0.554929452822416	0.0231303063419138	-1.37332772678365	-3.16571128513825	-3.77847523334909	0.768236138756262	-1.69482965918585	-0.708051435890529	-1.11869865754062	-1.80916446080597	-1.88786710566053	-3.75709897623697
YGL018C	-0.886493676946587	-2.32681755421165	-2.17363704733395	-2.65205906820783	-1.07121077359737	-2.49576418282894	-0.821092593469982	-1.40224629366785	-2.56859206250576	-0.643882188877069	0.0514243316554183	-1.50164511430124	-0.438334272628293	-3.62831540425591	-1.6012297458244	-1.83228650527826	-3.97595909777347	-1.94485592667972	-0.0567799996906565	-0.510342136679172	-4.35916914816881	-1.86776057631111	-1.94611403058516	-6.31769916620469	-2.37584693462278	-2.12681060311497	-1.99645072959019	-1.39526561110988	-3.08900261960318	-3.56974167638052	-2.23753329736834	-5.29230972378289	-3.48189537038687	-1.58977685592907	-2.90889241319679	-1.20467178738888	-0.675736019264233	-0.367237606526913	-0.497934274859608	-1.68162336461224	-3.51090993476799	-4.06770480225032	-0.976072129648026	-4.19545820803773	-1.5389102291914	-3.60692517684591	-1.04600720147739	-1.95069397200366	-3.48189537038687
YOL069W	-0.654635630240524	-0.927107861227248	-0.840097329733814	-2.76497487068426	-1.65379505733000	-2.09745093310580	-1.64072466820021	-1.78680338046671	-6.35051839239995	-2.72583694522429	-1.76468411890826	-1.41184577277461	-3.08811403854847	-2.96351313812708	-2.62007369590160	-0.866943331608146	0.306949497756294	-1.80629563897627	-1.20434646888723	-1.71587589734915	-2.12002241401634	-1.19094222035618	1.33841200045627	-7.3486121782947	-3.8123680679388	-1.68274742869476	-4.68658786345298	-0.8508837389986	-2.43010402214344	-1.81522135746970	0.197777300035114	1.02092926658791	-5.34969308035761	-0.604042831813313	-1.06681440861844	-0.799466004955414	0.210352216735185	-3.89114684912949	-0.572184804844944	-1.17628264028805	-0.288382994589869	-3.91588113299396	-4.19741873304492	-1.57890737478311	-1.71119390579106	-1.58722033840804	-1.59678516275951	-2.04659530241787	-5.34969308035761
YOR011W	-1.32270970150732	-1.47214026016114	-2.50200654416107	-2.73992672788028	-1.66073704904700	-2.58678180279022	-1.62342432463283	-2.47819034278902	-6.584256769639	-0.8382312598956	0.0393955002521598	0.355499612710922	-1.08323863978918	-1.63228288112507	-2.70182627588887	-1.35580780963209	-4.84677830188573	-2.06925021212915	-1.12466108748213	-2.47935749545052	-2.82035504387405	-1.78032731887615	-1.2720411013035	-11.1649506104737	-1.12949800136096	-3.35764255373646	-2.28717408342098	-2.16803348089017	-2.88013450352739	-3.89706755399155	-0.817289908614069	-3.06959336531138	2.94280221402538	-1.43588354485128	-2.66004673472895	-1.22983938588027	-1.04537038900999	-2.56084161956711	-1.21141397389216	-2.88118153633306	-3.86885503626649	1.38361097236476	-4.46433227367191	-3.94565964835233	-2.07884683966661	-2.71176507811398	-1.98396356659462	-1.19229416877298	2.94280221402538
YGR008C	-2.55360284379542	-1.21394312346202	-3.58281618143854	-3.54669449351833	-0.610743965145102	-1.97289719983265	0.395347807903384	-0.345996053327781	-6.73483323883946	0.754728697396885	0.596794910407005	-0.359747659504671	0.090185610890816	-2.10757093716084	-1.93414536110113	-0.576824883172161	-4.1923684342007	0.259777402319726	0.255086082065841	-1.11139944136473	-2.11709000209661	-3.08223174817664	-2.18337949334819	-3.21829620058355	-2.59379681367712	-1.42589444846847	-1.36396587692379	-3.09730213372146	-1.62145575038941	-4.07623125043364	-2.00699165780955	-3.27105422864566	-1.43642708833819	-0.719444244315583	-3.63747312095056	-1.88353967612634	-2.96612895708592	-3.51007427668923	-2.47975837778366	-1.86583980627444	-5.08978679973011	-2.93720859999526	-4.46086391278816	-2.01425872581718	-4.41061591363342	-2.53938208454181	-0.144677813669101	0.555555872042246	-1.43642708833819
YGR281W	-2.89264249966988	-1.60613453920468	-3.82194108703985	-2.09402739717495	-0.298409513856682	-0.717923563075008	-0.112982713733485	-0.117465228866439	-6.03281545900707	-0.467575726529481	-0.0170468952274764	-0.165682848276252	0.446863838653381	-1.44191289460884	-1.73304134076808	-2.53261837289976	-3.37095367757004	-1.42285980900671	-1.21213734514314	-1.89623229321077	-1.33925488412204	-2.32627853949684	-1.48712042443287	-9.22844344165497	1.02628227215431	-3.81992589137401	-3.71268870189004	-3.15303964821731	-1.97662105345716	-4.24308113332456	-2.36921719442822	-3.12284912138597	-2.81236143257203	-0.373658417865838	-3.74974271784352	-3.05948058970258	-1.95562466525596	-2.14087077507845	-2.09183031115165	-1.21980262534205	-3.16828500442084	-2.76066798204546	-4.81530913799232	-5.36459898389683	-3.50583836584516	-2.31473834060326	-0.309811996593312	-0.800805290132141	-2.81236143257203
YML014W	-0.993914758091659	-1.14572379872141	-2.16152014403911	-0.295758999021228	-1.58523243037063	-2.85219715497194	-1.46584727076215	-1.0985110501025	-2.42682623461906	-1.08771113702493	-2.13295495048333	-1.48418728643506	-2.19968507408253	-4.99529447788954	-1.53844466303376	-1.48235465949103	-2.57032811945279	-2.86778059841159	-0.778412642041752	-2.24096626124423	-1.73230140603323	-1.09083767338509	-0.67351038463946	-8.25454712898994	-3.43545910016841	-2.42823186772078	-2.23925916426466	-1.80844315312832	-1.65860427272399	-3.7318558018598	-1.05682838202047	-3.99258117478661	-6.05419453893548	-0.956216521424713	-2.24265592273706	-1.38167427003180	-0.00152315323307344	-1.01817572213946	-0.708345157310776	-1.79174877048685	-1.59514233188861	-3.70526207154232	-1.49107201631274	-2.08414883259312	-1.32521626863875	-2.40733679488245	-1.09813325899157	-4.03756123228855	-6.05419453893548
YIL095W	-0.250074211850261	0.251619069348538	-1.52840342090787	-3.73673879381622	-0.66242702781127	-1.11150965027479	-0.946378594251581	-2.26225295626187	-4.09675644903018	-1.86736340084178	-0.521665430687485	0.43181816221486	-1.14900173919431	-2.10571197911073	-1.81247478142977	-1.74069085029833	-3.74386968070718	-0.926771881246413	-0.180309704730573	-1.10895738226741	-2.30997523164584	-0.835182806424789	-1.54246893162309	-6.05082541236393	-1.65705012291902	-3.74595421319942	-3.04398332193425	-1.09472909677587	-0.73434640431612	-1.64851135326726	-1.91337165267210	-1.68068904895948	-4.13437857905004	-0.870654044288813	-1.85875948783827	-0.866067317770546	-0.81393363170659	-1.06169880071571	-0.264314633911251	-0.952989123018532	-4.88294937445875	-3.82209777088407	-3.57415465107714	-4.66091069813802	-2.27582290560607	-2.36943210936005	-1.78680684101386	-3.25833492916425	-4.13437857905004
YDR481C	-1.82346560038089	-1.72577230365687	-2.64430744723753	0.276328201510887	-2.14447325581535	-3.22690405851299	-1.05417085735617	-1.92708956498621	-6.60072094413714	-0.601000634295071	-1.31592854382411	-1.55681823029057	-1.27085995561641	4.17585384831102	-2.60999052074965	-0.55044830095889	-4.75735632631736	-1.29871448831784	-1.11113077416204	-0.827275354977906	-1.60545750231383	-3.14673867944977	-1.13003805769698	-13.5488129883616	0.508670545005203	-3.34454891503015	-2.44373683010163	-2.78477002940977	-3.21727841436897	-4.70573144906463	-0.252132010765492	-3.37590737621296	-6.0645459440874	-1.55504952033878	-2.81385747161287	-1.96479576701575	-3.67143892651036	-0.863277674597571	-2.17641219888407	-0.334081107568906	-4.53814451353164	5.29500532575216	-5.35850383784946	0.136983612170228	-3.53558216341060	-1.17923823978028	-0.493891309036365	-2.0198113892273	-6.0645459440874
YDL212W	-0.0114301963485664	-1.2492907962053	-1.70945253969313	-2.3303606325637	0.325821242694232	0.420981754184495	-1.85553460389375	-3.60362235273848	-1.03337491457944	-0.864927274240114	-0.956483120477741	-1.44150954393796	-2.09545777848879	-2.92512157137821	-1.11925358093010	-1.79768957865068	-6.09511250016864	-2.54780205201017	-1.80180059397668	-1.74638142134928	-2.25151575850260	-0.396592513137193	-2.30695111745722	-10.9092936828391	-3.26769794557361	-2.61817350840301	-0.407074436778624	-0.92458612558466	-1.55111954770405	-3.28187884988753	-0.976117764409389	-3.34486387602622	-5.66465784777955	-2.06660664102589	-1.90946141554376	0.214710730986674	-0.917324987976645	0.0422577661967729	0.206977304465761	-3.39805803583780	-3.22581323781346	-1.83265824108527	-0.931118770202141	-2.31757612320938	-1.73093818677491	0.380023854744396	-1.29966700721562	-2.81005746164685	-5.66465784777955
YJL053W	-1.45973570662966	-1.15742718546842	-3.44801920465647	-2.05618220910006	-2.69078768603474	-3.93201490081758	0.577257198273402	0.340533098861512	-6.99042260368915	-0.536460826010995	-1.36793944005683	-1.18275837191700	-1.58563308203290	-3.30691378585585	-2.23334483172056	-2.00469358186509	-2.46688778564234	-3.83334484756433	0.483537631308535	-1.05079908599697	-1.36853725640525	-2.42861898880525	-1.28133768396041	-11.5512840925929	-3.45230156247904	-2.04191878823521	-2.20568018080528	-3.38164082907137	-2.22609162098803	-3.63733926991236	-1.85396725489386	-3.99205457163905	-4.91604284153032	0.232053629456664	-3.26379532512233	-2.24245609233762	-2.18848158986155	-2.80846036759256	-2.00817300127588	-1.52535280531998	-1.33425109402391	-3.23037532644894	-6.14270429173955	-4.21449620041995	-2.62421645348118	-3.09788374742486	-1.82545731343610	-2.81357537969023	-4.91604284153032
YLR222C	0.715096238214467	-1.10645307252757	-0.644459725076258	-3.73156905243231	-1.81033288895971	-2.65475221896833	-2.20743520284223	-3.6757531247706	3.2481830983324	-1.38348865148818	-1.11691480085822	-0.808256670630963	-2.55661386462448	-3.66139542438906	-1.48833131489435	-1.71602741209665	-4.15159696644155	-1.51425022288152	-0.835170489590034	0.124882061799996	-4.0432770951877	-0.236379084495833	-1.54084327303631	-6.4182833249135	-3.54137031097064	-2.32289803750650	-0.5507572340163	0.646000033506038	-1.25448488347822	-2.75637341096541	-2.28857502747188	-2.78120201470807	-3.49866743548424	-1.66353626734409	-1.00665249568778	-0.0727471434931038	1.20038991756873	0.181159261288494	1.17819920418550	-2.77595118019682	-4.3910656646813	-4.3645022509537	4.68176574218842	-3.29457784731808	-1.95093505184777	-2.6334506732781	-1.545923765273	-1.64483930484068	-3.49866743548424
YER008C	-0.109762906502773	-0.192259348407377	0.0959994913622683	-1.89569013356133	-0.118020320361098	-0.46028222360993	-0.437901932247622	-1.39851763730007	-4.97609347659283	-1.84503532518894	-2.03210209667262	-0.956307646200088	-2.84232667672235	-1.05261189236426	1.11081529307715	-2.36545482763597	-3.62151383504243	-1.92622851471511	-2.75263810474101	-0.802440778659	-1.76043017557879	0.554593734562898	-0.207407771975693	-11.3317523330355	-0.814896954479282	-1.18652837399273	-0.00457399213846267	-0.421311601179200	-1.81057551934143	-3.16636795799517	-1.05645531348064	-2.07996186782658	-3.92348128066823	-1.81781444072950	0.6115662586439	-0.755726669966569	-1.97440857040522	-3.12542913968795	0.0199787866297943	-3.78828580364638	-3.07023431548254	-1.99915961066438	-3.74057748584827	-2.22465855780218	-2.3673401000009	-0.778075365426954	-1.22210098464695	-1.36530504831432	-3.92348128066823
YML027W	-1.08520510415499	0.490287078007576	-2.39854902319486	1.29497427087082	-2.67412782133706	-3.53103698373677	-2.86759687803093	-3.11063545899154	-6.02508330474595	-1.08582900621124	-1.88167465303218	-2.41066750281830	-2.79352679212292	-4.54952492754225	-2.50960180758984	0.583922043874049	-5.16392237764647	-0.666840103722592	-1.47150532650140	-1.66302592732262	-1.38315488781276	-1.18341944856515	-0.38286670906543	-7.17152748501407	-1.64960896559494	-3.68685582048863	-1.34083961923353	-2.29370908551525	-0.333995118593516	-3.34561707914608	1.86979747893962	-1.98905492579808	-5.46807284263507	-2.72769667970648	-2.19387288753245	-1.28844321907602	-1.82254005822660	-2.89863621324726	-0.945368968942865	-1.22548343277358	-1.29516708058065	-4.21465021020641	-4.11822429293404	4.73583411039624	-1.69415580655179	-0.573661728478329	-0.39531495047603	-3.45944397710956	-5.46807284263507
YJL024C	-0.319722585254495	-1.26197128154616	-0.992510497649986	-1.28741447497715	-2.49367607210823	-3.14289352880161	0.177418227588587	0.246630635558672	-4.60355787577296	-0.240289544420069	-1.88466792382729	-1.11712749614247	-2.8005885760059	-4.3132179239362	-1.95138602082538	-0.393452810399924	-2.06590641332534	-2.51766832243266	-0.587239342381224	-4.16866715469383	-0.462667761283135	0.192645003790249	-0.0138650752191597	-6.81770960327607	-3.01104795601956	-3.64137732838082	-2.72166932018287	-1.33926882744345	-1.93053866569573	-4.59095202045622	-0.419976672276612	-0.65749220206585	-5.48830080254304	-0.619819623418156	-0.465009492389362	-0.440541932919947	-0.472912894470956	-2.26127395807501	-0.269576336699979	-2.48641018837255	-1.04569333673164	-3.33103162749276	-3.54550249148078	-5.00128940724097	-1.82698679484411	-1.95928671803882	-1.26923424359120	-6.51076858095915	-5.48830080254304
YMR145C	-1.30401067982048	-1.02871798884000	-2.87182421297640	-2.65471560567144	-0.045948815124391	-1.40517822089516	-3.04010654575495	-2.28221858255629	-4.02506132853583	0.129217329335009	-0.431638506666876	-0.430650174269902	-1.48403442414116	-4.91818643621608	-2.58129731962063	-1.77565086515535	-2.81308550587037	0.651178256149467	0.764076023037688	-4.13629764222889	-1.36505098558794	-1.81395907894280	-1.45584960714094	2.28584244934304	-2.58277416937915	-1.13817369314492	-5.09875620451566	-2.08869782902588	-1.15048682487784	-3.02905920896781	-0.877324676631315	-3.67710583993333	-2.61849818905061	-0.692686919984105	-3.33797729711362	-2.43001573205884	-0.225614617848703	-2.55850037084389	-0.809824700398557	-0.600165427941212	-3.62114157592036	-4.47133456426336	-3.36963064936364	-3.8766721468565	-2.76875950992018	-2.40175542591689	0.63209262126693	-2.50287647209421	-2.61849818905061
YMR015C	-1.4519793681787	-0.720390204537386	-1.94942173454465	-2.21151929652421	-0.858204105027165	-1.80003172441587	-0.906349832893384	-2.94140983434230	-4.35692242950701	-0.949053585258242	-1.91833363308171	-0.0557344286534287	-2.06194748714710	-1.59510362708917	-1.39435310467681	-1.96041969658846	-4.24108013534472	-1.36913812123971	0.69663672645179	-2.51973303385589	-1.04179272300533	-1.11300965822367	-1.41820350661219	-5.04937855808843	6.92142353667118	-3.44591738116180	-2.85021352254415	-1.95015468712809	-1.64767896712741	-3.78498941718889	-1.74694463025391	-3.79635130992310	-3.40613118967546	-1.29995721883254	-1.79789950772952	-2.06723918399526	-1.93208760793223	-1.84987810406676	-1.10131339276519	-1.03873573012085	-3.95234941684391	-1.176190443384	-3.84813504302193	-3.48809449168583	-2.46126772030426	-2.48815903407492	-1.19546096313242	-4.06274730613184	-3.40613118967546
YGR156W	-0.969839189374857	-1.87497965960509	-2.04837089379569	-2.37239570569502	-2.30395566033394	-3.20509626770403	-0.921895200200341	-0.363270674907085	-4.39797860221128	-1.48009519388492	-1.21447344221657	-0.900457543040455	-1.53008860001986	-3.75898275989286	-2.0604625722558	-2.60906667109063	0.595135820328067	-2.78655140200225	-1.85790417513104	-1.43617192537613	-1.60677053711723	-1.45422011311065	0.375355404881179	-14.1197583894992	-3.10997840152812	-3.05315759363285	-4.19804162464708	-2.35305916049124	-2.97099259511567	-3.57697302173397	0.425783078956297	-3.19707398168344	-5.71549307950925	-1.72544190710842	-2.03149384815579	-0.502461162965798	-1.04352318911295	-1.32110007037956	-1.01362506891158	-1.71354099094203	-2.32354027193195	-1.02948599326045	-4.2863485518842	-2.27836017121218	-2.54052882460519	-0.0690262872300603	-1.06001633031524	-4.33758822200449	-5.71549307950925
YDR297W	-0.415611580273521	-0.477424442823231	-1.35034752530311	0.286611888994779	-1.45231419116215	-2.22201602106505	-3.84061112911741	-3.9674343388832	-3.48285607917449	-2.55262262652389	-1.4374796732359	-2.17001280283735	-2.74094654765052	-4.6843135431275	-3.36681715644712	-0.000459786978031238	-2.83486654142858	-1.07318455094583	-1.81893019278771	-2.27176696942655	-2.27035550697516	-0.728313352465446	0.400403440418469	-7.7430258672844	-3.24275225758925	-2.75267903558538	-1.90687123801429	-1.19717235982854	-1.26808311788839	-4.50303787468185	1.28883436200805	-1.57769721925142	-2.99700764789422	-2.31904753309593	-1.43297506237727	-1.6309861903369	-0.686249313389765	-2.64934177393419	-0.218575387850126	-1.86707415664274	-2.46365625534406	-3.73786113886299	-2.31368566853138	2.25178383405860	-3.39216899524656	0.924769802680568	-1.02467789113119	-2.85232409591265	-2.99700764789422
[truncated: 2,783 more rows]
[truncated: 320 more columns]
