# Supplementary material for: A factor analysis model for functional genomics
Source: BMC Bioinformatics. 2006 Apr 21;7:216. doi: 10.1186/1471-2105-7-216 (PMC1468435; doi:10.1186/1471-2105-7-216)
Supplement: Additional File 3 — FAM predictions Tab-delimited file with 3225 lines each with 370 columns, including gene names (first column) and GO accession numbers (first line), for 3224 genes and 369 GO-BP categories used in the text. Contains SVM prediction scores realized when a gene was part of the validation set. [file 1471-2105-7-216-S3.GZ › SVMpreds.txt]

GO:0050658	GO:0007114	GO:0051029	GO:0006289	GO:0030004	GO:0030641	GO:0006623	GO:0006914	GO:0042273	GO:0009607	GO:0006006	GO:0045941	GO:0006094	GO:0042144	GO:0048308	GO:0006348	GO:0007091	GO:0001302	GO:0009108	GO:0006418	GO:0007533	GO:0006606	GO:0007059	GO:0009206	GO:0008202	GO:0019932	GO:0045047	GO:0006611	GO:0007117	GO:0000165	GO:0000226	GO:0030466	GO:0008645	GO:0006512	GO:0006608	GO:0008033	GO:0006402	GO:0009112	GO:0006913	GO:0009063	GO:0006379	GO:0015698	GO:0030490	GO:0000079	GO:0000080	GO:0030384	GO:0016265	GO:0007006	GO:0015749	GO:0006885
YDR479C	-0.642195	-1.11803	-1.07275	-1.15915	-1.14569	-1.26298	-0.961881	-0.940783	-1.28322	-0.802668	-0.615189	-1.19319	-0.686066	-0.843355	-1.47902	-1.22757	-0.822818	-1.26243	-0.456755	-1.34102	-0.971787	-1.39652	-0.844299	-1.46719	-1.61993	-0.993308	-1.42408	-1.24019	-1.30015	-0.946359	-1.03851	-1.16414	-1.3524	-0.527822	-1.16894	-1.07145	-1.2129	-1.28284	-0.90326	-1.27096	-1.31366	-0.978702	-1.30383	-1.26151	-1.21901	-1.31665	-1.05454	-0.809296	-1.32911
YDR009W	-0.960557	-1.04468	-1.07594	-1.00563	-1.00225	-1.12802	-1.16836	-1.0302	-1.58768	-1.03175	-0.576894	-0.684503	-0.867294	-1.21609	-1.55955	-1.62849	-1.54863	-0.895814	-1.02208	-1.33679	-1.32775	-0.854706	-1.08717	-1.46461	-1.45515	-1.21064	-1.56426	-1.25707	-1.08631	-1.29379	-1.24881	-1.54017	-1.08421	-1.32976	-1.11494	-1.04338	-1.015	-1.46326	-0.820913	-1.40766	-1.21797	-1.27831	-1.35728	-1.35703	-1.1395	-0.913776	-0.910393	-1.49356	-1.0631
YER014W	-1.38931	-0.490603	-1.42761	-1.06942	-0.992709	-1.23806	-1.22703	-1.20117	-1.40793	-1.23247	-1.06309	-1.35396	-0.859071	-1.18738	-1.25447	-1.46678	-1.33617	-1.155	-0.792374	-1.40806	-1.13335	-1.48706	-1.06581	-1.54045	-1.00438	-1.13353	-1.35618	-1.34234	-1.01104	-1.1181	-0.991545	-1.43888	-1.09954	-0.679715	-1.44287	-1.05504	-1.62403	-1.29102	-1.06173	-1.21733	-1.23411	-1.30337	-1.55582	-1.29127	-1.35651	-1.19318	-1.21968	-1.30466	-1.0823
YKR066C	-1.57822	-1.11903	-1.40227	-1.29731	-1.06905	-1.04146	-1.22427	-0.973176	-1.49679	-1.17271	-0.636603	-1.76726	-0.867542	-1.58616	-1.42512	-0.812781	-1.08612	-0.910665	-1.13814	-1.48803	-1.07012	-1.486	-1.07917	-1.512	-1.51048	-1.27156	-0.968449	-1.4067	-0.919839	-1.29088	-0.724197	-1.51604	-1.11278	-0.744858	-1.47211	-0.50344	-1.02296	-1.36504	-1.51785	-0.687239	-0.849231	-1.242	-1.47188	-1.20486	-1.3919	-1.18193	-0.99719	-1.43203	-1.09413
YGL232W	-0.606007	-1.16831	-0.974909	-1.31466	-0.69615	-0.688612	-1.05926	-1.47775	-1.43668	-1.10312	-1.73705	-0.975932	-1.52124	-1.39373	-0.901767	-0.851315	-1.23302	-1.10251	-0.626629	-1.03793	-1.24397	-1.33059	-1.61666	-0.8881	-1.15689	-1.14663	-0.666185	-0.920903	-1.38695	-1.35286	-0.99654	-1.07511	-1.65203	-0.909059	-1.17113	-0.954003	-0.858692	-1.2246	-0.652194	-1.15152	-0.458954	-1.477	-1.02523	-1.24171	-0.672189	-1.35463	-1.40151	-1.36615	-1.63151
YIR018W	-1.27377	-0.951025	-1.44714	-1.19104	-1.05387	-0.950246	-0.940505	-1.37908	-1.43666	-1.10048	-1.16533	-1.04601	-1.04385	-0.811225	-0.87471	-1.12552	-1.01929	-1.08531	-1.04248	-1.10077	-1.26446	-1.64362	-0.90157	-1.54925	-0.64086	-1.4246	-1.66299	-1.45246	-1.12332	-1.14268	-1.30639	-0.976573	-1.29609	-0.927383	-1.46721	-1.43867	-1.02707	-0.746123	-1.25428	-1.08876	-1.12616	-1.12984	-0.796646	-1.45135	-1.54942	-0.895597	-1.08878	-1.32321	-1.27803
YER174C	-1.35043	-1.59538	-1.24758	-0.568101	-0.861244	-0.993611	-0.827383	-1.0324	-1.49396	-1.00858	-1.39465	-1.34624	-1.33056	-1.05427	-1.32998	-0.319308	-1.17501	-0.961877	-0.839929	-0.925383	-0.593129	-1.10738	-1.23656	-1.38164	-1.19023	-1.43569	-1.32575	-1.26004	-1.58273	-1.26716	-0.802059	-0.692758	-1.27492	-1.43702	-1.23288	-0.874532	-1.2783	-0.856535	-1.06953	-0.919887	-1.10334	-0.741625	-1.3443	-1.16246	-1.23718	-0.587452	-1.12116	-0.998678	-1.25406
YLR256W	-1.48549	-0.716932	-1.73305	-1.51496	-1.28088	-1.34776	-1.37652	-1.23106	-1.19119	-1.28591	-1.34142	-0.465065	-1.05963	-1.18629	-1.01823	-1.65909	-1.04383	-1.12588	-0.642355	-1.2128	-1.49135	-1.82011	-1.1888	-1.30879	-1.02563	-1.36516	-1.25373	-1.79319	-0.934875	-0.920438	-1.23294	-1.37709	-1.41245	-0.892882	-1.81367	-1.36442	-1.40966	-1.21089	-1.42717	-1.2938	-1.53492	-0.79889	-1.43132	-1.32573	-1.4832	-1.22396	-1.48193	-1.35819	-1.3901
YLR014C	-1.12054	-1.36532	-1.18814	-0.954636	-1.18803	-1.25834	-1.3992	-1.55463	-1.31185	-0.82347	-0.941638	-1.27429	-1.05214	-1.23437	-1.22472	-1.02766	-1.15835	-1.1564	-0.885332	-1.81079	-1.07232	-1.3803	-1.42619	-1.49162	-1.43035	-1.19042	-1.32505	-1.1674	-0.914292	-1.01443	-1.34555	-1.27683	-1.38307	-1.05474	-1.2548	-1.05165	-0.895189	-0.569436	-1.01328	-1.1424	-1.28254	-1.13048	-0.744613	-1.36003	-1.31233	-1.31599	-1.32468	-1.31045	-1.36275
YDR289C	-0.805886	-1.07669	-1.00358	-1.03704	-1.50879	-1.32863	-0.678894	-1.15957	-1.04586	-1.19086	-0.783195	-0.957779	-0.852046	-1.31699	-1.45773	-1.00756	-1.35906	-1.22606	-0.826283	-1.61736	-0.740715	-1.15679	-0.76869	-1.45573	-1.52818	-1.04389	-1.08413	-1.13868	-1.08027	-1.20607	-0.803487	-1.19592	-1.28723	-0.84746	-1.07827	-1.28562	-0.847669	-1.46274	-0.952176	-1.8825	-0.730113	-1.67858	-1.0941	-1.62227	-0.978912	-1.13685	-1.31322	-1.20364	-1.27008
YOR026W	-0.804124	0.0632146	-1.0739	-0.933054	-1.57919	-1.54822	-1.8935	-1.83961	-1.44096	-1.46382	-1.33846	-0.864458	-1.31524	-1.1578	-1.25893	-1.47764	-1.52858	-1.15147	-1.4721	-1.31255	-0.895529	-0.840272	-0.260395	-1.48837	-0.972913	-1.1904	-0.993825	-1.09399	-0.942384	-1.14882	0.146146	-1.4369	-1.20717	-1.46523	-1.10764	-1.09033	-0.87887	-1.6332	-0.749415	-1.25347	-1.08576	-1.19744	-1.40179	-0.838951	-0.575842	-0.969283	-1.06222	-1.53732	-1.18667
YNL244C	-0.768554	-0.889499	-1.16086	-1.57027	-1.30588	-1.25191	-0.875149	-1.62003	-0.85684	-0.618685	-1.16079	-1.36237	-1.19657	-0.927375	-0.833744	-1.25395	-1.42164	-1.25839	-1.35778	-1.57987	-1.12876	-0.7036	-1.34776	-1.2775	-1.35738	-1.26401	-0.753432	-1.26987	-0.608625	-1.33185	-0.411438	-1.0916	-1.05491	-1.1863	-1.09508	-0.715866	-0.937397	-1.06778	-0.711592	-0.7046	-0.813851	-0.921096	-0.891563	-1.21908	-1.02224	-0.880771	-1.22223	-1.14076	-1.03387
YIL005W	-1.71645	-0.713761	-1.70522	-1.29899	-0.599408	-0.775992	-0.924717	-1.26787	-1.54548	-1.08524	-1.67029	-1.03214	-1.40231	-1.17396	-0.871783	-1.79348	-1.48512	-0.76445	-0.794436	-1.17723	-1.25815	-1.29309	-1.08631	-0.936429	-0.479541	-0.8038	-1.17815	-1.84697	-1.21891	-1.12889	-1.83405	-1.14774	-1.41462	-1.0802	-1.71174	-1.4041	-1.23414	-1.3923	-1.35422	-1.37191	-1.33542	-1.00427	-1.74843	-1.40601	-1.46855	-1.1203	-0.675419	-1.39305	-1.39805
YGR098C	-0.64182	-1.16883	-0.613795	-1.68089	-0.974916	-0.922487	-1.21819	-1.46901	-1.50013	-1.24385	-0.38101	-1.116	-1.25044	-1.26503	-1.2875	-0.532883	-1.31251	-1.20256	-1.53958	-1.49897	-1.2403	-0.661749	-0.976008	-1.53391	-1.21301	-1.40327	-1.13116	-0.64056	-1.30279	-1.04812	-0.852713	-1.02615	-1.0037	-1.22474	-0.702557	-1.19934	-0.641671	-0.964272	-0.399996	-1.07926	-1.04574	-1.05747	-1.25171	-1.49444	-1.39919	-1.02453	-1.28283	-0.872116	-0.985577
YGR268C	-1.46626	-0.915159	-1.64138	-1.4214	-1.59688	-1.51597	-0.741044	-0.835071	-1.39665	-0.813185	-0.804582	-0.335951	-1.09171	-0.956895	-1.0342	-1.15267	-0.969223	-1.32399	-1.06714	-1.39292	-1.0705	-1.77942	-1.25598	-1.54253	-1.21864	-1.16073	-1.2322	-1.61821	-1.20813	-0.923392	-1.20837	-1.30612	-1.05842	-1.00828	-1.63178	-1.48421	-1.17802	-0.883123	-1.45877	-1.061	-1.08611	-1.01607	-1.52543	-1.19071	-1.63532	-1.32933	-1.05224	-1.65646	-1.04009
YNR051C	-0.930575	-0.830573	-1.19888	-1.49037	-0.823498	-0.793551	-1.43143	-1.48723	-1.2175	-1.31662	-1.15265	-0.691752	-1.51842	-1.24177	-1.14821	-0.820093	-1.23619	-0.664547	-1.37678	-1.43771	-1.30312	-1.05845	-0.803046	-1.33229	-1.25682	-1.11971	-0.878005	-1.11351	-0.870205	-1.11911	-0.703843	-0.991641	-1.31041	-0.959712	-1.25099	-1.45459	-0.669804	-1.39635	-0.420337	-1.32741	-1.03504	-1.39522	-0.545377	-1.57337	-1.09648	-1.00769	-0.78653	-1.3494	-1.29386
YMR300C	-0.83975	-1.53067	-1.73169	-1.2795	-0.954993	-1.33871	-1.52459	-1.53569	-1.17688	-0.990008	-1.17104	-0.612236	-1.14599	-1.10671	-1.20013	-1.12743	-1.2814	-1.15692	-0.996513	-1.25503	-1.34409	-1.80158	-1.29688	-1.1694	-1.13191	-1.11264	-1.31556	-1.69355	-1.244	-1.02156	-1.40082	-1.3438	-1.34073	-1.17054	-1.68727	-1.02748	-1.1422	0.614309	-0.84991	-1.43205	-1.26	-0.859374	-1.04716	-1.05097	-1.26507	-1.21351	-1.10732	-1.1114	-1.32023
YPL248C	-0.768744	-0.911344	-1.48307	-1.13198	-1.21477	-1.00911	-1.55575	-1.29587	-1.24349	-1.3119	-1.28493	-0.44955	-1.28255	-1.13435	-1.52059	-1.6309	-1.09741	-1.25732	-0.736469	-0.973863	-1.08166	-1.42035	-1.26865	-1.19394	-1.16852	-1.13443	-1.28922	-1.71242	-1.10451	-1.12337	-0.906223	-1.35677	-1.4709	-1.16375	-1.42529	-0.794484	-0.99039	-1.0661	-0.899772	-1.33107	-0.99109	-1.10291	-1.58311	-1.48225	-1.35056	-1.15539	-1.72755	-1.25315	-1.44972
YLR382C	-1.45114	-0.966762	-1.34509	-0.834406	-1.1992	-1.2399	-1.61976	-1.26466	-1.49525	-0.808891	-0.877622	-1.68016	-1.16927	-1.05009	-1.25318	-1.17914	-1.48741	-0.893871	-1.21927	-0.332423	-0.689484	-1.36383	-1.28162	-1.41659	-1.24709	-1.07354	-1.22049	-1.36537	-1.06939	-1.27135	-1.49671	-1.17962	-1.44211	-1.4281	-1.33019	-1.55295	-1.29002	-1.62227	-1.35317	-1.28867	-1.56445	-1.37276	-1.4607	-0.843374	-1.49762	-1.4067	-0.622942	-0.742028	-1.42387
YBL101W-A	-1.36035	-1.01454	-1.44808	-1.6156	-0.905457	-0.846557	-0.998644	-1.04962	-1.16477	-1.53564	-0.677615	-0.712988	-1.1172	-1.41339	-0.886734	-1.67994	-1.28467	-1.2047	-1.15333	-1.3365	-1.70535	-1.36199	-1.39029	-1.3956	-1.19655	-1.40624	-0.817555	-1.41876	-1.23938	-1.14582	-1.10306	-1.37562	-1.00776	-1.02936	-1.42878	-1.00298	-0.965184	-1.28693	-1.31172	-1.69424	-1.33445	-1.14118	-1.20587	-1.21963	-1.21251	-0.989298	-1.1785	-1.24867	-0.989952
YNL225C	-1.13745	-0.107125	-1.32052	-1.11342	-1.57412	-1.3961	-1.22279	-1.15007	-1.56211	-1.45688	-1.4251	-1.24871	-1.21236	-1.32749	-1.28076	-0.463597	-0.861929	-1.02514	-1.08076	-1.20413	-1.29959	-0.712971	-0.069317	-1.64829	-1.44495	-1.32978	-1.01606	-1.22782	-0.903265	-1.04	-0.00749489	-0.765704	-1.11676	-1.3424	-1.30357	-1.09924	-1.32327	-1.49667	-0.511811	-1.30285	-1.03088	-1.47793	-1.26216	-0.464262	-1.1892	-1.34329	-1.1835	-1.10739	-1.09741
YJR112W	-0.50853	-1.12452	-0.6847	-1.20527	-1.51808	-1.2906	-1.46375	-1.48383	-1.67315	-1.50194	-1.16187	-0.888713	-1.03759	-1.40316	-1.13557	-0.363197	-1.46024	-1.15845	-0.882858	-1.03379	-0.993778	-1.28366	-0.491845	-1.09094	-1.0792	-1.32846	-1.1332	-0.911143	-1.1088	-0.999242	-0.704148	-0.678494	-1.35053	-1.5072	-1.05231	-0.706244	-1.43272	-1.20773	-0.82457	-1.01327	-1.24942	-1.14886	-1.04233	-1.48689	-0.685727	-1.18859	-1.3536	-1.39807	-1.33377
YDR191W	-0.809419	-1.16078	-1.03215	-1.29941	-1.55266	-1.37301	-0.611801	-0.727196	-1.40972	-1.29921	-1.42853	-1.12366	-1.15041	-1.37685	-1.52258	-1.37733	0.209847	-1.15446	-0.708688	-0.957725	-1.01921	-1.23001	-0.362554	-1.65598	-1.4582	-1.20922	-1.38379	-0.993965	-1.48902	-1.08481	-1.10797	-1.5079	-0.913305	-1.19352	-0.985762	-0.901016	-1.11159	-1.41869	-0.953675	-1.21001	-0.803783	-1.44748	-1.32689	-1.23755	-1.00984	-1.35017	-1.25636	-0.906735	-0.892359
YMR235C	-0.766472	-0.526057	-1.21297	-1.08629	-0.570149	-0.68999	-1.56362	-1.90636	-1.14735	-1.21897	-1.57512	-1.50704	-1.35541	-1.42122	-0.994337	-1.08797	-1.25599	-1.41271	-1.02534	-1.17389	-1.37852	-0.961036	-1.35998	-1.34653	-0.942338	-1.14521	-0.685522	-0.942642	-0.583992	-1.14917	-1.29576	-1.14293	-1.47776	-0.783315	-1.13812	-1.18729	-0.256117	-0.908052	-0.708039	-1.39489	-0.538836	-1.47089	-1.27409	-1.34357	-0.886066	-1.31459	-1.30942	-1.45203	-1.45858
YLR263W	-1.65059	-0.756574	-1.56385	-0.937407	-1.44228	-1.37302	-1.11805	-0.759996	-1.45939	-1.21875	-1.21096	-1.0582	-1.11859	-1.33676	-1.45111	-0.886946	-0.683483	-1.22155	-1.36755	-1.43724	-0.922603	-1.09516	-0.480216	-1.62625	-1.13066	-1.4048	-1.10687	-1.6316	-1.36081	-0.989979	-0.91318	-1.00964	-1.25412	-0.892382	-1.53001	-1.21475	-1.20816	-1.30807	-1.19175	-0.790976	-0.709222	-1.15913	-1.16405	-1.13999	-1.24779	-1.33874	-1.39951	-1.36	-1.23213
YPR036W	-1.03424	-0.197769	-1.24501	-1.26676	-1.07721	-0.821335	-1.7859	-1.30438	-1.37487	-1.08189	-0.696653	-1.13139	-1.05228	-1.23182	-0.701041	-1.01545	-1.41023	-1.08946	-0.919384	-0.637643	-1.41377	-0.917479	-0.711553	-1.01682	-1.15979	-1.19196	-0.935402	-1.22861	-0.59905	-1.0887	-1.02954	-1.2872	-1.32108	-1.08843	-1.23358	-1.32568	-1.32155	-1.04474	-0.784796	-1.6711	-1.02506	-1.46769	-1.47404	-1.25259	-1.24763	-1.14567	-1.20551	-1.56944	-1.30206
YBR085W	-1.48021	-1.27952	-1.60942	-1.18585	-1.07606	-1.19008	-1.62158	-1.66593	-1.52471	-1.56089	-0.646716	-1.10342	-0.767445	-1.47084	-1.23695	-1.64803	-1.40919	-1.2009	-0.843124	-1.17832	-1.30855	-1.3818	-1.17092	-1.00596	-1.11114	-1.32366	-1.29504	-1.64455	-1.23331	-1.15826	-1.31879	-1.37949	-0.796774	-1.61397	-1.76695	-1.22186	-1.45755	-1.05562	-1.1374	-1.18522	-1.42438	-0.737399	-1.27814	-1.36576	-1.49931	-1.30488	-1.29193	-1.11488	-0.778826
YGR009C	-0.490471	-0.792018	-0.7109	-0.821028	-1.49866	-1.7594	-0.779118	-1.58929	-1.28296	-1.34979	-1.10123	-0.254959	-1.23483	-1.12319	-1.03804	-0.674199	-1.30358	-0.830898	-1.69426	-1.40951	-1.23529	-0.680149	-0.395926	-1.41738	-1.07727	-1.17272	-0.685807	-0.5373	-0.994441	-1.31384	-0.981049	-1.09531	-1.15481	-0.792674	-0.835068	-1.21999	-1.35713	-1.7375	-0.281287	-1.51075	-1.07977	-1.34201	-1.29834	-1.34849	-0.703355	-1.61048	-0.903615	-1.43571	-1.13411
YAL038W	-0.776942	-1.42321	-1.65102	-1.4684	-0.771167	-0.950705	-1.51752	-1.27284	-1.25963	-0.845955	0.203403	-0.971643	-0.125006	-1.22569	-1.11505	-1.0433	-1.38998	-1.07553	-1.01432	-0.958331	-1.55931	-1.49326	-1.00448	-1.15724	-1.48652	-1.28126	-1.1947	-1.54971	-1.33541	-0.982641	-0.985596	-1.18753	-1.1528	-1.57649	-1.59706	-1.42456	-1.2364	-0.69245	-0.73508	-1.06166	-1.42706	-1.08299	-0.486169	-0.942481	-1.17636	-1.12297	-0.89849	-1.17098	-1.13219
YLR429W	-1.00732	-0.169315	-1.34437	-1.35291	-1.15703	-1.08861	-1.01863	-0.739718	-1.48547	-1.22546	-0.74575	-0.992496	-1.14945	-0.998051	-0.827804	-1.14749	-1.32687	-0.983942	-0.681349	-0.902296	-1.6178	-1.48081	-0.71415	-1.09338	-1.35515	-1.1256	-0.950255	-1.26292	-1.00905	-0.851341	-0.948474	-1.22886	-1.20601	-1.22001	-1.29261	-1.37909	-1.39157	-0.833432	-1.12609	-1.48607	-1.07693	-1.50714	-1.62953	-0.939002	-1.31372	-1.32313	-0.780166	-1.14371	-1.18614
YOR132W	-1.78833	-0.560575	-1.6318	-1.15075	-0.945223	-1.03602	-0.795993	-0.738961	-1.3226	-1.01192	-0.908081	-1.47138	-0.959556	-0.695706	-1.17082	-1.04894	-1.36208	-1.09374	-1.3676	-0.980112	-1.32271	-1.4686	-1.34857	-1.52596	-0.892467	-0.647672	-1.34981	-1.56863	-0.934439	-0.960192	-1.39826	-1.19155	-1.38589	-0.567467	-1.50889	-1.38173	-0.95372	-1.20522	-1.60604	-1.25476	-1.00099	-1.46066	-1.77915	-0.937736	-1.69671	-1.03251	-0.5172	-1.34534	-1.36632
YDR397C	-0.87777	-0.780759	-1.44542	-1.17896	-1.08181	-1.22448	-1.11158	-1.1414	-0.638788	-0.64717	-0.888543	-0.731557	-0.899166	-0.635809	-1.11941	-0.580507	-1.21218	-1.27568	-0.940068	-1.31875	-1.22557	-1.39891	-1.31709	-0.983323	-0.321524	-0.961685	-1.19705	-1.05493	-0.857078	-0.534027	-1.1887	-1.27915	-1.33711	-0.796712	-1.4385	-1.16347	-0.876716	-1.27931	-0.672507	-1.43932	-1.13528	-1.62689	-1.17268	-0.962919	-1.73052	-1.47735	-0.989727	-1.33753	-1.31616
YBR248C	-0.49873	-1.65061	-0.808583	-1.39308	-1.19255	-1.2424	-0.904563	-0.950725	-1.02068	-1.19979	-1.39363	-0.84945	-1.13394	-0.864823	-1.33983	-1.09155	-1.452	-0.957914	-0.727785	-0.266915	-1.38512	-1.09639	-1.40297	-1.06764	-0.999339	-1.37969	-1.47814	-0.964926	-1.39645	-1.25409	-1.45587	-1.44479	-1.35351	-0.569867	-0.784312	-1.1193	-1.72799	-0.7729	-0.772526	-1.06034	-1.24814	-0.926321	-1.03454	-1.07652	-1.30023	-1.43989	-1.10089	-0.983085	-1.33313
YHR067W	-1.48522	-0.946713	-1.73073	-1.06086	-0.824362	-0.806016	-0.625557	-1.33352	-1.59818	-1.06448	-1.6399	-0.807102	-1.50926	-1.32432	-0.963623	-1.09488	-1.4099	-1.23395	-0.316585	-0.312602	-0.865335	-0.871458	-1.49177	-1.23333	-0.914014	-0.839845	-1.04315	-1.61178	-1.29648	-1.22449	-1.5528	-1.36668	-1.48519	-1.6872	-1.6427	-1.06632	-1.42569	-0.91319	-0.838721	-0.739451	-1.20074	-1.16589	-1.68929	-1.30616	-1.77332	-1.23022	-1.2091	-1.01784	-1.46448
YPR113W	-1.0833	-1.11253	-1.31868	-1.56611	-0.363151	-0.221099	-1.16739	-1.69495	-1.34339	-0.888613	-1.42166	-1.66169	-1.48377	-1.50792	-0.983055	-1.55936	-0.894365	-1.52924	-1.22424	-1.74761	-1.3776	-0.835653	-0.653084	-1.3618	-0.646583	-1.36847	-1.16619	-1.4342	-0.727375	-1.19725	-1.02947	-1.50635	-0.977752	-1.37906	-1.24081	-1.2634	-1.0628	-0.57533	-0.965909	-1.21391	-1.40778	-0.927635	-1.31223	-1.14868	-1.29323	-0.478862	-1.56008	-1.11632	-0.957754
YBL061C	-1.27111	-0.323901	-1.79869	-1.32723	-1.28819	-1.22596	-0.73772	-1.3036	-0.995964	-1.31007	-1.0407	-0.331566	-1.13398	-1.14966	-0.546955	-1.53186	-1.34756	-1.12667	-0.986541	-1.13198	-1.24445	-1.62522	-0.826402	-1.34797	-1.45727	-1.34731	-1.42225	-1.74631	-0.0280763	-0.779855	-1.39426	-1.3678	-1.17437	-0.722725	-1.74495	-0.997212	-1.40691	-0.80151	-1.19438	-1.75763	-1.22858	-1.29307	-1.14728	-1.08846	-1.18955	-1.28751	-0.910804	-1.26462	-1.15604
YNL173C	-1.02005	-1.34598	-1.46366	-1.29509	-1.11825	-1.1971	-1.22873	-1.59935	-1.57549	-0.687683	-1.26702	-1.24161	-1.30995	-1.19085	-1.62237	-1.31728	-1.53652	-0.76191	-0.988171	-0.823655	-1.11619	-1.41083	-1.47225	-1.36879	-1.04069	-0.698626	-1.2121	-1.3188	-1.21315	-1.26248	-1.27389	-1.52209	-1.1674	-1.21575	-1.44522	-0.910642	-0.99612	-1.45908	-1.09913	-1.30787	-0.961761	-1.34128	-1.6519	-0.799007	-0.968978	-1.51841	-0.648516	-1.17497	-1.14597
YDR206W	-0.828937	-1.19451	-0.829478	-0.924797	-1.84231	-1.50959	-1.69195	-1.68343	-1.23053	-0.874131	-1.10725	-0.820296	-1.22873	-1.5271	-1.39423	-0.740463	-0.798996	-1.22327	-1.04065	-1.61243	-1.14259	-1.0059	-1.02359	-1.3917	-1.46844	-1.32708	-0.861306	-0.916753	-1.00042	-0.981402	-1.19961	-1.06784	-1.27704	-1.11422	-0.949924	-1.11009	-0.75219	-0.757692	-0.966674	-1.17546	-0.715274	-1.19345	-1.00009	-1.506	-0.318943	-1.25248	-1.20186	-1.43996	-1.25653
YCL009C	-1.16704	-1.0232	-1.27636	-1.67313	-0.92988	-1.19076	-1.02369	-1.29962	-1.49482	-0.491689	-0.725023	-1.41998	-0.988092	-1.27797	-1.32651	-1.32998	-1.55792	-0.982875	-0.670258	-0.880786	-1.36474	-1.7257	-1.55292	-1.39902	-0.880411	-1.40283	-0.866861	-1.47692	-1.335	-0.693847	-0.909276	-1.39825	-1.20063	-1.18913	-1.29322	-0.836059	-1.52019	-0.813028	-1.29181	-0.362064	-0.960266	-0.9365	-0.814474	-0.697543	-1.29707	-0.960336	-1.24645	-1.28325	-1.18378
YHR025W	-1.02906	-0.649743	-1.28024	-1.47931	-1.31472	-1.44286	-0.863977	-1.0109	-1.4979	-0.376364	-0.738284	-1.16431	-1.5847	-1.65017	-1.26352	-0.97579	-1.36577	-0.877919	-0.733172	-0.792424	-1.36732	-1.35657	-1.33681	-1.16215	-1.14272	-1.47294	-0.948831	-1.41562	-1.00757	-0.645033	-0.717958	-1.17279	-1.02668	-1.48681	-1.29727	-0.569253	-1.18167	-0.772442	-0.914425	-0.660875	-0.648214	-0.951053	-0.541645	-0.738242	-1.2153	-0.773018	-1.03113	-0.933611	-1.00663
YDL239C	-1.9536	-0.584262	-1.6156	-1.16266	-1.3289	-1.26711	-0.57818	-0.29203	-1.43622	-0.700218	-0.921765	-1.05277	-0.93445	-1.1724	-1.28391	-1.03728	-0.847667	-1.25868	-0.982432	-1.31079	-1.09441	-1.26577	-0.739729	-1.6034	-1.37597	-1.34434	-1.07236	-1.41942	-1.32191	-1.13847	-1.11322	-1.2666	-0.893527	-0.544653	-1.62578	-1.21328	-1.18395	-1.33031	-1.59602	-1.02909	-0.884295	-1.49516	-1.19644	-1.33153	-1.4853	-1.38502	-1.27087	-0.876322	-0.868608
YKL022C	-1.12389	-1.11543	-1.16399	-1.17713	-1.21584	-1.21096	-0.86279	-0.818204	-1.4178	-1.06422	-1.01677	-1.05268	-1.12049	-1.25531	-1.64267	-1.33809	-0.418408	-1.0226	-1.07546	-0.859183	-1.13745	-1.05747	-0.496652	-1.61945	-1.55466	-1.21766	-1.49197	-1.2648	-1.27633	-1.05302	-1.25206	-1.06906	-1.0655	-0.422942	-1.01026	-1.28673	-0.625143	-1.07196	-1.10684	-0.980137	-1.22664	-0.92056	-1.01811	-1.18463	-0.945115	-1.238	-1.10724	-0.866409	-1.0424
YNR032W	-0.743387	-0.740668	-0.805113	-1.20569	-1.20334	-1.18533	-0.802832	-0.888205	-1.41202	-1.30684	-1.30217	-1.31905	-1.27878	-1.25634	-0.824931	-1.07457	-1.34689	-1.08459	-1.25653	-0.597412	-0.967026	-0.989859	-1.33044	-1.24121	-1.14629	-0.985395	-1.33053	-0.91042	-0.698475	-1.08147	-1.10251	-1.31623	-1.19328	-0.928735	-0.850227	-1.03266	-1.19763	-1.41104	-0.919315	-1.71703	-1.07188	-1.25614	-0.780808	-1.08831	-1.72951	-1.31919	-1.18496	-0.956262	-1.17243
YHR066W	-0.845366	-0.91297	-1.03286	-1.47874	-1.15777	-1.2222	-1.0636	-1.62751	-0.653675	-1.57096	-1.08862	-0.996514	-1.32084	-1.33157	-1.00218	-1.07588	-1.28095	-1.24281	-1.1185	-1.62601	-1.37054	-0.818152	-0.820916	-1.0119	-1.23949	-1.0906	-1.05869	-0.745733	-0.909074	-1.00651	-1.29504	-1.18755	-1.25444	-0.81719	-1.06186	-1.00059	-1.06354	-0.827581	-0.490109	-1.31421	-1.5646	-1.43118	-0.576795	-1.36414	-0.985963	-1.46881	-1.34075	-1.49585	-1.23424
YOL049W	-1.01203	-1.0362	-1.18109	-1.47918	-1.09919	-0.980977	-0.741903	-1.53821	-1.56095	-1.11332	-1.37964	-1.13131	-1.08864	-1.08643	-1.03305	-1.45117	-1.24499	-0.924277	-0.894694	-0.482609	-1.17062	-1.43024	-1.37908	-1.46928	-0.92492	-0.926886	-1.39234	-1.22337	-1.03734	-1.63771	-1.19432	-1.08131	-1.65283	-0.939255	-1.26564	-1.06711	-1.61239	-1.04624	-1.15228	-1.04988	-1.37332	-1.44689	-1.61938	-1.68137	-1.37254	-1.6809	-0.447307	-0.936341	-1.63647
YMR260C	-0.545381	-1.3864	-1.25598	-1.54922	-0.713524	-0.681698	-1.1435	-1.51407	-1.21056	-1.08599	-1.01052	-1.66916	-1.13014	-1.15851	-1.16254	-1.33499	-1.25764	-1.33494	-0.861089	-1.17774	-1.35334	-0.648217	-1.17084	-1.28248	-1.3983	-1.05363	-0.935297	-1.22086	-1.18128	-1.2852	-1.02334	-1.2584	-0.865828	-1.45571	-1.25513	-0.59163	-0.77945	-0.778592	-0.225374	-1.10887	-1.1007	-0.982449	-0.963093	-1.34552	-1.18728	-1.36242	-0.96244	-1.19998	-0.847535
YBL007C	-0.520222	-1.01493	-0.615903	-0.914223	-1.1273	-1.22966	-0.858369	-0.907634	-1.21567	-1.30513	-1.21653	-1.00116	-1.14885	-0.843567	-0.94775	-1.16136	-1.41703	-1.06989	-1.10307	-1.01494	-0.783042	-0.645316	-1.11885	-0.979192	-1.18322	-0.581255	-1.42967	-0.526729	-1.51299	-0.937063	-1.32443	-1.21122	-1.29062	-0.064656	-0.690416	-0.97028	-1.42092	-1.34332	-0.177648	-1.40268	-1.09293	-1.22234	-1.535	-1.17563	-1.5467	-0.964418	-0.854247	-0.798043	-1.2712
YLR075W	-1.14529	-1.23587	-1.46819	-1.4772	-1.0365	-1.08176	-1.2137	-1.50979	-0.781854	-1.10366	-1.01575	-1.29051	-0.930222	-1.37808	-1.19285	-0.804034	-1.39338	-1.1719	-0.797577	-0.704541	-1.47144	-1.4893	-1.36687	-1.08902	-1.18981	-1.01706	-0.973105	-1.34714	-1.17536	-1.09265	-1.23599	-1.33907	-1.40821	-1.51913	-1.52795	-1.26572	-1.2831	-0.468816	-1.26094	-1.12701	-1.37151	-1.45839	-0.488476	-1.32463	-1.6206	-1.50416	-0.798036	-1.03533	-1.38915
YGL246C	-0.853788	-1.22193	-1.30951	-1.22032	-1.25418	-1.23965	-1.49602	-1.55293	-0.824823	-1.37832	-1.51651	-1.20934	-1.41437	-1.48719	-0.891939	-0.858884	-1.17996	-1.40733	-0.564127	-1.11604	-1.03568	-1.42873	-1.21345	-1.05209	-1.33248	-1.23119	-0.811641	-1.44866	-1.11819	-1.18614	-1.34591	-1.24181	-1.58859	-0.781787	-1.35694	-1.01805	-0.445253	-0.724863	-1.06279	-1.30218	-0.983972	-1.55286	-0.47989	-1.39832	-1.08148	-1.428	-1.61349	-1.2463	-1.56869
YJL101C	-1.11674	-1.60749	-1.0588	-1.01502	-0.922443	-1.06674	-0.727011	-0.756033	-1.42158	-0.694927	-0.447172	-0.793569	-0.673466	-1.15885	-1.09886	-1.30396	-1.34106	-1.08292	-1.3201	-1.43165	-1.17608	-0.857657	-0.956718	-1.40512	-1.27747	-0.865171	-1.82875	-1.25558	-1.73916	-0.997878	-1.29864	-1.18875	-1.31323	-0.904021	-1.09383	-1.13092	-1.31763	-0.842164	-0.958811	-0.884829	-1.46668	-0.881886	-1.34108	-1.23619	-2.03742	-1.0315	-0.952455	-1.41899	-1.29655
YJR035W	-0.867905	-1.55881	-1.58131	-1.28457	-0.982607	-1.2874	-0.689443	-1.06102	-1.468	-0.816122	-0.818711	-0.256573	-0.822646	-1.14831	-1.29226	-0.875457	-1.27113	-1.0852	-0.951019	-1.5268	-0.787581	-1.91578	-1.40629	-1.26083	-0.882381	-1.24659	-1.54665	-1.39764	-1.5124	-0.956955	-1.48661	-1.35464	-1.10757	-1.073	-1.68173	-1.05123	-1.436	-1.38484	-1.06416	-0.972122	-1.50103	-0.766626	-1.39058	-1.37417	-1.09674	-1.66205	-1.30732	-1.23335	-1.08929
YFL026W	-1.66915	-1.24554	-1.5713	-1.368	-0.989966	-1.09732	-1.34142	-1.46885	-1.22085	-1.28199	-1.40389	-0.544662	-1.31321	-1.34855	-0.94027	-1.58379	-1.03185	-1.08102	-0.957011	-1.35392	-1.2837	-1.39553	-1.06426	-1.08488	-1.45478	-1.45263	-1.23543	-1.6312	-1.14492	-1.28792	-1.31584	-1.4507	-1.23964	-1.38748	-1.66688	-1.12588	-1.16645	-1.22167	-1.36563	-1.33877	-1.32372	-1.07348	-1.11962	-1.29422	-1.30625	-0.84141	-1.22142	-1.01386	-1.21801
YOR065W	-1.52133	-1.34647	-1.56344	-1.45754	-1.01306	-0.947625	-1.1799	-1.56082	-1.51	-1.17094	-1.12254	-1.25937	-1.29451	-1.23138	-1.48927	-1.20439	-1.42905	-0.786303	-0.889817	-1.27686	-0.901973	-1.35607	-1.52552	-0.846975	-1.02124	-1.0786	-1.164	-1.6349	-1.49658	-1.55229	-1.07554	-1.36424	-1.17866	-1.67777	-1.49253	-0.961082	-1.17182	-1.63595	-1.46277	-0.760228	-1.04269	-1.16862	-1.69963	-0.906087	-1.12827	-1.07855	-0.85769	-1.08256	-1.15649
YKL106W	-0.427218	-1.17231	-1.17147	-1.0287	-1.06232	-1.19982	-1.33353	-1.41671	-1.28927	-0.613749	-1.21119	-0.707694	-1.2439	-1.3322	-1.21354	-1.26904	-1.61053	-1.10074	-0.713353	-1.19175	-1.02883	-1.37371	-1.57439	-1.35189	-0.742232	-1.10786	-0.86981	-1.08646	-0.824361	-1.33403	-1.50315	-1.46348	-1.57924	-0.906036	-1.14011	-0.788325	-1.34274	-0.617583	-0.376633	-1.42938	-1.08039	-0.937192	-1.3084	-1.27392	-1.4414	-1.16313	-1.19514	-1.38456	-1.56107
YHR153C	-1.14407	-0.6395	-1.28028	-0.259941	-1.39796	-1.2316	-1.43084	-1.3435	-1.45997	-1.28203	-1.43313	-1.2276	-1.38744	-1.39679	-1.10553	-0.13365	-1.29448	-1.07662	-1.37649	-1.28091	-1.04133	-0.652657	-0.0411406	-1.4546	-1.17864	-1.3425	-1.17145	-1.29439	-1.24736	-1.36886	0.17834	-1.05701	-1.30422	-1.43194	-1.23962	-1.12913	-1.12932	-1.42755	-0.713591	-1.24482	-0.998616	-1.35132	-1.26116	-0.662026	-1.11563	-0.971551	-1.0811	-1.13593	-1.28295
YJL033W	-0.887333	-0.785614	-0.882453	-1.23947	-1.40058	-1.52164	-1.52762	-1.43115	-0.286028	-1.31808	-1.45755	-1.00599	-1.53415	-1.35489	-1.31004	-1.10093	-1.12967	-1.25428	-1.31082	-1.27684	-1.41916	-1.05825	-1.02489	-1.04715	-1.58755	-1.1769	-1.29487	-0.055761	-0.645857	-0.982235	-1.30446	-1.0884	-1.37207	-1.14367	-0.980792	-0.991822	-0.516028	-1.18593	-0.205008	-1.1284	-1.11735	-1.31876	-0.24206	-1.25438	-0.414083	-1.40032	-1.09146	-1.3781	-1.35095
YKL189W	-0.7945	-0.553499	-1.28702	-1.31585	-1.28381	-1.3408	-0.923388	-1.0438	-1.24411	-1.24613	-0.931364	-0.287503	-1.0067	-1.18638	-1.38994	-1.69713	-0.900057	-1.14969	-0.78401	-1.30214	-1.33186	-1.44418	-0.819373	-1.52193	-1.32142	-1.10947	-1.30146	-1.32034	-1.23072	-1.166	-1.21058	-1.34141	-0.660924	-0.780238	-1.40286	-1.10396	-1.03519	-1.28484	-0.990768	-1.752	-1.23396	-1.34707	-1.20989	-1.36909	-1.4378	-1.23722	-1.14961	-0.755517	-0.641243
YLR307W	-1.176	-0.969044	-1.23745	-0.879414	-1.28837	-1.28881	-0.686233	-0.927981	-1.32891	-1.19235	-0.681742	-1.06591	-0.8128	-1.42969	-0.952669	-0.816128	-1.36338	-0.947589	-0.995476	-1.1514	-1.18023	-1.58566	-1.28427	-1.6167	-1.45346	-1.14514	-1.19918	-1.09934	-1.00719	-1.22714	-1.59701	-0.939913	-0.946664	-0.731464	-1.26488	-1.14541	-1.26778	-1.17199	-1.41254	-1.19519	-1.27845	-1.31256	-1.0369	-1.05871	-1.48159	-1.44306	-0.84766	-0.861277	-0.922662
YOR103C	-0.920711	-0.502556	-1.0316	-1.43224	-1.04543	-1.03874	-0.764294	-1.47021	-1.21753	-1.12281	-0.726193	-1.52417	-0.954109	-0.640548	-0.847971	-1.09164	-1.5128	-1.33225	-1.08497	-2.00789	-0.929251	-1.21207	-0.754722	-1.31519	-1.60321	-1.14855	-0.92369	-1.0082	-0.479437	-0.923603	-0.724199	-1.27569	-1.24999	-0.60343	-1.09774	-1.28871	-0.753611	-1.44858	-1.24395	-1.21812	-1.27563	-1.40448	-1.19036	-1.22198	-1.23269	-0.717366	-1.18043	-1.46191	-1.23051
YIL085C	-0.480365	-1.09798	-0.844051	-1.29928	-1.09735	-0.960738	-1.60893	-1.58636	-1.48506	-1.18093	-1.49835	-0.972151	-1.54893	-1.15379	-0.76062	-1.14658	-1.09932	-1.26364	-0.572895	-0.904419	-0.971063	-0.716705	-1.03935	-1.02449	-1.15208	-1.27631	-0.687734	-0.788063	-1.38007	-1.09739	-0.814806	-0.847946	-1.47913	-1.71995	-0.938334	-1.01974	-0.931335	-0.893738	-0.527958	-0.754906	-1.24197	-1.24763	-1.05171	-1.12533	-0.967974	-1.38874	-1.17224	-0.99956	-1.45825
YPL048W	-1.11873	-0.385494	-1.05467	-1.24309	-0.989388	-1.05257	-1.15843	-1.29336	-1.41364	-0.799804	-0.441299	-1.35271	-0.834886	-0.961333	-0.896593	-0.779099	-1.4496	-1.08336	-1.29406	-1.21917	-1.53924	-1.38125	-0.938928	-1.19981	-1.13871	-1.20296	-0.628113	-1.06534	-0.965854	-0.971137	-0.634585	-1.26245	-1.32956	-1.13553	-1.09332	-1.09447	-1.30459	-0.929728	-1.0206	-1.20654	-0.82106	-0.987445	-0.873276	-0.986696	-1.03456	-0.981102	-0.973628	-0.842455	-1.31059
YNR053C	-0.806131	-0.998281	-1.41812	-1.58807	-1.30012	-1.37076	-1.63511	-1.75795	-0.296645	-1.30393	-1.15345	-1.19461	-1.51498	-1.42425	-1.32218	-0.99594	-1.29299	-1.34226	-0.908036	-1.122	-1.26159	-1.6418	-1.05771	-1.07515	-0.852227	-0.877149	-0.963409	-0.908376	-0.884822	-1.02296	-1.29789	-1.32586	-1.11049	-1.55862	-1.42562	-1.20944	-0.517643	-0.901847	-0.703549	-0.864881	-1.37443	-1.30535	0.460985	-1.27696	-1.18929	-1.26475	-1.47176	-1.45354	-1.09085
YGR080W	-0.732767	-1.37011	-0.828831	-1.19883	-1.01394	-0.979499	-0.449518	-0.563796	-1.54146	-1.18179	-1.28914	-1.43121	-1.31927	-1.08241	-1.23073	-1.16763	-1.23877	-1.14853	-0.751379	-0.195211	-1.06445	-1.13972	-1.44489	-1.03014	-1.01181	-0.722441	-1.45835	-0.913682	-1.29824	-1.16134	-1.37737	-1.39114	-1.42454	-0.860007	-0.814011	-1.07742	-1.31017	-1.33296	-1.00643	-1.4297	-1.10194	-1.36687	-0.959348	-1.03109	-1.45593	-1.54418	-1.11685	-0.974683	-1.40393
YPR023C	-1.27514	-0.507941	-1.76154	-1.111	-0.851387	-1.17526	-1.11268	-1.43245	-1.52805	-1.18655	-1.23094	-0.893911	-1.21347	-0.902779	-0.960144	-1.43969	-1.36867	-1.2188	-0.673875	-0.955732	-1.45298	-1.66853	-1.00683	-1.22896	-0.710701	-1.08581	-1.8556	-1.85654	-0.775955	-0.816101	-1.46787	-1.34044	-1.24475	-0.91254	-1.66799	-1.32136	-1.27962	-0.884253	-1.3347	-1.35213	-1.41998	-1.23561	-1.5322	-0.7921	-1.52949	-1.64854	-0.954796	-0.773945	-1.22456
YPL240C	-1.19278	-1.79745	-1.22631	-0.0382009	-1.1041	-0.979488	-0.884114	-1.23199	-1.44923	-1.20785	-1.54798	-1.2055	-1.45031	-1.80037	-1.40319	-1.03917	-1.15119	-1.15968	-0.854057	-1.10562	-0.832223	-1.33745	-1.22879	-1.41452	-1.35084	-1.03567	-0.595223	-1.59809	-1.52891	-1.08993	-0.884178	-1.4213	-1.39742	-1.09841	-1.22194	-1.44902	-1.26544	-1.53897	-1.44285	-1.46414	-1.15417	-1.05365	-1.2573	-1.32354	-1.20103	-1.27374	-1.12236	-1.17596	-1.37234
YNL139C	-0.629558	-0.94417	-1.1499	-1.33475	-1.61577	-1.37298	-0.608057	-1.36057	-1.2159	-0.568609	-1.25954	-0.665293	-1.60209	-1.16614	-1.09227	-1.01276	-1.26075	-0.803489	-1.64334	-1.13256	-1.04575	-0.7373	-1.01202	-1.33755	-1.08776	-0.723849	-1.63691	-1.24789	-1.11352	-0.821784	-1.10025	-0.888742	-1.19098	-0.780937	-1.09067	-1.16506	-0.891541	-1.35561	-0.387135	-1.61693	-1.25875	-1.25888	-1.16104	-1.21473	-0.992613	-1.32731	-0.732076	-1.24229	-1.17206
YML098W	-1.37539	-1.37614	-1.40971	-1.25189	-1.58703	-1.48724	-0.886595	-0.657926	-1.60817	-0.997917	-1.50275	-0.720463	-1.12598	-1.2267	-1.13833	-0.939146	-1.13665	-1.1514	-0.69865	-1.20141	-0.965726	-1.46481	-0.793658	-1.65439	-0.854804	-1.12129	-1.39003	-1.56408	-1.53423	-1.26474	-0.915458	-1.04264	-1.51583	-1.06564	-1.41058	-1.32877	-1.54941	-1.21985	-1.47811	-0.959772	-1.24624	-1.2997	-1.1606	-1.53163	-1.14627	-1.66668	-0.921075	-1.39308	-1.49621
YJL174W	-1.35227	-0.493138	-1.77757	-1.1813	-0.792257	-1.29999	-1.29355	-1.067	-1.11322	-0.880448	-1.34697	-1.06595	-1.21061	-1.3466	-0.951236	-0.919757	-1.28192	-0.726313	-0.96203	-1.96115	-1.48378	-1.79795	-0.957818	-0.819031	-1.0214	-1.04754	-1.12407	-1.49713	-0.806513	-0.79119	-0.975385	-1.2879	-1.15059	-0.878817	-1.71115	-1.58636	-1.10421	-1.29609	-1.26404	-1.34208	-1.14445	-1.21505	-1.60692	-1.36911	-1.41505	-0.910596	-0.634129	-1.38867	-1.13012
YOR198C	-1.36672	-0.644433	-1.59043	-1.40992	-0.516376	-0.738804	-1.27359	-0.83668	-1.42946	-0.664607	-1.00673	-1.33356	-1.24081	-0.992153	-0.360736	-0.941648	-1.54987	-1.07538	-1.06473	-0.746686	-1.38187	-1.06118	-0.549447	-0.935076	-1.03324	-0.959766	-0.320316	-1.25465	-0.773327	-0.894609	-1.45399	-1.26907	-1.4146	-0.572293	-1.49163	-1.58288	-0.751262	-1.30755	-0.919413	-1.8801	-1.19032	-1.59167	-1.53168	-1.05644	-1.70435	-1.3677	-0.574529	-1.18249	-1.39313
YAR050W	-1.0005	-1.12084	-1.18439	-1.16649	-1.29627	-1.11885	-1.6203	-1.56303	-1.52611	-0.867502	-0.211809	-0.742317	-0.388447	-0.838303	-1.13674	-1.0877	-1.28805	-1.09378	-1.27398	-1.88625	-0.987172	-1.81232	-1.14149	-1.14262	-1.33008	-1.27904	-1.45484	-1.04866	-1.10866	-0.692767	-1.1218	-1.33559	-0.49465	-0.976329	-1.43329	-0.984718	-1.04832	-1.05179	-1.44136	-1.44444	-1.5803	-1.06499	-1.16334	-1.58266	-1.17854	-1.19164	-1.30629	-1.52043	-0.483774
YBR295W	-1.19506	-0.793124	-1.58604	-1.22162	-1.16322	-1.25663	-1.02355	-0.862922	-1.38103	-1.20318	-0.836062	-0.526851	-0.940223	-0.947959	-0.883312	-1.53732	-1.2344	-1.15516	-0.917709	-1.74456	-1.24815	-1.59246	-1.12564	-1.00895	-1.00431	-1.23439	-1.57955	-1.15258	-0.920832	-0.17415	-1.43266	-1.36625	-1.11774	-0.561764	-1.58641	-1.67405	-1.33302	-0.890977	-1.04149	-1.21235	-1.58928	-1.03217	-1.65558	-1.22631	-1.78524	-1.19272	-1.10673	-1.65272	-1.10091
YOR142W	-1.57375	-0.862532	-1.7982	-1.6401	-0.600926	-1.05459	-1.46207	-1.01628	-1.54117	-0.825094	-1.37833	-1.58623	-1.30864	-1.31427	-1.4201	-1.37653	-1.0928	-0.806652	-0.597864	-1.22411	-1.35494	-2.15464	-1.10157	-0.764968	-0.952958	-1.0266	-1.37136	-1.76874	-1.19851	-0.991033	-1.54825	-1.58586	-1.26651	-1.23354	-1.85235	-1.58948	-0.809026	-1.61614	-1.92513	-0.805761	-1.41095	-1.24343	-1.54429	-1.26919	-1.42945	-1.22807	-0.704702	-0.981447	-1.24607
YLR350W	-1.21963	-0.458101	-1.59356	-1.4204	-0.786309	-1.00749	-0.981987	-0.897986	-1.11841	-1.34853	-0.935553	-1.18785	-0.936695	-0.921002	-1.02084	-1.14704	-1.028	-1.3396	-1.05405	-1.28516	-1.54053	-1.88261	-0.940429	-1.24593	-1.00549	-1.30395	-1.37423	-1.75959	-0.76442	-0.813935	-1.01404	-1.28613	-1.31411	-1.02684	-1.62467	-1.03933	-0.845276	-0.742415	-1.35615	-1.43196	-1.29265	-0.991737	-1.07046	-1.17086	-1.85168	-0.632647	-1.32603	-1.08196	-1.29577
YHR026W	-1.01703	-1.4801	-1.22605	-0.953272	-0.295182	-0.355085	-1.65677	-1.49984	-1.40739	-1.09807	-0.597283	-1.71649	-1.08847	-1.49288	-1.38465	-0.774553	-1.39024	-1.21262	-1.06833	-1.41004	-0.84057	-0.907651	-1.36518	-1.2886	-1.00873	-1.15578	-1.13915	-1.36725	-1.14786	-1.19384	-1.12533	-1.149	-1.2557	-1.8033	-1.21139	-0.896561	-0.622706	-1.08314	-0.857339	-0.769768	-0.604112	-0.881317	-1.3235	-1.37215	-1.00112	-1.13255	-1.12469	-1.59674	-1.23521
YFR030W	-1.26561	-1.21993	-1.42024	-1.53908	-1.28398	-1.35214	-1.24457	-1.0629	-1.5035	-0.687918	-0.951931	-0.966717	-0.90159	-1.05318	-1.30196	-1.69078	-1.51327	-1.13755	-0.610229	-1.35001	-1.38154	-1.80606	-1.678	-1.63799	-1.42866	-1.13911	-1.29255	-1.5044	-1.55864	-1.08855	-1.27371	-1.42319	-1.39708	-0.886525	-1.41295	-1.05736	-1.60434	-1.14845	-1.3798	-1.09083	-1.38456	-0.354523	-1.38813	-1.09046	-1.8409	-0.959568	-1.11665	-1.47757	-1.3787
YJL013C	-1.15565	-1.13959	-1.32064	-0.59408	-1.49251	-1.54802	-1.38776	-0.977787	-1.53752	-1.25791	-0.972194	-1.60333	-0.826583	-1.6283	-0.95385	-0.503162	-1.13172	-1.37233	-1.42482	-1.63115	-0.551043	-1.2571	-0.318146	-1.5186	-1.31663	-0.919721	-1.53563	-1.08612	-1.30455	-1.20805	-0.536124	-0.888043	-1.62686	-0.89656	-1.33555	-1.16332	-1.49608	-1.44266	-0.954645	-1.28661	-1.3155	-1.41106	-1.47851	-1.07918	-1.22087	-1.13664	-1.07088	-1.44975	-1.60368
YIR022W	-1.50892	-1.00464	-1.29555	-0.989352	-1.15811	-1.10885	-1.55588	-1.4883	-1.62855	-1.11548	-0.958975	-1.51137	-1.12859	-1.17476	-0.955087	-1.60067	-1.43751	-1.76003	-0.924173	-1.82072	-1.02972	-0.844776	-0.469689	-1.09685	-0.856285	-1.03096	-0.999464	-1.51519	-0.975226	-1.32713	-1.29205	-1.28348	-1.26401	-1.5048	-1.37838	-0.976139	-1.24692	-1.13227	-1.24039	-0.871795	-1.26486	-0.850353	-1.54493	-1.54031	-1.28494	-0.605018	-1.63001	-1.61093	-1.24657
YJR139C	-0.998551	-0.539482	-1.13871	-1.28617	-0.666651	-0.690412	-1.34413	-1.21732	-1.35311	-0.760385	-0.674222	-1.47073	-0.851234	-1.0668	-1.00103	-1.27656	-1.32512	-1.45244	-1.12709	-1.44738	-1.44356	-0.800021	-1.45499	-1.29755	-0.753303	-0.7205	-0.881499	-1.11442	-0.960502	-1.13575	-0.928512	-1.56058	-1.38533	-0.662357	-1.16944	-1.4065	-1.11284	-0.781086	-0.619422	-1.01338	-1.23788	-1.13952	-1.40347	-1.07117	-1.36978	-1.0222	-1.25985	-1.70211	-1.36409
YKL015W	-1.391	-0.925578	-1.10471	-0.846577	-1.42397	-1.2483	-0.952211	-0.500718	-1.47855	-1.12321	-1.11052	-0.994268	-1.07721	-0.860988	-1.1251	-1.05547	-1.24334	-0.996235	-1.4562	-1.53643	-0.919784	-1.18389	-0.901033	-1.60096	-0.862722	-1.28373	-1.57477	-1.12588	-1.2441	-1.07877	-0.53282	-1.43838	-1.4904	-0.719539	-1.09796	-1.19399	-1.43337	-0.93551	-1.19607	-0.864724	-1.30738	-1.08279	-1.29138	-1.64331	-1.22782	-1.36245	-0.771049	-1.60969	-1.4702
YLR310C	-0.515903	-0.775948	-0.52697	-0.72439	-1.05737	-0.982315	-1.19304	-1.78642	-1.31105	-0.982547	-1.27542	-0.708808	-1.40104	-0.70028	-0.619024	-1.03534	-1.31449	-0.867495	-0.856165	-1.34301	-0.86654	-0.704295	-0.974725	-1.14088	-1.04249	-1.15612	-1.34346	-0.308014	-0.603657	-1.13416	-1.38179	-1.39939	-0.966761	-0.484308	-0.588982	-1.58755	-0.741813	-1.02755	-0.32852	-1.80186	-1.36359	-1.35437	-1.29887	-1.18845	-1.05541	-1.14281	-0.865927	-0.988045	-0.950943
YGL013C	-1.37232	-0.729644	-0.997974	-0.940771	-0.678154	-0.919011	-0.517071	-0.717859	-1.28387	-1.36692	-1.38935	-0.674589	-1.31159	-0.993607	-1.06274	-0.968192	-1.22577	-0.820969	-1.17211	-1.5006	-1.15931	-1.15138	0.0342416	-1.2688	-0.956136	-1.3533	-1.49829	-0.950166	-1.4081	-1.07584	-1.32732	-1.28155	-0.97935	0.172291	-1.09838	-1.47159	-1.09971	-1.3485	-0.380436	-1.14905	-1.35387	-1.21193	-1.54384	-1.30104	-1.55832	-1.22817	-0.688033	-0.998021	-0.960252
YKL117W	-0.914288	-1.08862	-1.44822	-0.892926	-0.789208	-0.833792	-0.815625	-0.877113	-1.36049	-1.01795	-1.05848	-1.31446	-1.01216	-1.01101	-1.17413	-1.09802	-1.28361	-0.852325	-1.37484	-1.02111	-0.882133	-1.50233	-1.02028	-1.53112	-1.26275	-1.11772	-1.07623	-1.33569	-1.36666	-1.45836	-1.27302	-1.17294	-1.44754	-0.761101	-1.43849	-1.54605	-1.35073	-1.35568	-0.990655	-1.49851	-1.1709	-1.61435	-1.51786	-1.62713	-1.12845	-2.12883	-0.546416	-1.23826	-1.42672
YDR377W	-0.673284	-1.15948	-1.43716	-1.21591	-1.06721	-1.29096	-0.967598	-1.61553	-1.41067	-0.311187	-1.27684	-1.00871	-1.17371	-0.884359	-1.19153	-0.990831	-1.37627	-0.768211	-0.323022	-1.26814	-0.997041	-1.23057	-1.52233	-0.298422	-0.86308	-1.07046	-1.1502	-1.22628	-1.36792	-1.23224	-1.10563	-1.47674	-1.15223	-1.38719	-1.50417	-1.17011	-1.57785	-1.36706	-0.716682	-1.29393	-1.37795	-1.21489	-1.57693	-1.3502	-1.0803	-1.19693	-0.52385	-0.679206	-1.1314
YDR006C	-0.284963	-0.794128	-1.07433	-1.07093	-0.864453	-1.01192	-1.82894	-1.2048	-1.16033	-0.962113	-0.79581	-0.482247	-1.06604	-1.07078	-0.963157	-0.831481	-1.33925	-1.08934	-0.499579	-1.43802	-1.47436	-0.950151	-1.42624	-0.670851	-0.830874	-1.00165	-1.517	-0.987087	-0.588971	-0.65589	-1.52044	-1.35358	-1.29941	-0.881361	-1.22633	-1.45044	-1.25233	-0.832081	-0.163643	-1.52203	-1.59788	-1.24785	-1.55137	-1.15957	-1.70338	-1.50862	-1.2143	-1.42916	-1.28027
YPL126W	-0.792692	-1.31478	-0.783616	-1.25503	-1.60914	-1.48122	-2.02327	-1.81717	-0.426788	-1.20007	-1.18583	-1.45997	-1.53773	-1.27316	-1.28792	-1.09618	-1.31417	-1.12515	-1.28382	-1.37879	-1.1403	-0.66244	-0.878672	-1.2515	-1.34209	-1.01776	-1.32424	-0.431405	-1.1113	-1.08085	-1.45529	-1.24156	-1.22931	-1.13054	-0.767514	-1.25732	-0.229821	-0.872314	-0.427079	-1.15126	-1.41206	-1.16301	0.407647	-1.31841	-0.663488	-1.07913	-0.945284	-1.36361	-1.21081
YDL246C	-1.18211	-1.37648	-1.49976	-1.33601	-0.867915	-1.13655	-0.796565	-0.715417	-1.50488	-0.522767	-1.26797	-1.19821	-0.985055	-1.08598	-1.20048	-1.04779	-1.3799	-0.838254	-0.960181	-1.88086	-1.26264	-1.61903	-1.17088	-1.40717	-1.3994	-1.2774	-1.40068	-1.28076	-1.32965	-1.19819	-1.33244	-1.38809	-0.899808	-1.17375	-1.59489	-1.31013	-1.2414	-0.965277	-1.12328	-1.34615	-1.76835	-0.73115	-1.24667	-1.07909	-1.70031	-0.872439	-0.72271	-1.31645	-0.880147
YDR045C	-0.444968	-0.991532	-0.979374	-0.784316	-1.28397	-1.23905	-0.695475	-1.40326	-1.02619	-0.871542	-1.28246	-1.22177	-1.24283	-1.0439	-1.23931	-0.910809	-1.42442	-1.39515	-1.22988	-1.28851	-0.793602	-0.769682	-1.50678	-1.35393	-1.516	-1.48958	-0.431907	-0.831028	-1.14856	-1.20861	-0.88833	-1.3937	-1.20762	-1.10663	-1.1076	-0.198425	-1.1568	-1.05736	-0.253305	-1.39956	-1.01874	-1.14843	-0.865777	-1.53911	-1.17496	-1.23404	-1.39852	-1.2646	-1.18829
YLL034C	-0.896159	-0.923821	-0.718508	-0.938402	-1.53892	-1.63935	-1.88205	-1.88251	-0.618319	-1.34913	-1.2532	-1.12222	-1.30115	-1.59596	-1.58419	-1.31811	-1.25417	-1.35336	-1.46738	-1.69152	-1.54749	-1.16865	-0.863897	-1.0754	-1.53202	-1.00566	-0.919089	-0.733655	-0.898839	-1.25073	-1.03405	-1.52805	-1.43385	-1.32289	-0.847381	-1.17569	-0.323452	-0.713257	-0.857673	-0.86037	-1.24442	-1.33752	-0.248126	-1.46166	-0.747221	-0.93705	-1.20217	-1.51195	-1.41512
YPR178W	-1.03761	-1.10842	-1.03996	-1.0726	-1.87972	-1.85818	-0.853908	-1.4488	-1.28758	-0.910191	-0.887158	-0.743935	-1.0343	-1.41291	-1.38805	-1.04276	-0.577536	-1.27682	-1.27761	-1.66331	-0.926689	-1.09225	-0.273869	-1.51837	-1.1258	-1.32202	-1.06186	-1.18829	-0.928283	-1.02417	-0.687477	-1.22221	-1.04238	-0.932646	-0.969776	-0.880952	-0.530394	-1.22755	-1.44165	-1.39375	-0.717865	-1.13885	-1.20385	-1.20015	-0.877073	-1.55066	-0.917188	-0.810365	-1.02418
YGR091W	-0.551187	-1.52084	-0.880836	-1.12289	-1.28734	-1.32606	-1.40383	-1.42758	-1.3601	-0.832372	-1.47831	-1.51388	-1.25159	-1.23214	-0.991504	-0.96773	-0.936459	-1.0272	-0.866328	-1.19977	-0.663045	-0.864067	-1.03223	-1.42432	-0.985326	-0.977626	-1.22886	-0.788096	-1.60953	-1.02282	-1.05931	-1.08428	-1.31465	-1.21311	-0.933112	-1.0043	-0.78099	-1.07225	-0.367933	-1.44339	-0.921321	-1.11675	-1.01401	-1.39937	-0.259414	-1.43957	-0.542097	-1.14734	-1.29471
YPR164W	-0.687623	-0.754955	-0.635081	-0.977564	-1.823	-1.41503	-1.06158	-1.56153	-1.1037	-0.903575	-1.27503	-0.46833	-1.449	-0.834089	-0.73506	-1.17054	-1.21076	-1.12728	-1.38895	-1.475	-1.01642	-0.660401	-0.614159	-1.37743	-0.899149	-1.08185	-1.39986	-0.659747	-0.852922	-0.944589	-0.797552	-1.15236	-1.03502	-0.985152	-0.635719	-1.30327	-0.454718	-1.33494	-0.707587	-1.80486	-1.20262	-1.30131	-0.883627	-1.2957	-0.782054	-1.54258	-0.987291	-1.3183	-1.01598
YDR013W	-1.10749	-0.991058	-1.36649	-0.454525	-0.988629	-0.843697	-0.626355	-0.80727	-1.32222	-0.877197	-1.10383	-1.61074	-0.920546	-1.02624	-1.02082	-0.328561	-1.42399	-1.36463	-1.31644	-1.59897	-0.838853	-1.01648	-1.19395	-1.46499	-1.22345	-1.54097	-1.02079	-1.42969	-1.13585	-1.21033	-0.565197	-0.855566	-1.32775	-1.818	-1.37924	-0.745558	-0.745412	-1.46069	-1.07729	-1.33353	-1.27748	-1.53445	-1.24593	-1.08093	-0.839701	-1.29659	-1.00493	-1.44542	-1.30377
YPR007C	-1.51423	-0.965254	-1.30072	-0.851128	-1.24422	-1.20593	-1.14528	-0.527311	-1.38648	-1.10802	-1.16531	-1.2161	-1.128	-1.23387	-1.31563	-1.01872	-0.753309	-1.21751	-1.3405	-1.38743	-1.19962	-1.01512	-0.629999	-1.48511	-0.999171	-1.27339	-0.863507	-1.34524	-1.09529	-1.12736	-0.77727	-1.41694	-1.14885	-0.632474	-1.25622	-0.9399	-1.12487	-1.15057	-1.25112	-0.847983	-0.659192	-1.14195	-1.35298	-1.22642	-1.15738	-1.12368	-1.51527	-1.7122	-1.12503
YBR133C	-1.48291	-0.25144	-1.20582	-1.46912	-1.00388	-1.10308	-1.39453	-1.13522	-1.43154	-1.26639	-1.18794	-0.904777	-1.24492	-0.991913	-0.948517	-1.21474	-0.719157	-1.014	-1.23684	-1.42076	-1.27216	-1.5389	-0.705196	-1.31531	-1.27269	-1.4371	-1.25621	-1.12928	-0.760178	-0.838091	-1.4727	-0.780173	-1.28212	-0.596402	-1.3771	-1.20613	-1.05013	-1.28393	-1.4398	-1.20646	-1.17342	-1.17448	-1.39607	-1.09472	-1.24339	-1.09372	-0.824665	-1.0115	-1.26284
YLR129W	-0.714555	-1.28738	-1.01824	-1.35163	-1.34268	-1.30636	-1.77335	-1.69564	-0.406816	-1.45551	-1.17631	-1.11554	-1.40859	-1.28907	-1.44296	-1.12148	-1.2288	-1.32177	-0.813659	-1.07441	-1.16833	-1.24422	-1.22898	-1.09753	-1.38756	-1.1245	-0.910224	-0.560863	-1.24311	-1.16019	-1.30097	-1.3108	-1.31915	-1.2775	-1.09495	-1.10743	-1.12576	-0.964606	-0.500893	-1.25903	-1.16632	-1.48645	0.645087	-1.24862	-1.06911	-1.21112	-1.28106	-1.302	-1.29874
YLR360W	-1.28472	-0.557349	-1.42227	-1.16316	-0.603748	-0.859152	-1.07093	-1.20823	-1.67859	-1.10091	-1.68236	-1.31997	-1.28191	-0.717656	-0.775905	-1.23803	-1.33625	-1.15815	-0.829675	-1.21051	-0.95891	-1.59	-1.14504	-1.30887	-0.929938	-1.09107	-1.28333	-1.53112	-1.02017	-1.20757	-1.35338	-1.1921	-1.39827	-0.998746	-1.38435	-1.01388	-1.53436	-1.23011	-1.46499	-0.963704	-1.42718	-1.02983	-1.37178	-0.944922	-1.28223	-0.690018	-1.41814	-1.18742	-1.37874
YNL270C	-0.688451	-1.19836	-1.17267	-0.916521	-1.08045	-1.01821	-0.332456	-0.530012	-1.25667	-0.916089	-0.782392	-1.12888	-0.90694	-1.65267	-1.394	-0.925051	-0.998813	-0.976319	-1.14721	-1.17401	-0.794786	-1.20806	-1.01075	-1.5399	-1.57281	-1.04919	-1.25616	-1.24778	-1.34899	-1.0212	-0.677857	-1.22924	-0.888972	-1.04663	-1.22356	-0.905729	-1.25735	-1.28114	-0.82171	-1.20691	-1.02265	-1.0304	-1.18179	-1.33286	-1.37561	-1.24342	-0.961561	-1.08414	-0.863342
YKL012W	-1.13295	-0.757856	-1.21667	-1.05616	-1.24849	-1.30785	-0.83556	-1.20513	-0.933112	-1.07622	-1.13416	-0.796339	-0.997366	-1.38059	-1.44709	-0.980941	-1.34479	-1.02346	-0.963668	-1.19911	-1.30986	-1.29315	-0.908199	-1.26	-0.814015	-1.08384	-1.17402	-1.12822	-0.786128	-0.938819	-1.1059	-1.34284	-1.34638	-1.10778	-1.15984	-1.27352	-1.12421	-1.06601	-1.08549	-1.09478	-1.15472	-1.58874	-1.35477	-1.44149	-1.35643	-1.58356	-1.00292	-1.38545	-1.3271
YCL034W	-1.14388	-0.942647	-1.19404	-1.27014	-0.927242	-1.02269	-0.0653237	-0.696084	-1.53161	-0.675894	-0.691843	-1.59177	-0.890086	-1.23413	-0.940014	-0.752887	-1.47136	-1.42224	-0.669755	-1.29739	-0.949742	-1.65523	-0.887633	-1.43004	-1.09382	-1.24187	-1.1002	-1.27285	-1.16953	-0.91931	-0.634856	-0.850533	-1.28609	-1.03869	-1.18843	-0.970538	-1.30477	-0.796331	-1.54044	-1.0411	-0.920538	-1.24848	-1.29255	-1.12602	-0.954131	-1.64846	-1.02635	-1.28095	-1.26586
YOL012C	-0.957975	-0.976107	-1.13146	-1.35939	-1.72917	-1.44156	-1.71534	-1.72452	-1.55483	-1.18578	-1.38385	-0.888486	-1.45067	-1.38584	-0.982399	-0.946942	-1.18633	-0.924889	-1.37023	-1.49279	-1.41542	-0.99396	-0.119895	-1.31018	-0.985954	-1.19877	-1.22546	-0.981402	-1.2626	-1.28863	0.273522	-0.692262	-1.15961	-1.21986	-1.16309	-1.20559	-1.02964	-1.63994	-0.810966	-1.04574	-1.06631	-1.5099	-1.39426	-0.398031	-0.801935	-0.900581	-0.882568	-1.15045	-1.14029
YBR240C	-1.36286	-1.55428	-1.44637	-0.941618	-1.24512	-1.0455	-0.927685	-1.48097	-1.41688	-0.483582	-0.136341	-1.0327	-0.812003	-1.11327	-1.11544	-1.57283	-1.66713	-1.24262	-1.05734	-1.66458	-0.872569	-1.41402	-1.10578	-1.53505	-1.27322	-1.40981	-1.25123	-1.32151	-1.13944	-1.23157	-1.13075	-1.54455	-0.512952	-1.58741	-1.48249	-1.24703	-0.971424	-1.21838	-1.4079	-1.31824	-1.39576	-0.765904	-1.3965	-1.45859	-1.03425	-1.28262	-1.18415	-1.42497	-0.490797
YJR152W	-1.60392	-1.23936	-1.49367	-1.3397	-1.07089	-1.12989	-0.35284	-0.353314	-1.31695	-0.835653	-0.950342	-1.32458	-0.689738	-1.04936	-1.06825	-1.50128	-1.41439	-1.10985	-0.839886	-1.63536	-0.495604	-1.42373	-1.33168	-1.4073	-1.1231	-1.31652	-1.51994	-1.59842	-1.01605	-1.07995	-0.771495	-1.43466	-1.33618	-0.378859	-1.41655	-0.973247	-1.18548	-0.777397	-1.39037	-1.06292	-1.05529	-1.28457	-1.28964	-1.1833	-1.35565	-1.24617	-0.951903	-1.77536	-1.31678
YPL177C	-1.6215	-0.984658	-1.50604	-1.02715	-1.08312	-1.18844	-1.15889	-0.965633	-1.55654	-0.912587	-0.795064	-0.337734	-0.868856	-0.912509	-1.32187	-1.45566	-1.26858	-1.10193	-0.537426	-1.41388	-1.07258	-1.55716	-1.37399	-1.28062	-1.50347	-1.39943	-1.31383	-1.60773	-1.32728	-1.1206	-1.38597	-1.28151	-1.04873	-0.721513	-1.66993	-1.17029	-1.0751	-1.01271	-1.5205	-1.35531	-1.08606	-0.980928	-1.40206	-1.15713	-1.47567	-1.06389	-1.18123	-1.21475	-1.0233
YPL170W	-1.20057	-0.776618	-0.984467	-1.3009	-1.1288	-1.26412	-0.416234	-0.825931	-1.44292	-0.97345	-1.19042	-1.28671	-1.20111	-1.04591	-1.19612	-1.32533	-1.26085	-1.14069	-1.00089	-1.42242	-1.14274	-1.09174	-1.19722	-1.43645	-0.45366	-1.35607	-1.04738	-1.16064	-0.944904	-1.09102	-1.2722	-1.62444	-1.17052	-1.15475	-0.994149	-1.29338	-1.50251	-0.790193	-1.31537	-1.15048	-1.29264	-0.903811	-1.46348	-1.26203	-1.50796	-1.35071	-1.4225	-1.37812	-1.14961
YJR022W	-0.83937	-1.37296	-0.653604	-1.3251	-1.19557	-1.04455	-0.601405	-0.590202	-1.00164	-1.33562	-1.20716	-1.09538	-1.04539	-1.12739	-0.745488	-1.21218	-1.42764	-0.986713	-0.900922	-0.564112	-0.842664	-0.80796	-1.34268	-0.772524	-1.14071	-1.10637	-1.20382	-0.703724	-1.27965	-0.818158	-1.16136	-1.18737	-1.27646	-0.581254	-0.670008	-0.672879	-1.68124	-1.46547	-0.928828	-1.35098	-1.1643	-1.22561	-1.24873	-0.939245	-1.27428	-1.18637	-1.05814	-0.936211	-1.25451
YML058W	-1.01459	-0.418916	-1.23784	-1.60736	-0.546579	-0.507137	-1.34225	-1.47456	-1.49378	-1.05789	-0.80652	-1.18569	-1.35681	-1.19712	-0.693553	-1.22939	-1.21489	-1.53332	-0.772008	-2.03532	-1.17921	-1.22099	-0.91524	-1.00367	-0.619108	-1.17606	-0.919344	-1.44418	-0.914501	-1.39103	-0.0690988	-0.974271	-1.46475	-1.17182	-1.33064	-1.36976	-1.22977	-0.845878	-1.22542	-0.658633	-1.21551	-1.04809	-1.45828	-1.16677	-0.591706	-1.09545	-1.60512	-1.26927	-1.44399
YKL068W	-0.179027	-1.05432	-0.444593	-1.15542	-1.19149	-1.32727	-1.85527	-1.61779	-1.18345	-1.56577	-0.701042	-0.584909	-1.5229	-1.41499	-1.47092	-1.03604	-1.28795	-1.00388	-1.09158	-1.29235	-1.08792	-0.564648	-1.04162	-1.2485	-1.12425	-1.17366	-1.21473	-0.347142	-1.09196	-1.09387	-1.01152	-0.964784	-1.26456	-0.98495	-0.505446	-1.20419	-1.01877	-0.639451	-0.0269241	-1.5602	-1.37574	-1.3578	-0.700203	-1.04777	-0.642475	-1.25783	-1.1448	-0.999725	-1.24543
YNL099C	-0.897508	-0.812697	-1.43802	-1.37519	-1.1452	-1.18835	-0.446881	-1.64743	-1.34338	-1.20137	-1.64873	-0.777589	-1.41419	-1.16269	-0.878685	-0.666379	-1.35465	-0.917271	-0.91719	-0.852116	-1.25956	-1.67197	-0.852068	-1.27193	-1.1086	-1.03663	-1.08042	-1.60478	-1.17523	-1.11102	-0.678499	-0.478001	-1.39656	-1.2939	-1.37237	-1.13519	-1.26798	-1.292	-1.18747	-1.09753	-0.849752	-1.36836	-1.32545	-1.20508	-1.07794	-1.75201	-1.08506	-0.642063	-1.3769
YDR079W	-1.00558	-1.34353	-1.44735	-1.01813	-0.97634	-0.984632	0.0388238	-0.303835	-1.52654	-0.237902	-1.03841	-1.3133	-0.93889	-0.906913	-1.34321	-0.890395	-1.00674	-1.52114	-0.758336	-1.20226	-0.919425	-1.11989	-1.24776	-1.18997	-1.19187	-1.60702	-1.15764	-1.38894	-1.31366	-1.23672	-1.19418	-1.4088	-1.10744	-1.10252	-1.41216	-1.04487	-1.58076	-1.2942	-1.03115	-1.02796	-1.32809	-1.18344	-1.41389	-1.74167	-1.31257	-1.39045	-1.55992	-1.06862	-1.08487
YHR166C	-0.891512	-1.13886	-1.04229	-1.44332	-1.59538	-1.54118	-1.48638	-1.13703	-1.46879	-1.36091	-1.30633	-1.20321	-1.18829	-1.50256	-1.54166	-1.14036	-0.853825	-1.38288	-1.28574	-1.03033	-1.16995	-0.723456	-0.686818	-1.66401	-1.53907	-1.30643	-1.29345	-1.06777	-1.41584	-1.09385	-0.252875	-1.34156	-0.96907	-1.19654	-1.09421	-0.79091	-0.771871	-1.45142	-0.65493	-0.987653	-1.13168	-0.971787	-1.2091	-0.77682	-1.07129	-0.966195	-1.49648	-1.17086	-0.95157
YBL014C	-0.771913	-0.844658	-0.806257	-0.440334	-1.41057	-1.41463	-1.13691	-1.24362	-1.28749	-0.942061	-1.12618	-1.13244	-1.03181	-1.27162	-0.336879	-0.776518	-1.25631	-1.24979	-1.32164	-1.63643	-0.47385	-0.396031	-1.05999	-1.38171	-1.35605	-1.18794	-1.26457	-0.550462	-0.936886	-1.22453	-0.987113	-1.07847	-1.64177	-1.03418	-0.823097	-0.765037	-0.824592	-1.19309	-0.197171	-1.39963	-0.829881	-1.4278	-1.06701	-1.36526	-0.846429	-1.40453	-0.73071	-1.76329	-1.62248
YGR070W	-1.52194	-1.17156	-1.70873	-1.01971	-0.440637	-0.598059	-0.593422	-1.31506	-1.2598	-0.544471	-0.631489	-0.843118	-0.635412	-0.724473	-0.772416	-1.41069	-1.3187	-1.19411	-0.824994	-0.978705	-1.16882	-1.71916	-0.958704	-1.15432	-1.07405	-1.27216	-1.46245	-1.59653	-1.13906	-0.809296	-0.997675	-1.31188	-1.11151	-0.930501	-1.70326	-1.28791	-0.924157	-1.01305	-1.45892	-1.07123	-1.27074	-0.889	-1.65437	-1.15718	-1.07878	-1.1946	-1.03671	-0.893102	-1.09105
YDL007W	-0.97591	-1.16051	-1.04601	-1.03378	-1.73155	-1.5389	-0.693796	-1.10997	-1.3739	-1.24941	-1.28969	-1.52638	-1.15249	-1.18492	-1.28251	-1.14511	-1.12635	-1.3295	-0.7071	-1.43992	-0.954116	-1.04549	-0.810127	-1.54181	-1.2771	-1.093	-1.07569	-0.987643	-1.25609	-1.45716	-0.914014	-1.46667	-1.39163	-0.856993	-1.15592	-1.48997	-1.32762	-1.41363	-0.901302	-1.28237	-1.06346	-1.49552	-1.25357	-1.77771	-0.857148	-1.86048	-1.05742	-1.3402	-1.37489
YNL280C	-1.03788	-0.283075	-1.40589	-1.21523	-1.25766	-1.23061	-0.589195	-1.17978	-1.30457	-1.2465	-0.616231	-0.822677	-1.03907	-0.890995	-1.13017	-1.28055	-1.29096	-1.14462	-0.567642	-1.15922	-1.60699	-1.31766	-1.28268	-1.42784	-0.552822	-1.14041	-1.60455	-1.54396	-1.106	-1.14271	-1.11166	-1.25222	-0.994814	-1.05905	-1.48179	-1.44384	-1.19002	-1.02943	-0.979251	-1.44266	-1.2895	-1.03549	-1.40227	-1.05935	-1.74954	-1.19821	-1.11547	-1.03801	-0.973779
YDL042C	-1.12815	-0.236716	-1.35615	-1.11491	-1.06108	-1.29586	-0.403105	-0.780115	-1.34792	-0.838186	-1.08545	-0.379012	-1.25613	-1.00179	-1.08911	-1.12784	-1.21427	-0.566077	-0.932181	-1.51684	-1.46042	-1.35807	-1.08627	-1.27974	-1.21005	-1.48418	-1.22783	-1.43318	-0.814499	-1.43033	-0.93997	-1.02506	-1.38714	-1.20449	-1.37767	-1.22311	-0.730582	-0.943997	-1.10654	-1.58872	-0.804094	-1.29793	-1.05769	-1.23301	-1.17091	-1.12357	-0.606802	-1.12735	-1.3673
YHR077C	-0.788283	-0.863766	-1.48383	-1.50711	-1.04479	-1.01211	-0.936988	-1.46814	-1.28329	-1.11413	-0.455826	-0.765979	-1.08555	-1.25275	-0.696205	-0.668401	-1.21639	-0.794926	-1.0822	-1.1671	-1.0099	-1.75485	-1.00531	-1.33736	-1.2403	-0.602808	-1.04803	-1.4019	-1.16051	-0.538668	-0.573716	-0.782445	-0.759287	-1.02396	-1.53564	-0.831834	-1.04221	-1.27956	-0.779208	-1.35929	-1.38247	-1.24493	-1.44532	-1.25531	-1.44822	-1.17452	-0.793985	-0.98058	-0.736922
YPR185W	-1.80096	-0.752675	-1.32122	-1.15943	-1.08088	-1.09664	-0.772507	-0.788936	-1.48789	-1.25023	-0.92828	-0.960163	-0.799722	-0.984675	-1.11169	-1.06255	-1.68945	-0.787997	-1.11839	-1.30585	-0.924691	-1.50938	-1.04978	-1.56612	-0.829803	-1.31277	-1.0188	-1.24836	-0.952457	-1.47028	-0.940357	-1.08698	-1.45014	-1.35041	-1.26827	-1.24938	-1.77518	-1.08098	-1.78516	-0.754163	-1.31547	-1.35123	-1.48814	-1.16551	-1.38177	-0.786555	-0.69788	-1.32506	-1.43015
YML047C	-0.917849	-0.485841	-1.24996	-1.2866	-1.1856	-1.03411	-1.01159	-1.22159	-1.29509	-1.41177	-1.06813	-0.15294	-1.20883	-1.2133	-1.09024	-1.50646	-1.2109	-1.26561	-1.06303	-1.28989	-1.40344	-1.03415	-1.01802	-1.34021	-1.11838	-1.11567	-1.10089	-1.37909	-1.1541	-1.01797	-1.07806	-1.24729	-1.2471	-1.27312	-1.39354	-1.04603	-1.11993	-1.21215	-0.854145	-1.59126	-1.45532	-1.26845	-1.27571	-1.29153	-1.32415	-1.15132	-1.22625	-1.14057	-1.22277
YMR271C	-1.3454	-1.166	-1.77469	-1.30885	-0.856801	-1.10562	-0.585255	-0.814359	-1.55652	-0.749904	-1.15939	-0.428921	-0.888097	-0.804687	-1.16235	-1.23525	-0.879212	-1.0464	-0.713216	-1.02112	-1.22044	-2.25179	-1.06151	-1.27547	-1.112	-1.12604	-1.51624	-1.78849	-1.26699	-1.21803	-1.65551	-1.43112	-1.53897	-0.663167	-1.80755	-1.0835	-1.33722	-0.237128	-1.5505	-0.581838	-1.48004	-0.503001	-1.37858	-1.20962	-1.63368	-1.15193	-1.19569	-1.15579	-1.51914
YPL061W	-1.52121	-1.07951	-1.65923	-1.26421	-0.87888	-0.642551	-0.859677	-1.5375	-1.48887	-1.05847	-0.47743	-1.27632	-0.612006	-1.29897	-1.30677	-1.48835	-1.39639	-1.11415	-1.14465	-1.33688	-1.24606	-1.18493	-1.13951	-1.34922	-0.729253	-1.12097	-1.32282	-1.87686	-1.27057	-1.43941	-0.713575	-1.27811	-1.18197	-1.67985	-1.56119	-1.31019	-0.876027	-1.17945	-1.29131	-1.14581	-1.15115	-1.14851	-1.53765	-1.19712	-1.01424	-1.45662	-0.872818	-0.947394	-1.16175
YML097C	-0.969586	-0.981311	-1.22533	-1.1508	-1.38109	-1.34971	-1.18767	-1.27497	-1.52219	-1.17261	-1.26531	-1.03819	-1.05425	-1.35786	-1.64507	-0.752356	-1.48213	-1.22151	-1.06437	-1.00899	-1.07439	-1.20135	-1.10465	-1.51285	-1.01826	-1.01787	-0.834176	-1.31947	-1.32766	-1.05765	-0.923676	-1.19528	-1.23509	-1.12317	-1.2347	-0.490954	-1.57054	-1.35166	-0.818395	-1.35629	-1.15339	-1.13361	-1.07828	-1.15438	-1.23957	-1.19208	-1.35701	-1.14879	-1.21702
YKL084W	-0.793663	-0.845534	-0.800685	-1.26629	-1.20355	-1.32548	-0.997049	-0.888199	-1.26513	-0.757197	-0.78009	-1.40111	-1.02465	-1.14901	-1.22748	-0.996874	-1.18344	-1.07293	-1.43951	-1.2522	-1.19233	-0.874438	-1.01398	-1.45461	-0.813128	-1.06206	-1.24883	-0.874545	-0.900929	-1.04807	-1.0671	-1.27779	-1.24253	-1.5917	-0.922902	-0.691258	-1.42317	-0.712218	-0.742252	-0.791159	-1.33402	-0.87754	-1.17831	-1.62014	-1.24412	-1.1454	-1.11588	-1.3904	-1.22114
YHR050W	-0.967554	-1.22234	-1.11414	-1.08103	-1.15491	-1.2144	-1.60161	-1.54451	-1.55457	-1.57972	-1.6248	-1.49877	-1.43365	-1.33551	-1.17308	-1.10999	-1.37868	-1.11288	-1.12161	-1.46456	-0.912847	-1.02554	-1.12504	-1.24081	-0.616782	-1.01629	-1.27194	-1.31253	-1.21417	-1.20158	-0.378328	-1.14355	-0.969791	-2.10781	-1.10343	-1.41406	-1.12986	-1.27525	-1.19048	-1.22515	-1.52968	-1.09224	-1.32825	-0.741893	-0.771229	-0.98543	-1.22447	-1.45311	-0.948083
YDR005C	-0.929376	-0.901559	-0.837668	-0.5981	-1.27094	-1.45172	-1.28105	-1.13863	-1.40924	-1.16316	-0.523793	-1.15396	-0.766334	-1.22846	-1.18612	-0.664667	-1.42496	-1.34828	-1.30096	-1.837	-0.374901	-0.79039	-0.873954	-1.605	-1.07514	-1.44323	-1.43421	-0.688012	-0.776419	-1.32054	-0.780627	-1.50961	-1.32004	-1.15621	-0.908672	-1.46413	-1.40121	-1.56717	-0.726107	-1.56642	-1.48088	-1.18543	-1.29319	-1.27293	-1.18154	-1.09485	-1.23149	-1.3846	-1.29713
YJL148W	-1.06204	-1.15028	-1.31513	-1.53479	-1.36294	-1.44101	-1.31932	-1.82972	0.0669353	-1.45352	-1.32901	-1.20757	-1.33862	-1.41451	-0.962369	-1.0966	-1.36734	-1.44438	-1.12229	-1.25313	-1.22077	-1.22747	-1.21508	-1.209	-1.54649	-1.14547	-0.543368	-1.08586	-1.01211	-1.28411	-1.15711	-1.08352	-1.31398	-1.11335	-1.26607	-0.892959	-0.753131	-0.975171	-0.975229	-1.27723	-1.11734	-1.309	0.739336	-1.41814	-0.93675	-1.38808	-1.35777	-1.41947	-1.29396
YFL041W	-1.30539	-1.34331	-1.26343	-1.66687	-0.499087	-0.665239	-1.13282	-0.702574	-1.45666	-0.804185	-1.27554	-1.26309	-1.21354	-1.0945	-1.09932	-1.49257	-0.83229	-1.02664	-0.863886	-0.830916	-1.35062	-1.49734	-1.01859	-1.5465	-0.879703	-1.01469	-1.05731	-1.26184	-1.49887	-1.08417	-1.7444	-1.54402	-0.843722	-0.901307	-1.31482	-1.1788	-1.17126	-1.29769	-1.41175	-0.763662	-1.42807	-1.03764	-1.01463	-1.34117	-1.58143	-1.00328	-0.954452	-0.89202	-0.823237
YJL076W	-0.0687441	-0.443088	-0.212883	-0.929277	-0.850106	-0.891012	-1.43498	-1.23501	-1.49614	-1.37816	-1.08926	-0.605121	-1.3501	-1.06729	-0.957036	-0.49735	-1.30044	-0.98372	-1.30432	-1.06785	-1.24964	-0.0514133	-0.932797	-1.03272	-1.13486	-0.957584	-1.36443	-0.122045	-1.38062	-1.29226	-0.991264	-0.565317	-1.32257	-1.046	-0.248142	-1.17731	-0.541238	-1.48774	0.0282657	-1.1105	-0.832589	-1.12692	-1.32008	-1.31545	-0.740418	-0.950814	-1.01153	-1.0132	-1.30104
YDR135C	-0.629871	-0.779977	-0.868975	-1.18028	-1.23497	-1.07927	-1.26184	-1.22765	-1.47297	-0.616955	-1.26153	-0.750728	-1.29558	-1.02922	-1.19065	-1.7625	-1.56831	-1.17212	-0.821803	-1.22246	-1.1632	-0.529765	-1.34459	-1.36769	-0.613731	-1.14684	-1.18892	-0.906283	-0.637561	-1.43368	-0.921869	-1.6853	-1.0955	-1.38172	-0.82887	-1.20957	-1.43475	-1.08173	-0.341299	-1.28912	-1.38257	-1.02419	-1.49792	-1.27633	-1.2494	-1.38074	-1.1521	-1.42913	-1.07964
YOR304W	-1.01899	-0.509235	-0.723071	-1.01347	-1.72244	-1.3875	-1.12393	-1.26573	-1.33553	-0.860068	-1.39115	-0.892055	-1.42623	-0.648506	-0.938016	-1.36411	-1.13421	-1.29548	-1.35904	-1.44573	-1.31201	-0.931087	-0.587956	-1.39661	-0.955744	-1.01315	-0.680607	-0.965685	-0.974412	-1.1896	-0.815575	-0.948209	-1.17592	-0.98639	-0.767907	-1.19666	-0.772845	-1.3164	-1.17637	-1.00518	-1.39696	-1.09713	-1.3044	-1.16058	-1.09193	-1.00711	-0.987843	-0.890418	-1.16148
YOL133W	-1.22564	-0.924463	-1.52117	-0.942255	-1.17325	-1.20004	0.268156	-0.695885	-1.38721	-0.928265	-1.04069	-0.792114	-0.85602	-1.24999	-1.11931	-1.39316	-1.01178	-1.10825	-0.799903	-0.829104	-1.18828	-1.55779	-1.10609	-1.34753	-1.44373	-1.18706	-1.36383	-1.57506	-1.17472	-1.25921	-1.22272	-1.07889	-1.28004	-0.826856	-1.45419	-1.30261	-1.37737	-1.03263	-1.39976	-0.945821	-1.08233	-1.12191	-1.39873	-1.43045	-1.2689	-1.08937	-1.20388	-1.15091	-1.26261
YBL026W	-0.829414	-1.14245	-1.15844	-1.0832	-0.831866	-1.03942	-0.878503	-1.28168	-1.46135	-0.648166	-1.22864	-1.10609	-1.12938	-0.919362	-0.846216	-1.15346	-1.46489	-1.3573	-1.05978	-1.59217	-0.998029	-0.898845	-1.06615	-1.39251	-1.34352	-1.18724	-0.586154	-0.891098	-0.953695	-1.1106	-1.07118	-1.38084	-1.49229	-0.969881	-1.26999	-0.45293	-1.75781	-1.17769	-0.665663	-1.32594	-1.4044	-0.959407	-1.23979	-1.1192	-0.954488	-1.0212	-1.11764	-1.50871	-1.47176
YMR140W	-1.28804	-0.785487	-1.17921	-1.08718	-1.07268	-1.16228	-0.479393	-0.469016	-1.3972	-0.956356	-1.42258	-0.624679	-1.31218	-0.954437	-0.965919	-1.34747	-1.08059	-1.23714	-1.22193	-1.70152	-1.02804	-1.08766	-1.0311	-1.39823	-1.12578	-1.07742	-1.67867	-1.07928	-1.01844	-1.20749	-1.26542	-1.46278	-1.23046	-0.644706	-1.16691	-1.34711	-0.974464	-1.0936	-1.11889	-1.35455	-1.27247	-1.35953	-1.66822	-1.11404	-1.44515	-1.53288	-0.784236	-1.31337	-1.21198
YBR087W	-0.474355	-0.655709	-0.968815	-0.173918	-1.12422	-1.02645	-1.69779	-1.60873	-1.52673	-1.10188	-1.28819	-1.56727	-1.2125	-1.38211	-0.643606	-0.83538	-1.32425	-1.13574	-1.20558	-1.35282	-1.02258	-0.741458	-0.919475	-1.18296	-1.54807	-1.4055	-1.05785	-0.877792	-0.701901	-1.26277	-1.08041	-1.19973	-1.33329	-1.03288	-1.02239	-0.887505	-0.969968	-1.00077	-0.272129	-1.57309	-0.851324	-1.33513	-1.31521	-1.05766	-1.27384	-1.00111	-1.08592	-1.18399	-1.31239
YDR318W	-1.15004	-1.09011	-1.4258	-0.711169	-1.10405	-1.04425	-0.509196	-1.02257	-1.41793	-1.1839	-1.26893	-1.38937	-1.09589	-0.86143	-1.16667	-0.796954	-0.884644	-1.15815	-1.15771	-1.14841	-0.776288	-1.54429	-0.427736	-1.25982	-1.22527	-1.33848	-1.61486	-1.55513	-1.02836	-1.16199	-0.85244	-0.576928	-1.48498	-1.02977	-1.41971	-1.00848	-0.836527	-0.918887	-1.31643	-1.31807	-1.1997	-1.17327	-0.947339	-1.1912	-1.52613	-0.359441	-1.26861	-1.25848	-1.46677
YCL050C	-0.677527	-1.52118	-1.27676	-1.03402	-0.908727	-0.818127	-0.937642	-1.39463	-1.24065	-0.633471	-0.617924	-1.39378	-0.908628	-1.53114	-1.18898	-1.36938	-1.29117	-1.39471	-1.07421	-0.788731	-1.38375	-1.31855	-0.508388	-1.36324	-1.54285	-0.830564	-0.636017	-1.34598	-1.48939	-1.31112	-1.41754	-1.19505	-1.2968	-0.697638	-1.1817	-1.34752	-0.7141	-1.43239	-0.88011	-1.60203	-0.905027	-1.46261	-1.13498	-1.40142	-1.2023	-1.33942	-1.11869	-0.880119	-1.27634
YJR009C	-0.875949	-1.40838	-1.36919	-0.764535	-0.803797	-0.758464	-1.0525	-1.17037	-1.41094	-1.37935	-0.647804	-0.764814	-0.81541	-1.15274	-0.704354	-1.17011	-1.36432	-0.784444	-1.05641	-0.972699	-1.12015	-1.28703	-1.42523	-1.09963	-1.36239	-1.11878	-1.02504	-1.57207	-1.4089	-0.840554	-1.09718	-1.2907	-1.00118	-1.85365	-1.41845	-1.33199	-0.914758	-1.117	-0.870589	-1.36383	-1.25323	-0.899426	-1.13597	-1.19406	-1.1994	-1.19206	-0.730981	-1.07811	-0.981788
YGR158C	-0.53855	-1.16569	-0.735914	-0.444223	-1.2665	-1.23078	-1.18014	-1.42103	-1.03144	-1.07591	-1.16093	-1.59012	-1.41737	-1.51853	-1.43196	-0.871344	-1.14243	-1.30832	-0.854142	-1.04228	-0.728118	-0.402723	-0.946682	-1.16191	-1.66494	-1.28275	-0.988541	-0.652021	-1.38836	-1.35662	-1.45886	-0.925209	-1.25786	-1.51478	-0.743624	-0.617031	-0.39822	-1.26758	-0.157382	-1.19356	-0.888966	-1.13643	-0.972406	-1.28246	-0.652932	-1.0373	-1.33956	-1.35893	-1.23638
YGL174W	-1.34888	-0.733365	-1.28816	-0.659892	-0.985495	-0.900196	-1.40213	-1.15701	-1.46332	-1.48302	-0.982013	-1.50214	-1.03154	-1.62732	-1.10862	-0.637038	-1.09903	-1.23355	-1.25709	-1.39583	-1.06343	-0.932956	-0.624693	-1.34299	-1.23931	-1.26742	-1.2427	-1.25753	-1.20588	-1.12814	-1.18933	-0.852355	-1.43696	-0.937792	-1.33541	-1.02528	-0.786263	-1.33424	-0.864414	-1.11709	-0.655278	-1.43104	-1.44507	-1.45597	-1.01516	-1.23356	-1.31959	-1.35177	-1.41364
YKR102W	-1.18335	-1.55649	-1.38034	-1.70609	-1.07674	-1.1427	-1.1147	-1.15717	-1.3711	-0.718094	-0.632821	-0.364404	-0.829846	-1.08397	-1.43555	-1.82897	-1.39485	-1.12169	-0.73288	-1.75299	-0.41327	-1.41863	-1.01849	-1.56059	-1.26754	-1.28099	-1.39761	-1.35987	-1.34342	-0.938911	-0.57257	-1.70908	-0.444326	-1.03629	-1.39789	-0.69714	-0.694697	-1.12541	-1.2195	-1.07278	-0.96439	-1.00571	-1.29572	-1.38703	-0.855662	-1.13149	-1.09123	-1.39092	-0.427728
YNL257C	-0.240264	-1.30379	-0.292791	-1.14993	-1.17484	-1.12275	-0.908632	-1.2229	-1.51737	-1.30798	-1.21212	-1.14182	-1.24409	-1.02411	-1.30339	-0.834201	-1.41764	-1.06293	-1.44989	-0.347816	-1.1377	-0.106959	-1.11923	-1.23993	-0.974356	-1.4004	-1.24978	-0.30345	-1.3017	-1.57841	-1.45741	-1.22326	-1.43415	-0.605548	-0.256975	-0.978357	-1.44843	-1.32783	-0.263975	-1.20028	-1.15887	-0.923824	-1.21833	-0.956427	-1.48499	-1.3239	-1.15189	-0.342812	-1.41486
YBR237W	-1.02952	-1.33105	-0.786818	-0.842822	-1.43376	-1.31231	-0.288457	-1.15914	-1.46418	-1.02328	-1.50632	-0.648603	-1.33591	-0.875269	-0.785926	-1.00584	-1.2104	-1.1994	-0.865152	-1.14802	-0.890335	-0.991738	-1.18525	-1.23153	-1.22031	-1.16234	-1.47578	-0.646516	-1.11264	-1.01158	-0.731662	-1.37594	-0.889786	-1.31315	-0.891703	-1.14405	-0.927777	-1.29911	-1.13765	-1.13442	-1.30829	-1.29002	-0.88536	-1.41893	-0.705486	-1.52802	-1.30428	-1.5388	-0.867671
YJL042W	-1.11283	-1.1155	-1.10019	-1.30684	-0.89803	-1.01114	-1.52143	-1.37201	-1.44754	-1.38163	-1.05834	-1.22368	-1.01749	-1.05801	-1.25201	-0.74827	-1.46474	-0.874391	-1.29854	-1.1106	-1.43893	-1.3218	-0.461547	-1.12272	-1.10198	-1.6004	-1.12647	-1.11178	-1.36742	-1.44566	-1.22038	-1.07594	-1.13147	-0.86535	-1.12724	-1.09739	-1.05174	-1.45178	-1.34284	-1.16923	-0.955726	-0.798487	-1.43628	-1.0488	-1.10064	-1.36631	-0.875146	-0.528366	-1.11107
YLR084C	-0.919495	-0.592002	-1.09095	-0.967619	-0.848927	-0.945756	-2.0115	-1.5967	-1.43682	-1.07111	-1.38098	-1.6329	-1.20899	-1.42413	-0.894136	-1.37399	-1.22268	-1.27534	-1.11287	-1.64008	-0.916426	-1.31179	-1.00941	-1.41898	-1.33453	-0.976627	-0.969144	-1.21334	-0.5853	-0.996992	-0.78642	-1.30976	-1.49372	-1.43128	-1.13177	-0.697874	-0.982844	-1.34343	-1.03374	-1.24984	-1.13529	-1.27319	-1.23988	-0.695873	-0.945062	-0.946622	-0.821427	-1.64008	-1.47527
YJL068C	-1.67522	-1.25737	-1.4676	-1.47378	-1.43195	-1.28551	-1.04838	-1.10238	-1.57559	-0.578998	-0.727363	-1.80341	-0.825873	-1.24167	-1.6083	-0.915448	-1.28925	-1.08881	-0.311804	-1.05792	-1.07339	-1.64921	-1.40205	-1.70936	-1.28414	-0.940492	-0.809627	-1.44511	-1.64585	-1.40176	-1.45892	-1.50836	-1.31563	-0.988884	-1.49179	-1.4598	-1.388	-1.00843	-1.67109	-0.177419	-1.377	-1.15939	-1.42446	-1.2616	-1.69749	-1.25796	-0.606122	-0.769068	-1.29448
YCR034W	-0.432586	-1.03817	-0.783115	-1.4588	-1.30898	-1.2514	-1.96562	-1.98127	-1.36895	-1.12398	-1.31604	-1.5533	-1.52874	-1.38159	-0.903397	-0.944689	-1.36648	-1.19247	-1.12825	-1.53206	-1.14753	-0.5542	-0.865182	-1.23554	-1.18688	-1.06107	-1.05487	-0.857681	-0.996149	-1.26267	-0.5941	-1.01171	-1.22274	-1.8908	-0.800444	-0.686958	-0.842629	-1.37777	-0.269544	-0.831616	-1.14169	-0.901497	-1.16047	-0.499977	-0.809876	-0.610162	-1.12682	-1.08119	-1.20355
YCL010C	-0.827686	-1.20277	-0.720363	-1.00399	-1.36103	-1.39624	-0.849766	-1.03535	-1.24606	-1.10196	-1.5019	-0.841466	-1.39389	-1.37054	-1.45758	-0.484187	-1.09312	-1.08321	-1.29644	-1.29719	-0.86446	-0.779185	-0.472196	-1.65296	-1.09268	-1.11996	-0.540067	-1.03343	-1.64028	-1.16398	-0.89307	-1.24084	-1.33641	-1.28525	-0.675386	-0.355978	-0.813847	-1.34015	-1.08044	-1.07628	-0.907041	-1.33321	-1.00812	-1.16645	-0.873507	-1.26661	-1.04716	-1.47242	-1.31799
YER164W	-0.364003	-0.600818	-0.326233	-0.870534	-1.71309	-1.46606	-1.23217	-1.53649	-1.19759	-0.960954	-1.0202	-1.18426	-1.43107	-1.65113	-1.50238	-0.547729	-1.02503	-1.21801	-1.34278	-1.37817	-1.14635	-0.0427201	-0.607509	-1.40122	-1.31034	-1.26124	-0.975339	-0.596459	-1.02949	-0.724423	-1.17428	-0.726624	-0.996101	-1.52589	-0.242251	-0.819925	-0.252811	-1.16217	-0.430946	-1.67144	-0.58364	-1.14995	-1.06579	-1.16672	-0.340968	-1.5675	-1.20694	-1.16792	-0.976122
YGR057C	-0.910771	-0.681438	-1.06033	-0.826471	-1.6627	-1.86949	-1.18524	-0.837904	-0.963566	-0.670442	-0.811589	-0.703189	-1.02569	-1.08414	-0.112812	-0.931801	-1.33791	-1.31241	-1.15813	-1.9602	-0.71768	-0.884161	-0.629408	-1.39551	-0.93749	-1.26397	-1.05283	-0.87508	-0.954524	-0.916958	-1.23611	-1.22527	-1.22324	-0.602656	-1.15266	-1.18643	-1.02925	-1.25232	-0.462457	-1.51891	-1.39612	-1.19952	-1.11994	-1.15178	-1.31427	-1.08695	-1.33303	-1.55367	-1.20571
YDR439W	-0.58329	-1.36343	-0.960819	-0.387411	-1.26273	-1.24767	-0.83902	-1.11006	-1.48542	-0.631619	-1.08491	-1.22673	-1.01515	-1.33328	-0.914377	-1.09412	-1.20662	-1.38614	-1.01034	-1.22901	-0.771148	-0.923313	-1.16979	-1.45754	-1.16463	-1.0085	-1.39224	-1.03345	-1.36041	-1.25271	-0.788564	-1.22115	-1.67455	-1.19249	-1.00085	-0.90545	-1.14469	-1.42302	-0.60967	-1.2828	-0.952602	-1.40463	-1.27479	-1.3018	-1.06062	-1.20358	-0.591244	-1.69257	-1.65399
YFL017C	-0.920462	-1.00037	-1.1182	-1.43154	-1.34627	-1.13796	-1.56319	-1.80607	-1.54837	-1.09411	-1.08606	-1.27931	-1.10131	-1.3553	-1.54398	-0.764135	-0.724272	-1.23081	-1.11196	-1.16802	-1.35534	-0.946306	-0.399233	-1.54507	-1.57251	-1.289	-0.985881	-1.23576	-1.20494	-1.13588	-0.573908	-0.560972	-1.36682	-1.03953	-1.25209	-0.911389	-1.40278	-1.28839	-0.769286	-1.17805	-1.29086	-1.36771	-1.5752	-0.259918	-0.761412	-1.14133	-1.20984	-0.820432	-1.3456
YBR200W	-1.27133	-0.86677	-1.58133	-1.06995	-1.04846	-1.11438	-0.379691	-1.07277	-1.30156	-1.48549	-1.34874	-0.292161	-1.19532	-1.23629	-0.947221	-1.69547	-1.14308	-1.10801	-0.959662	-1.09851	-1.50147	-1.76576	-1.06642	-1.42492	-1.4049	-1.21823	-1.21229	-1.62663	-0.791922	-1.06924	-1.59484	-1.49077	-1.11826	-0.914535	-1.49515	-0.851408	-1.48337	-1.15607	-1.49329	-1.24788	-1.08401	-1.20415	-1.59442	-1.23802	-1.25442	-1.76101	-1.16409	-1.03637	-1.0995
YCL031C	-0.519857	-0.833398	-1.00202	-1.04396	-0.804461	-0.80366	-0.969744	-1.40142	-0.900977	-0.99936	-1.32299	-1.16806	-1.39631	-1.2284	-0.594596	-0.61535	-1.49646	-1.12213	-1.31136	-0.989016	-0.407121	-0.920269	-1.00923	-1.24219	-1.13336	-0.996556	-0.744769	-0.740369	-0.86614	-0.823923	-1.5589	-1.20025	-1.61481	-0.230771	-0.955227	-0.614717	-0.563004	-0.961746	-0.249799	-1.76702	-1.09581	-1.31555	-0.778668	-1.12211	-1.35783	-1.62621	-1.13294	-1.30793	-1.5965
YMR308C	-0.32124	-1.50159	-0.758444	-1.32853	-0.919154	-0.896196	-1.40769	-1.7111	-1.0424	-1.0993	-0.991982	-1.27655	-1.38621	-1.38151	-1.20967	-0.966532	-1.43364	-1.17643	-0.834626	-0.561477	-1.13404	-0.0910335	-1.12694	-1.12239	-1.3266	-1.32132	-1.06887	-0.58102	-1.38501	-1.57091	-1.492	-1.38288	-0.997524	-1.01529	-0.711538	-1.04859	-0.931724	-0.118107	0.202981	-1.51428	-1.46254	-0.870419	-0.552313	-1.21513	-1.22121	-1.20907	-1.10018	-1.23767	-0.979393
YER155C	-0.633594	-1.33607	-0.512918	-1.4243	-1.13001	-1.09562	-1.26331	-1.35466	-1.24912	-1.36381	-1.45797	-1.07564	-1.32487	-1.1562	-1.33292	-1.43983	-1.37061	-1.05564	-1.30433	-0.676536	-1.17413	-0.496016	-1.25081	-1.18713	-1.46864	-1.32458	-1.24211	-0.526696	-1.14235	-1.2913	-1.31666	-1.4099	-1.17154	-0.771164	-0.527251	-0.98604	-1.29099	-1.45487	-0.686023	-1.52715	-1.19984	-1.08125	-0.978304	-0.708728	-1.34539	-1.16734	-1.01068	-0.473603	-1.15257
YOR377W	-0.829866	-1.49185	-1.128	-0.957446	-1.45721	-1.23532	-1.54045	-1.19734	-1.26665	-1.00509	-1.19612	-1.05639	-1.12987	-1.57807	-1.21198	-1.22116	-0.770608	-1.60558	-1.10547	-1.28983	-1.12433	-1.09533	-0.738678	-1.67623	-1.36427	-1.33603	-0.720785	-1.31129	-1.23519	-1.05953	-0.762867	-1.62431	-1.51791	-0.797404	-1.15373	-0.649039	-1.44128	-1.41541	-0.959811	-1.40427	-0.891824	-1.02352	-1.19978	-1.19447	-1.27665	-1.30455	-1.5691	-1.73514	-1.4974
YDL113C	-1.47083	-0.106488	-1.56019	-1.43721	-0.671732	-0.857778	0.165996	-0.535419	-1.54879	-0.990957	-1.1334	-0.833001	-1.04901	-0.337615	-1.05355	-1.19764	-1.046	-1.04021	-1.05593	-1.26089	-1.3694	-1.77704	-0.899138	-1.30131	-1.21935	-1.34319	-1.4326	-1.21213	-0.661555	-0.897036	-1.27839	-1.35198	-1.11727	-0.457638	-1.48632	-1.54704	-1.14865	-1.28168	-1.48443	-0.625367	-1.24552	-1.43433	-1.51803	-1.12718	-1.62562	-1.48358	-1.00633	-1.21676	-1.09883
YPL252C	-1.21837	-1.26435	-1.72507	-1.47019	-0.779058	-0.882585	-1.0738	-1.43246	-1.55004	-1.21125	-1.26812	-0.842481	-1.16835	-1.34824	-1.43752	-0.912912	-1.57887	-0.720074	-0.488095	-1.02023	-0.993521	-2.22461	-1.61339	-1.13518	-1.01325	-1.42915	-0.849204	-1.81503	-1.29907	-1.01783	-1.5946	-1.22798	-1.15038	-1.32285	-1.6418	-1.23315	-1.42087	-0.618892	-1.46891	-0.568135	-1.06829	-0.664773	-1.25435	-0.96629	-1.25942	-0.799121	-0.961673	-0.720954	-1.12889
YPL224C	-1.09514	-0.856739	-1.30564	-1.23915	-1.12845	-1.00199	-0.703662	-0.88391	-1.31747	-1.08238	-1.05155	-1.15204	-0.749153	-1.20107	-0.887715	-1.14607	-1.55374	-1.18227	-0.862005	-0.375851	-1.43535	-1.14226	-1.43981	-1.23614	-1.01107	-1.23546	-1.00969	-1.26568	-1.05576	-1.14589	-1.66418	-1.47382	-1.43426	-0.800755	-1.32106	-1.55233	-1.34144	-1.31891	-1.01122	-1.43335	-1.04339	-1.08443	-1.7778	-1.26265	-1.93832	-1.11377	-1.46079	-0.998164	-1.41396
YOR129C	-0.737512	-1.08967	-0.873446	-1.12383	-1.5412	-1.41913	-1.22665	-1.21402	-1.24616	-0.671979	-0.622847	-0.761202	-1.13092	-0.942977	-1.34954	-1.7099	-1.10855	-1.29114	-0.569702	-1.28669	-1.12861	-0.727905	-0.88194	-1.47386	-1.02546	-1.08635	-1.39103	-0.946001	-1.2881	-1.08756	-0.840924	-1.39436	-0.571768	-0.711206	-0.98823	-1.12975	-0.877768	-1.12289	-0.633119	-1.61067	-1.16958	-1.16792	-1.27881	-1.21396	-1.02017	-1.41608	-0.628037	-0.990259	-0.548127
YGL100W	-0.037162	-0.913535	-0.499434	-1.14393	-0.998498	-1.0637	-1.57966	-1.89254	-1.33868	-1.29289	-1.70564	-1.11123	-1.3819	-1.16809	-1.22401	-1.04223	-1.35708	-0.751723	-0.824698	-0.399518	-1.37566	-1.03866	-1.31245	-1.16873	-1.09213	-1.02386	-1.19389	-0.613739	-1.02366	-1.42906	-1.00713	-0.824788	-1.58692	-0.946121	-0.64424	-1.10222	-0.901013	-1.01587	-0.534493	-1.42862	-0.706976	-1.26763	-1.33249	-1.22583	-0.6098	-1.30254	-0.959527	-0.911852	-1.56589
YGR286C	-0.934293	-1.48812	-1.26225	-0.979388	-1.40037	-1.40886	-1.49977	-1.6249	-1.67047	-1.01932	-1.58383	-1.06684	-1.23065	-1.15058	-1.48345	-1.35192	-1.37125	-1.11304	-0.893235	-0.76771	-1.12239	-1.22149	-1.62188	-1.26247	-1.327	-1.21214	-1.06883	-1.34117	-1.69646	-1.37223	-1.06866	-1.70044	-1.30953	-1.55354	-1.31994	-0.959794	-1.65515	-0.99685	-0.933859	-1.26143	-1.21995	-0.605148	-1.60041	-1.04091	-1.58729	-0.854152	-1.53918	-0.985135	-1.28476
YFL009W	-1.30828	-0.706274	-0.888076	-0.667597	-1.33652	-1.3494	-1.30794	-1.23679	-1.30267	-1.12177	-1.20013	-0.879155	-1.24234	-1.27723	-1.07711	-0.855049	-1.33294	-1.1088	-1.0072	-1.45047	-1.10654	-1.13976	-1.41677	-1.44668	-0.9395	-1.51493	-1.29523	-1.01436	-0.956036	-1.11395	-0.7669	-1.33593	-1.24779	-0.552678	-0.998387	-0.968788	-0.941636	-1.10867	-1.34225	-1.22695	-0.821398	-1.00836	-1.32037	-1.17023	-0.910242	-0.813048	-0.917875	-1.31934	-1.22175
YOR076C	-0.273532	-0.475737	-0.591003	-0.997781	-1.31458	-1.25532	-1.0059	-1.29858	-1.56391	-1.02463	-1.15151	-1.39523	-1.06802	-0.950236	-0.808864	-0.746362	-1.29511	-1.13264	-1.22764	-1.46299	-0.703758	-0.711116	-1.26257	-1.26883	-1.11066	-1.14376	-0.988632	-0.467846	-0.871908	-1.12453	-1.45223	-0.925901	-1.08875	-1.07505	-0.548853	-1.16418	-0.913135	-1.50146	-0.17903	-1.38753	-0.937211	-1.3665	-1.38366	-1.57566	-1.06926	-1.11738	-1.2385	-1.40039	-1.06809
YOR298W	-1.24662	-0.961801	-1.34372	-0.959789	-0.733732	-0.869576	-1.31607	-1.31736	-1.49536	-0.795645	-1.30923	-1.20173	-1.3302	-1.49892	-1.16687	-0.438277	-0.426253	-1.09381	-1.0563	-1.33812	-0.91831	-1.47275	-0.31954	-1.25324	-1.12916	-1.23479	-1.29506	-1.26404	-1.13539	-1.17065	-1.00476	-0.513429	-1.28193	-1.32004	-1.41093	-1.31713	-0.863866	-1.19172	-1.1292	-0.808065	-1.36666	-1.18337	-1.24326	-1.13562	-1.13635	-0.783695	-1.24872	-1.12153	-1.26109
YGL155W	-1.05885	-0.815923	-1.31003	-0.965967	-0.89092	-0.893246	-1.42625	-1.43245	-1.23359	-1.18829	-1.52291	-1.29144	-1.62864	-1.05884	-1.36769	-0.598877	-1.06828	-1.12209	-0.801894	-1.23404	-0.827982	-1.23933	-1.2453	-1.35846	-1.00912	-1.38532	-1.36555	-1.34012	-1.00911	-0.97888	-1.36447	-0.801902	-1.20883	-1.02227	-1.3086	-0.901945	-0.632852	-0.989916	-1.04976	-1.13032	-0.998243	-1.07909	-1.15389	-1.18538	-0.712683	-0.916773	-1.34668	-1.16597	-1.18837
YMR056C	-1.3589	-0.930798	-1.18879	-1.31713	-1.49559	-1.62352	-1.5383	-0.878134	-1.36776	-1.40201	-0.849279	-1.00771	-0.870682	-1.40633	-1.09002	-1.08353	-0.908251	-1.30285	-1.18439	-1.71152	-0.867469	-1.15993	-0.361339	-1.29025	-1.34332	-1.20123	-1.09908	-1.28797	-1.31484	-1.09304	-0.642719	-1.27536	-0.691619	-0.935775	-1.34607	-0.65592	-0.74392	-1.45879	-1.33401	-1.14665	-1.16287	-1.06697	-1.31923	-1.56209	-1.00736	-1.01466	-1.29202	-1.3487	-0.671959
YHR116W	-1.6532	-1.4673	-1.63072	-1.25027	-1.36705	-1.19744	-1.18	-0.651111	-1.459	-0.860057	-1.38572	-1.34783	-1.30002	-1.2786	-1.53703	-1.72183	-1.03173	-1.16415	-1.2184	-0.676734	-0.962083	-1.43218	-0.850896	-1.59906	-1.35865	-0.891185	-1.2888	-1.718	-1.50614	-1.39948	-1.33059	-1.45915	-1.36507	-1.02016	-1.54049	-1.35329	-1.51283	-1.57851	-1.59234	-1.1026	-1.36718	-1.22083	-1.44708	-1.57266	-1.54751	-1.45481	-1.10813	-0.808495	-1.34475
YCR037C	-0.791853	-0.790498	-0.966542	-1.0498	-1.28759	-1.50894	-1.26087	-1.35272	-1.33029	-0.859879	-0.949699	-0.720943	-1.27338	-1.38667	-1.12841	-1.42799	-1.36583	-1.28904	-1.07136	-1.51	-1.0129	-0.459767	-0.955042	-1.18827	-0.954038	-1.07271	-1.51048	-0.906256	-1.20482	-0.846772	-0.743491	-1.27817	-0.960307	-1.14614	-1.02828	-0.985257	-0.724908	-1.37226	-0.536112	-1.2093	-1.36658	-1.02522	-1.53295	-1.3813	-0.724147	-1.10526	-1.1532	-1.23168	-0.94129
YLR328W	-1.14997	-0.860712	-1.43164	-1.4909	-1.28729	-1.232	-1.9462	-1.15215	-1.41429	-0.828506	-0.249249	-0.188615	-1.08628	-1.23317	-0.834728	-0.921195	-1.37069	-1.18301	-0.766155	-1.44599	-1.20447	-1.1213	-0.952346	-0.863971	-1.02625	-1.10986	-1.11024	-1.45367	-1.01948	-1.07855	-1.21767	-1.04979	-1.26775	-1.45846	-1.35805	-1.2995	-1.20191	-0.914511	-0.891524	-1.27391	-0.768882	-1.25153	-1.22292	-0.914178	-1.39696	-1.13545	-0.865161	-1.17991	-1.2479
YAL005C	-1.19206	-0.975069	-1.50345	-1.16176	-0.556964	-0.584478	-1.18275	-0.861034	-1.47125	-0.764682	-0.711123	-0.855014	-0.947246	-1.33342	-0.638756	-1.15408	-1.45399	-0.94991	-1.14136	-1.05061	-1.27893	-1.2491	-0.901822	-1.19894	-1.31019	-1.37854	-0.110698	-1.49839	-1.08957	-1.36973	-1.38213	-1.45003	-1.26197	-0.887874	-1.43032	-1.24508	-1.09691	-1.05452	-1.14019	-1.34623	-1.5357	-1.25626	-1.04031	-1.23063	-1.51899	-1.44283	-0.952078	-1.42614	-1.24006
YMR096W	-1.21573	-1.56885	-1.72901	-1.30267	-1.35364	-1.46617	-1.05497	-0.947739	-1.42446	-0.913572	-0.558717	-0.782221	-0.444619	-1.11169	-1.28484	-1.58066	-1.49394	-1.12949	-1.11253	-1.4122	-1.29431	-2.15203	-1.69075	-1.56758	-1.39675	-1.11467	-1.62807	-1.67613	-1.40005	-1.25913	-1.43746	-1.63462	-1.20128	-0.975735	-1.73796	-1.22832	-1.45571	-0.772285	-1.26005	-0.788043	-1.59405	-0.707524	-1.31009	-1.38505	-1.56554	-1.36319	-1.2291	-1.41191	-1.18258
YKR024C	-0.739875	-0.977568	-1.11257	-1.17577	-1.43562	-1.46186	-1.68715	-1.60139	0.201605	-0.997162	-0.891433	-1.15925	-1.43686	-1.39602	-1.28348	-1.31952	-1.2332	-1.49099	-0.953906	-1.84099	-1.08158	-0.811861	-1.09853	-1.34531	-1.51671	-1.22417	-1.38552	-0.817811	-0.747386	-1.0726	-1.1272	-1.26727	-1.00698	-1.21448	-1.05675	-0.846755	-0.285457	-1.10119	-0.323016	-1.20166	-1.10654	-1.23013	0.436116	-1.37382	-0.504139	-1.289	-1.21242	-1.48547	-0.985584
YPL219W	-1.57058	-0.866577	-1.4431	-1.21207	-0.465928	-0.863779	-0.246194	-0.713244	-1.44077	-1.09049	-0.897117	-1.16244	-0.86318	-0.724172	-1.0647	-0.851347	-0.803467	-0.941476	-1.26481	-0.909912	-0.957652	-1.83536	-0.435363	-1.29224	-0.846751	-1.36887	-1.46438	-1.28123	-0.959058	-1.29004	-1.2327	-1.07203	-1.34538	-0.853607	-1.46368	-1.13171	-0.991895	-0.744834	-1.51936	-1.02079	-1.10315	-1.29849	-1.35454	-1.15435	-1.70723	-0.417175	-0.889101	-1.31621	-1.32718
YLL024C	-1.26544	-1.06213	-1.55567	-1.1458	-0.665738	-0.657087	-1.24859	-0.833672	-1.42337	-0.754646	-0.682299	-0.960149	-0.91999	-1.19971	-0.858471	-1.14253	-1.51565	-0.953225	-1.15774	-0.943209	-1.21804	-1.18105	-1.00818	-1.13575	-1.29106	-1.23344	-0.149072	-1.55963	-1.22189	-1.33204	-1.40256	-1.39447	-1.14403	-0.943288	-1.42716	-1.4443	-1.32638	-1.1462	-1.14114	-1.39968	-1.44734	-1.26837	-1.03287	-1.22902	-1.65406	-1.18132	-0.988214	-1.36402	-1.12262
YNL214W	-1.112	-1.13183	-0.951964	-0.948458	-0.889847	-1.02846	-0.400901	-0.990097	-1.39368	-0.698921	-0.895741	-1.35228	-1.02427	-0.955159	-0.839402	-1.48867	-1.37445	-1.14725	-1.34726	-0.714907	-1.24231	-0.935414	-1.06414	-1.475	-1.17036	-0.857288	-1.36658	-0.923748	-1.17676	-1.13279	-0.959881	-1.21031	-1.30399	-0.591597	-0.909275	-1.11857	-1.39404	-1.82595	-1.09174	-1.15868	-1.23045	-1.51197	-1.56077	-0.847927	-1.14713	-0.919873	-1.04631	-0.768294	-1.28475
YKR095W	-0.732437	-0.352927	-1.06695	-1.5655	-1.20855	-1.03878	-0.88369	-1.5351	-1.32082	-1.48824	-1.33624	-0.725528	-1.39601	-1.11011	-1.32985	-0.58296	-1.26103	-0.714841	-1.61243	-1.34855	-1.41641	-0.838096	-0.550819	-1.20942	-1.54131	-0.698515	-1.09511	-0.900372	-0.85686	-1.0992	-0.69933	-0.753309	-0.972913	-1.06413	-1.04467	-1.12346	-0.826337	-1.45529	-0.612953	-1.44407	-1.0669	-1.42128	-0.873155	-1.24225	-0.784214	-1.50604	-0.800166	-1.02269	-0.956161
YNL130C	-1.30747	-1.39813	-1.52491	-0.846134	-0.618963	-0.489577	-1.07381	-1.578	-1.5592	-0.880204	-1.07852	-1.57563	-1.33478	-1.2176	-1.19518	-1.60599	-1.36547	-1.46015	-0.927821	-1.07516	-1.07269	-0.903545	-1.15524	-1.26956	-0.855154	-1.11098	-1.28158	-1.79233	-1.05437	-1.33749	-1.36212	-1.31496	-1.37991	-1.57634	-1.4311	-1.43117	-1.10959	-1.04667	-1.10584	-1.25601	-1.28188	-1.1627	-1.59097	-1.48482	-1.3807	-0.327769	-1.47971	-1.08329	-1.36275
YMR137C	-1.21569	-1.24277	-1.469	-0.954959	-1.32288	-1.41645	-1.09101	-0.690177	-1.52376	-1.29688	-0.850528	-0.881864	-0.815185	-1.24768	-0.977626	-0.648614	-1.23915	-1.24711	-1.56542	-1.57388	-0.652978	-1.45921	-0.889662	-1.20088	-1.62329	-1.07386	-1.59904	-1.26505	-1.16314	-1.13554	-1.25884	-1.32996	-1.31211	-0.851536	-1.48983	-0.997722	-1.17506	-1.38748	-1.0521	-1.453	-1.39346	-0.996452	-1.32057	-1.46638	-1.42458	-1.31778	-1.24703	-1.33409	-1.29462
YDR399W	-0.79651	-1.59672	-1.05647	-1.2689	-1.02961	-0.998315	-1.54435	-1.3926	-0.825465	-0.664239	-0.91803	-1.31913	-1.14154	-1.09817	-1.23567	-1.00297	-1.51054	-1.51652	-1.1771	-1.54863	-1.00618	-0.834501	-1.44588	-1.13865	-1.23543	-1.13424	-0.944246	-0.848896	-1.34234	-1.32602	-1.34616	-1.19778	-1.22839	-1.45566	-1.06767	-0.842545	-0.864646	-1.23454	-0.397591	-1.02661	-1.2756	-1.06571	-0.846287	-1.08749	-0.949832	-0.981988	-1.306	-1.2113	-1.209
YKL218C	-0.953776	-1.18582	-1.75231	-1.46993	-1.10226	-1.15341	-0.998823	-1.26543	-1.50607	-0.888606	-1.13447	-0.373022	-1.13993	-0.999581	-1.32357	-1.04425	-1.50626	-1.14149	-0.205174	-1.13311	-1.4002	-2.29873	-1.58838	-1.41496	-1.30483	-1.19158	-1.37659	-1.77559	-1.2369	-1.03205	-1.38241	-1.37838	-1.1551	-1.38207	-1.77938	-1.32031	-1.42241	-0.49316	-1.12694	-1.11205	-1.58404	-0.626395	-1.49537	-1.27366	-1.66605	-1.22098	-1.30078	-1.20485	-1.13734
YKR028W	-0.394808	-1.01117	-1.02478	-0.596057	-1.05826	-1.29551	-1.70448	-1.82442	-1.29289	-0.707585	-1.29494	-0.183983	-1.33281	-1.07614	-1.19971	-1.05377	-1.38346	-0.900434	-0.886099	-1.30029	-0.886098	-0.591495	-1.19001	-1.38737	-0.77178	-0.977407	-1.32416	-0.81363	-0.690692	-1.29191	-1.16927	-1.44485	-1.44546	-0.738652	-0.871624	-1.235	-0.89252	-0.958746	-0.0348402	-1.52365	-1.09119	-1.44425	-1.4185	-0.615455	-0.997671	-1.35117	-0.317277	-1.55879	-1.42441
YDL064W	-0.598263	-0.831817	-0.65592	-0.373064	-1.26601	-1.17297	-1.51062	-1.78279	-1.52198	-0.932383	-1.08303	-1.35574	-1.43651	-1.36556	-1.28932	-0.568165	-1.12931	-1.00104	-1.41533	-1.06592	-1.40077	-0.557456	-0.298566	-1.42097	-1.5582	-1.24593	-0.552467	-0.597594	-1.01327	-1.12298	-0.617986	-0.766862	-1.49217	-1.26009	-0.713177	-0.687199	-0.750958	-1.42612	-0.395194	-0.932712	-0.537947	-1.22887	-1.27264	-0.52488	-1.02249	-1.15247	-1.10224	-1.06554	-1.47236
YDL153C	-1.01198	-1.34563	-0.940431	-1.44924	-1.655	-1.5418	-1.39426	-1.70425	0.156079	-1.27427	-1.32173	-1.04218	-1.4752	-1.65863	-1.14132	-1.20568	-1.33996	-1.43043	-1.08816	-1.41669	-1.22202	-0.926236	-1.16509	-1.2203	-1.35857	-1.185	-0.927787	-0.644993	-1.06927	-1.21324	-1.14191	-1.24724	-1.31487	-1.02959	-1.0665	-1.22882	-1.13684	-1.08512	-0.627883	-1.41949	-1.13794	-1.49195	0.417816	-1.40576	-0.472909	-1.3828	-1.38273	-1.43781	-1.29397
YPL106C	-1.04292	-1.46743	-1.2786	-0.918295	-1.03653	-0.890847	-1.13823	-1.28438	-1.20644	-1.32261	-1.23856	-1.33631	-1.29721	-1.26305	-0.995571	-1.21571	-0.931561	-0.981137	-1.07188	-0.910293	-1.44491	-1.48322	-0.751754	-0.987628	-0.684288	-1.05874	-0.70868	-1.20657	-1.3163	-1.1696	-1.07921	-1.51935	-1.05254	-0.745361	-1.33516	-1.07037	-0.218959	-1.12592	-0.973088	-1.22207	-1.44937	-1.0726	-1.30175	-1.38713	-1.28784	-1.19765	-0.946184	-1.12309	-1.03472
YNL327W	-0.647827	-1.53064	-0.904821	-1.11667	-1.11244	-1.12494	-1.09544	-1.38002	-1.39281	-1.14882	-1.65701	-1.08121	-1.59428	-1.04987	-1.09546	-0.992799	-1.22311	-0.80981	-1.20805	-0.992672	-0.965092	-1.23921	-1.35112	-1.01037	-0.869373	-1.04954	-1.30909	-0.927024	-1.08696	-0.998914	-1.62809	-1.28492	-0.973967	-1.48051	-0.885448	-1.43272	-0.798809	-1.28108	-0.847969	-1.59671	-1.01648	-1.36457	-1.108	0.025848	-0.775849	-1.3977	-0.940222	-0.954654	-0.95426
YBL056W	-0.552062	-0.843289	-0.734146	-1.15808	-1.04588	-1.06082	-0.867271	-1.33778	-1.50437	-1.3028	-1.19479	-1.02806	-1.18523	-1.27354	-0.953269	-0.896216	-1.33892	-1.0644	-0.997871	-1.43027	-1.19765	-0.949574	-0.801269	-1.27753	-1.39597	-1.292	-0.959646	-0.443342	-1.13019	-1.25732	-0.751313	-0.582783	-1.21867	-0.564623	-0.746917	-0.925749	-0.884365	-1.36931	-0.541421	-1.54614	-0.99123	-1.18169	-1.54736	-1.11718	-1.29456	-1.20281	-1.14016	-0.779051	-1.19861
YGR212W	-1.13097	-1.48607	-0.887314	-1.06813	-1.35462	-1.36525	-0.124232	-0.216963	-1.52113	-1.09921	-0.852019	-1.09152	-1.03913	-0.949354	-1.25645	-1.1574	-1.30793	-1.22174	-1.20618	-1.11384	-0.625355	-0.947145	-1.25829	-1.37778	-0.993878	-0.969785	-1.71654	-1.01429	-1.38731	-1.21065	-1.26798	-1.31703	-1.10794	-0.570901	-0.971316	-1.12826	-1.48261	-1.19747	-1.07693	-1.53752	-1.23677	-1.1706	-1.03827	-1.08141	-1.67626	-1.32564	-1.09442	-1.14954	-1.08785
YMR038C	-0.755086	-1.32453	-1.16775	-1.05766	-1.39222	-0.970035	-1.11421	-1.21014	-1.4554	-0.840959	-1.03738	-0.990078	-1.086	-1.2477	-0.785988	-1.19182	-1.26195	-1.58642	-1.1202	-1.02645	-1.40474	-1.23025	-1.29299	-1.48188	-1.02132	-1.03515	-0.977387	-1.50696	-1.13525	-1.28358	-0.817392	-1.39312	-1.43791	-1.07854	-1.32607	-1.07273	-1.27293	-0.34609	-0.960366	-1.24732	-0.729668	-1.15332	-1.3191	-1.56468	-0.94253	-1.75352	-1.55499	-1.42595	-1.41848
YBR210W	-1.30498	-0.99234	-1.58832	-1.27533	-0.723231	-0.956677	-0.0424701	-1.24748	-1.2605	-0.726433	-1.76219	-1.53518	-1.52339	-1.05041	-0.815013	-0.859711	-1.30824	-1.23814	-1.23363	-1.46791	-0.949906	-1.36193	-1.18433	-1.41492	-1.04946	-1.4187	-0.784364	-1.36145	-1.27362	-1.42541	-0.909621	-1.09166	-1.30293	-0.970226	-1.5071	-0.350678	-1.72268	-1.14525	-1.17448	-1.05108	-1.5441	-0.75646	-1.21142	-1.30729	-1.22322	-0.73977	-1.31777	-0.851078	-1.2817
YMR043W	-0.477051	-0.615885	-0.910782	-1.09758	-1.06589	-1.31135	-0.997949	-0.913048	-1.1689	-0.652247	-0.90191	-0.658806	-1.3128	-1.50179	-1.22301	-0.569525	-1.32579	-1.06298	-1.27388	-1.27349	-1.21836	-0.577709	-0.758646	-1.20086	-1.08984	-0.869368	-1.21552	-0.914151	-0.936686	-1.16158	-0.606854	-1.03965	-1.03754	-1.26702	-0.807658	-1.0198	-0.554204	-1.59686	-0.307859	-1.39275	-0.79428	-1.72479	-1.1043	-0.962838	-0.303926	-1.64293	-0.802591	-1.48357	-1.01468
YBL079W	-0.623789	-0.806215	-0.454932	-0.639015	-1.38691	-1.44154	-1.27325	-1.13431	-1.45846	-1.33246	-1.14289	-1.56064	-1.09794	-1.38185	-0.846581	-1.02369	-1.12915	-1.19377	-1.29731	-1.80398	-1.025	-0.439337	-0.714305	-1.2545	-1.37072	-1.0962	-1.42093	-0.392077	-0.662713	-1.04626	-1.41783	-1.05975	-1.46945	-0.799602	-0.486305	-0.760093	-0.813369	-1.02348	-0.471269	-1.30024	-1.30901	-1.15249	-1.16525	-1.43966	-1.10984	-1.30393	-0.840873	-1.55697	-1.45341
YKL212W	-1.0461	-0.738652	-1.62263	-1.4008	-0.133103	-0.311947	-1.23123	-1.31482	-1.42954	-1.47661	-0.796124	-0.932801	-1.28531	-1.2227	-0.972474	-1.30679	-1.46683	-0.774838	-0.417597	-0.738833	-1.46385	-1.41477	-1.63398	-1.1769	-0.802561	-1.35519	-1.18394	-1.62067	-0.99005	-1.03204	-1.57925	-1.45751	-0.948059	-0.935083	-1.56531	-1.4913	-1.17862	-0.617472	-0.88403	-1.51597	-1.20635	-1.0565	-1.22151	-1.28438	-1.81578	-1.32369	-0.774854	-1.29401	-0.927941
YBL032W	-0.356029	-1.18558	-0.797467	-1.13843	-1.21815	-1.03557	-1.16086	-1.41541	-1.57239	-1.04197	-1.07922	-1.40939	-1.42635	-1.42751	-0.795877	-1.03709	-1.28909	-1.36076	-1.12631	-0.802633	-1.28775	-0.855554	-0.770293	-1.22012	-1.5308	-1.13127	-1.07034	-0.683456	-1.61925	-1.20047	-0.553124	-0.833208	-1.40934	-1.48676	-0.88768	-0.747573	-1.23809	-1.6332	-0.376638	-1.39293	-1.07361	-1.37554	-1.3213	-0.424267	-0.746734	-1.45353	-1.46764	-0.865741	-1.38821
YHL003C	-0.545169	-1.19894	-0.823787	-1.15121	-1.01652	-0.840776	-1.12571	-1.75747	-1.69833	-1.10256	-1.50046	-1.72835	-1.45283	-1.24435	-1.12214	-1.05628	-1.33639	-1.09511	-1.43064	-0.850007	-1.10918	-0.766738	-0.911562	-1.32773	-1.01998	-1.35269	-1.33573	-0.88252	-1.2874	-1.25368	-1.37179	-1.26415	-1.21894	-1.48139	-0.790457	-0.942107	-1.4782	-1.3638	-0.569967	-1.43716	-1.23336	-1.21687	-1.31849	-1.07175	-1.33439	-0.545561	-1.12199	-0.813939	-1.19974
YLR067C	-1.2331	-1.2187	-1.27736	-1.10515	-1.60392	-1.49052	-1.49384	-1.63683	-1.42119	-0.898371	-0.811741	-0.402336	-1.04297	-0.895124	-1.22942	-1.58406	-1.48749	-1.07789	-1.0639	-1.20004	-0.79302	-0.984146	-0.642272	-1.24133	-1.24804	-1.04962	-1.28937	-1.22336	-1.18436	-1.04655	-0.707468	-1.44332	-1.1517	-1.06626	-1.37189	-1.0806	-0.771915	-1.50769	-0.752725	-0.995376	-0.984884	-1.17896	-1.29231	-1.43677	-0.879641	-1.01495	-0.991086	-1.41497	-1.13442
YJL104W	-1.03218	-1.75257	-1.2084	-0.996934	-1.4755	-1.36157	-1.26511	-1.66598	-1.39722	-0.848414	-1.46846	-1.06048	-1.39031	-1.36004	-1.86631	-1.42927	-0.984046	-0.943178	-0.853208	-1.01849	-0.939159	-1.28225	-1.04246	-1.61791	-1.62629	-0.951466	-0.846549	-1.29167	-1.65801	-1.25915	-0.805234	-1.14961	-1.2608	-1.21582	-1.13212	-1.23678	-1.25116	-1.5085	-1.34622	-1.22926	-1.19177	-1.29774	-1.15256	-1.3782	-1.03794	-1.43774	-0.890602	-0.330714	-1.2391
YMR283C	-0.392773	-0.673478	-0.49945	-1.23751	-1.1991	-1.04164	-1.10202	-1.088	-1.65455	-1.58204	-1.2702	-1.05609	-1.20263	-0.908639	-0.813299	-1.04938	-1.19059	-1.13491	-0.91218	-1.26721	-0.84303	-0.410339	-0.790201	-0.998286	-1.26364	-0.974034	-1.19384	-0.563604	-1.00994	-1.27757	-1.40909	-0.896373	-1.45157	-0.863463	-0.602877	-1.18432	-0.469483	-0.885851	-0.159617	-1.34172	-1.15878	-1.40334	-1.0804	-1.39012	-1.14277	-1.03411	-1.29355	-1.21634	-1.42985
YIL048W	-0.751026	-0.466593	-0.756132	-1.21358	-0.574101	-0.584919	-0.409248	-0.979966	-1.45588	-0.673184	-1.40378	-1.40091	-1.22318	-0.626823	-1.18899	-1.11836	-0.929435	-1.15432	-0.980296	-1.23314	-1.09575	-1.25654	-1.02125	-1.43539	-0.806496	-1.27188	-1.23042	-0.697712	-0.858046	-1.19893	-1.33859	-0.624112	-1.33149	-1.05868	-0.761314	-1.29715	-1.04876	-1.14858	-1.1157	-0.927157	-1.31372	-1.0401	-1.02116	-1.15846	-1.30267	-0.705703	-1.21879	-1.09897	-1.31311
YBL090W	-1.27383	-1.33471	-1.5269	-1.28483	-0.973207	-0.902404	-0.634697	-1.29037	-1.38143	-0.951183	-1.08829	-1.28118	-0.918511	-1.09241	-1.14032	-1.49999	-1.28736	-0.631352	-0.889243	-0.72428	-1.25179	-1.53879	-1.25703	-1.19562	-1.18777	-1.15624	-1.00139	-1.35387	-1.18351	-1.25089	-1.4423	-1.46604	-1.01204	-1.10505	-1.4376	-1.129	-1.31783	-1.69022	-1.30332	-1.19999	-1.36215	-1.19982	-1.3453	-1.30644	-1.44969	-1.48488	-0.599162	-0.458017	-0.992138
YDR089W	-1.45282	-0.680949	-1.3691	-1.61508	-1.38356	-1.15396	-1.77478	-1.63987	-1.6202	-1.40791	-0.87288	-1.12188	-1.11221	-1.12219	-1.26704	-1.37046	-1.25011	-1.46465	-1.42854	-1.69406	-0.94018	-1.09219	-0.344737	-1.46752	-0.884156	-1.25519	-1.32645	-1.40183	-1.33756	-0.978954	0.0177637	-1.07086	-1.06005	-1.27858	-1.41093	-0.845018	-1.04542	-1.31465	-1.32546	-0.963039	-1.44288	-1.08624	-1.5236	-0.867752	-0.862636	-0.928673	-1.22936	-1.15237	-1.03963
YDL225W	-0.360345	-0.555792	-0.658902	-1.07991	-1.54203	-1.33205	-1.07261	-1.74705	-0.838088	-1.14638	-1.55762	-1.04119	-1.38276	-1.03654	-1.52791	-0.8602	-1.28198	-1.11938	-1.29933	-0.880783	-1.13708	-1.06331	-1.15779	-1.34641	-1.1581	-0.745001	-0.735878	-0.310623	-1.14961	-1.1797	-1.15977	-0.759504	-1.42944	-1.15359	-0.855991	-1.06971	-1.07192	-1.57622	-0.202017	-1.6009	-0.899647	-1.85683	-1.19224	-1.44148	-0.398473	-1.72616	-0.975064	-1.14571	-1.40861
YER007W	-1.2113	-0.960498	-1.00403	-0.756635	-1.28154	-1.1761	-0.712798	-1.10115	-0.888906	-1.27503	-0.911369	-0.992478	-1.22907	-1.24298	-0.826956	-0.912014	-1.30872	-1.4361	-0.747865	-1.23387	-0.929555	-1.05971	-0.907702	-1.24327	-1.37034	-1.42757	-1.12531	-1.28342	-0.876326	-1.0697	-0.991014	-0.989167	-1.32531	-0.937871	-1.11588	-1.06354	-1.31295	-0.829944	-1.30892	-1.35619	-1.23485	-1.2811	-1.03694	-1.52954	-1.36828	-1.25982	-1.48885	-1.2324	-1.30392
YDR260C	-1.23765	-1.00649	-1.19477	-0.979908	-1.79649	-1.63423	-1.46626	-1.27926	-1.45517	-0.972349	-1.41181	-1.02272	-1.38106	-1.21885	-1.52766	-1.08658	-0.27121	-1.02749	-0.665311	-0.808748	-1.2864	-1.20611	-0.321694	-1.59716	-1.49671	-1.18743	-0.936162	-1.15925	-1.33199	-1.05248	-1.00224	-1.4702	-0.789612	-0.740437	-1.2479	-0.965368	-0.655543	-1.27222	-1.15523	-1.07255	-0.991006	-1.16625	-1.2097	-1.15197	-1.34351	-1.2184	-1.07828	-0.678993	-0.766351
YPR056W	-1.02856	-0.479203	-1.01729	-1.02847	-1.58339	-1.65651	-1.27655	-1.81366	-1.38833	-1.05623	-1.02608	-0.654886	-1.34569	-1.17874	-1.29731	-1.76589	-1.61041	-1.33567	-0.958638	-1.03435	-1.16454	-0.836764	-0.303921	-1.4768	-0.880839	-1.01439	-1.00459	-0.916903	-1.04345	-1.09779	-0.5771	-1.42387	-1.07578	-1.19425	-1.07296	-0.871975	-1.11565	-1.52226	-0.841468	-1.07141	-1.12559	-0.897024	-1.47765	-1.32756	-0.629446	-1.04356	-1.33727	-1.16064	-1.05235
YPL202C	-0.894352	-1.1375	-1.34799	-0.722841	-1.91247	-1.86337	-0.922394	-1.29781	-0.929918	-0.931457	-1.05946	-0.119195	-1.13576	-1.01487	-1.32887	-1.18174	-1.25958	-1.31329	-1.26827	-1.7685	-0.963305	-1.48723	-0.389951	-1.61493	-1.07118	-0.569627	-1.33474	-1.3676	-0.871894	-1.15916	-1.64222	-1.18962	-1.46512	-0.814681	-1.26491	-1.21182	-0.93708	-1.13441	-0.972356	-1.41843	-1.25612	-1.05435	-1.39303	-1.47844	-1.42919	-1.39484	-1.18857	-1.5327	-1.4477
YLR224W	-1.095	-0.903834	-1.79561	-1.37163	-0.898245	-1.53083	-1.09345	-1.30937	-1.24939	-0.831912	-0.802211	-0.352306	-0.738514	-1.26153	-1.44017	-0.990898	-1.12287	-1.02695	-0.89588	-1.84396	-1.5016	-2.07815	-0.901643	-1.20601	-1.0821	-0.963851	-1.55282	-1.53585	-0.741313	-0.941921	-1.42428	-1.2433	-1.1693	-0.776339	-1.78176	-1.47985	-0.387871	-1.06329	-1.03434	-1.29586	-1.22571	-1.04867	-1.31123	-1.30221	-1.80926	-1.46892	-0.879103	-1.63079	-1.15014
YPR135W	-1.36339	-0.92635	-1.35692	-0.550279	-1.73201	-1.43041	-0.991155	-1.34235	-1.25982	-0.835171	-0.750367	-1.26171	-1.02466	-0.919475	-1.08943	-0.840366	-1.53061	-1.28127	-1.48127	-1.12086	-0.414944	-0.991467	-0.939597	-1.52045	-1.49766	-1.01999	-1.39829	-1.55329	-1.18486	-1.04417	-1.09009	-0.888515	-0.886616	-1.18547	-1.32138	-0.950045	-1.37287	-1.37116	-1.21352	-1.5097	-1.15762	-1.38498	-0.994605	-1.1697	-1.0271	-1.01179	-1.16106	-1.03869	-0.86537
YBR136W	-1.24659	-1.05469	-1.15028	-1.16676	-0.859685	-0.868502	-1.13079	-1.06142	-1.36616	-1.38413	-0.894999	-1.34875	-1.09763	-1.34771	-0.711248	-0.923175	-1.23954	-1.60715	-1.25776	-1.06064	-1.01891	-1.09831	-1.10542	-1.22877	-0.971814	-0.916196	-1.25802	-1.13382	-1.3223	-0.906946	-1.28602	-1.10072	-0.81747	-1.07435	-1.13243	-1.13626	-1.01314	-0.978528	-1.01859	-0.856953	-1.05544	-1.11356	-1.32527	-1.47094	-1.20017	-1.32228	-1.4056	-1.14586	-0.800475
YOR068C	-0.746579	-0.875703	-0.698762	-1.31476	-1.41209	-1.20088	-1.05745	-1.24286	-0.621153	-1.06615	-1.087	-0.571369	-1.2511	-1.30212	-0.926026	-1.57727	-1.40939	-0.726494	-0.895846	-0.728952	-1.16632	-0.467695	-0.708568	-0.88729	-0.958272	-1.07686	-1.31573	-0.733019	-0.993528	-0.81967	-1.05776	-1.33809	-1.17718	-0.625335	-0.648559	-0.873755	-1.1035	-1.38553	-0.5828	-1.14846	-1.01401	-1.55988	-1.36868	-1.18132	-0.956481	-1.36418	-0.521731	-1.39053	-1.15735
YDR381W	-0.613499	-0.993174	-1.09119	-1.10945	-0.965242	-1.033	-1.26421	-1.63639	-1.30666	-0.720471	-1.21166	-1.13515	-1.33607	-1.04896	-1.41572	-1.20557	-1.26131	-1.07092	-1.18592	-0.876607	-0.714326	-0.962812	-1.02563	-1.44212	-1.2641	-1.35731	-0.815431	-1.02803	-1.14986	-0.990165	-0.59546	-1.28131	-1.36586	-1.10902	-1.04231	-0.805269	-1.03908	-1.37269	-0.501072	-1.3135	-0.784294	-1.59339	-1.30578	-0.812224	-0.6623	-1.60908	-0.991905	-1.50743	-1.34462
YAR002W	-0.59523	-0.849524	-0.879071	-1.24621	-1.0728	-0.828082	-1.0199	-1.51058	-1.07195	-1.39098	-1.03444	-0.957049	-1.43586	-1.33075	-0.908791	-1.32642	-1.35408	-1.04568	-0.906586	-1.04196	-1.39772	-0.941774	-1.17589	-1.1994	-1.58333	-1.26787	-0.954615	-0.914728	-0.815711	-1.09569	-0.852862	-0.863054	-1.37221	-1.25092	-0.891878	-1.06358	-0.323002	-1.04969	-0.456412	-1.36409	-1.02132	-1.30492	-0.81511	-1.24474	-0.883087	-1.02457	-0.802081	-1.09563	-1.3543
YMR063W	-0.874078	-1.56244	-1.12987	-1.1058	-1.36193	-1.43819	-1.40918	-1.69257	-1.33261	-0.592138	-1.02989	-0.257025	-1.38361	-1.22409	-1.14162	-1.57847	-1.38055	-1.09084	-1.08346	-1.23595	-1.19687	-0.972338	-0.859068	-1.50621	-0.804679	-0.916916	-1.46969	-1.0973	-1.51786	-1.34037	-1.1722	-1.42443	-0.981711	-1.09147	-1.12629	-1.16081	-0.89154	-1.19122	-0.747437	-1.32428	-1.12218	-1.11237	-1.25455	-1.1633	-0.579718	-1.20795	-0.904758	-1.28782	-0.962314
YLR110C	-1.13836	-0.79013	-1.44991	-1.5262	-0.879602	-0.985094	-1.86093	-1.2999	-1.43668	-1.12255	-0.796566	-0.95078	-0.990797	-1.46346	-1.34433	-0.599964	-1.33037	-0.845486	-1.00046	-1.72098	-1.14335	-1.40395	-1.08645	-0.993164	-1.30424	-1.14533	-0.70051	-1.49186	-0.954178	-1.01838	-0.585265	-1.26779	-1.21825	-1.53467	-1.4614	-1.21774	-0.977748	-1.22076	-1.18671	-0.330695	-0.918329	-1.25715	-1.26506	-0.769386	-0.883211	-0.933978	-0.966358	-1.69368	-1.2002
YPR079W	-1.01858	-1.18025	-1.04292	-1.27991	-1.96354	-1.67388	-1.16968	-1.10829	-1.41388	-0.643481	-1.42815	-0.859329	-1.2316	-1.60585	-1.46898	-1.90509	-0.304698	-1.323	-0.768034	-1.25726	-1.18697	-1.38099	-0.237213	-1.70939	-1.67044	-0.868861	-0.83002	-1.17259	-1.45742	-1.05627	-1.1586	-1.62335	-1.05433	-0.851383	-1.04033	-0.911092	-0.955132	-1.49803	-1.38351	-1.31625	-0.830545	-1.13225	-1.26226	-1.25127	-1.10874	-1.11622	-1.09486	-0.37145	-1.03379
YLR208W	-0.96638	-0.52585	-0.937585	-0.952313	-0.933444	-0.781183	-1.08178	-0.994325	-1.20929	-1.23997	-0.886504	-1.26224	-0.764561	-1.04461	-0.849838	-1.09517	-1.41998	-1.15704	-1.30287	-1.4582	-1.01467	-1.13236	-0.965061	-1.15704	-0.726567	-1.2207	-0.334473	-0.852614	-0.69063	-1.32501	-1.3231	-1.41903	-1.33742	-1.31627	-1.06729	-1.13391	-0.838099	-1.15179	-0.757253	-1.17629	-0.584867	-1.43075	-1.30554	-1.39776	-1.64804	-0.92172	-1.13484	-1.29049	-1.3207
YKL058W	-0.400829	-1.05204	-0.984938	-1.27389	-1.14545	-1.04438	-1.4426	-1.6612	-1.43495	-0.878632	-1.0485	-1.36706	-1.26752	-1.16252	-1.23229	-0.93464	-0.982434	-1.0952	-1.53857	-1.52461	-1.27114	-0.848755	-1.07404	-1.4593	-1.37703	-1.27511	-0.901726	-0.81066	-0.91586	-1.27637	-0.713391	-1.12434	-1.34518	-1.32616	-1.06787	-1.05039	-1.0519	-1.57893	-0.300255	-1.08852	-1.25928	-1.16916	-1.17013	-1.27252	-1.56455	-0.554086	-0.988951	-0.643237	-1.32484
YJL111W	-0.125391	-1.27956	-0.69811	-1.28488	-0.889433	-0.927461	-1.21436	-1.27497	-1.4125	-1.39072	-1.11238	-0.984601	-1.331	-1.11093	-0.645183	-1.50873	-1.52677	-0.946955	-1.31078	-0.555101	-1.32529	-0.663093	-1.23619	-1.04792	-1.13253	-1.26921	-0.499053	-0.586942	-1.21553	-1.38374	-1.22289	-1.21465	-1.30436	-1.32745	-0.683784	-0.695746	-1.03808	-1.04308	0.203625	-1.51204	-1.13819	-1.1794	-1.10844	-1.41787	-1.45213	-1.71646	-0.516579	-1.22095	-1.28952
YBR073W	-1.6358	-0.80419	-1.52003	-0.0218751	-1.34922	-1.52674	-1.37939	-1.15687	-1.52007	-0.941779	-1.13391	-1.23263	-1.1515	-1.37455	-1.05913	-0.646329	-1.53479	-0.606868	-1.39888	-1.67344	-0.570849	-0.94464	-0.753536	-1.52205	-1.38655	-1.28837	-1.37356	-1.46675	-0.986806	-1.33749	-0.14632	-1.17564	-1.2272	-1.84298	-1.47977	-1.36722	-1.80574	-1.24394	-1.26328	-1.19538	-1.26649	-1.29425	-1.41813	-1.04179	-1.36968	-1.33177	-0.273447	-1.43351	-1.20955
YGL202W	-1.06961	-1.28605	-1.46624	-1.50731	-0.619887	-0.988543	-1.2763	-1.2074	-1.54831	-0.931091	-1.13184	-0.952907	-1.07985	-1.37211	-1.06847	-1.3192	-1.48685	-0.775783	-0.0646897	-0.693073	-1.49315	-1.86006	-1.61694	-1.17118	-0.892583	-1.44106	-1.46835	-1.51046	-1.27427	-0.973878	-1.35766	-1.28687	-1.37517	-1.21402	-1.51361	-1.11302	-1.1603	-0.240222	-1.09221	-1.08236	-1.21244	-0.828912	-1.3167	-1.08087	-1.50693	-0.963867	-0.840637	-1.23433	-1.35531
YKL116C	-0.732801	-0.490858	-1.10215	-1.06783	-0.947173	-1.01455	-0.695309	-1.0163	-1.14016	-1.28068	-1.2525	-0.838346	-1.28818	-1.12787	-0.794782	-1.74703	-1.36958	-0.814911	-1.1636	-0.914842	-1.11501	-0.876026	-1.24954	-1.16284	-1.00972	-1.37326	-1.29906	-1.09616	-0.426022	-1.24139	-1.6286	-1.3809	-1.02031	-0.988479	-0.990822	-1.10443	-0.928077	-1.08581	-0.729423	-1.48017	-0.894747	-1.36579	-1.3334	-0.762321	-1.06949	-1.32985	-0.75152	-1.34779	-0.9999
YER046W	-1.15419	-1.18011	-1.49546	-1.12361	-1.58314	-1.61865	-1.63051	-1.65304	-1.40767	-1.16999	-1.0076	-0.920946	-1.07697	-1.25133	-1.56957	-1.7009	-1.3868	-1.33148	-0.976056	-1.71277	-0.937709	-1.57491	-0.758219	-1.60888	-1.0002	-1.06299	-1.00213	-1.4722	-1.24058	-0.966541	-0.766156	-1.68426	-0.481637	-1.12701	-1.59972	-0.592238	-1.36935	-1.39041	-1.37266	-1.19065	-1.38963	-1.14136	-1.50634	-1.23026	-1.08538	-0.77335	-1.38344	-1.34769	-0.464325
YDR228C	-0.436529	-0.701297	-0.474857	-0.562685	-1.36533	-1.59301	-1.24672	-1.70306	-1.05443	-1.30373	-1.44823	-0.213512	-1.6106	-1.09206	-1.35714	-0.69551	-1.34081	-1.1975	-1.19673	-1.75125	-0.902638	-0.587117	-1.34149	-1.34476	-1.24015	-1.28238	-0.846394	-0.211854	-0.761121	-1.06165	-1.26257	-1.07522	-1.50746	-0.67066	-0.521864	-1.07996	-0.879815	-1.49527	-0.318087	-1.55233	-0.846949	-1.37129	-1.03973	-1.16865	-0.855034	-1.28477	-1.22044	-1.24284	-1.48739
YPL028W	-1.24936	-0.731148	-1.29485	-1.30687	-1.07126	-1.15523	-0.925912	-1.09352	-1.40736	-1.15902	-1.24777	-1.10722	-1.10535	-0.936262	-1.21161	-0.961035	-1.32419	-1.10672	-0.640311	-0.992536	-1.57061	-1.45419	-1.53316	-1.31162	0.290885	-1.08358	-0.990137	-1.46389	-1.27432	-1.21502	-1.22102	-1.27543	-1.25786	-1.05094	-1.26773	-1.35124	-1.26109	-0.73514	-1.26204	-0.465168	-1.00075	-1.09909	-1.59472	-1.22826	-1.40634	-1.14705	-1.08813	-1.48399	-1.23705
YGL090W	-1.02003	-1.45912	-1.24661	-0.865743	-1.82987	-1.54644	-1.07204	-1.58416	-1.35983	-0.684907	-0.878426	-0.693168	-1.2116	-1.33782	-1.1235	-1.5396	-1.36945	-1.12655	-1.13747	-1.3866	-0.53002	-1.26997	-0.61323	-1.40532	-1.25451	-1.33311	-1.28449	-1.30506	-1.08785	-1.26864	-0.981198	-1.37706	-0.695101	-1.34924	-1.21166	-0.919422	-1.14382	-1.62503	-1.04504	-1.25797	-1.1606	-1.11551	-1.11948	-1.47138	-0.761468	-1.51759	-1.12474	-1.25432	-0.674725
YML121W	-1.2111	-1.23875	-1.20551	-0.560999	-1.10655	-1.36613	-0.508782	-0.91355	-1.44255	-0.756155	-0.955377	-0.791723	-0.94266	-0.616806	-1.49753	-1.1113	-1.38961	-1.09563	-1.17927	-1.7261	-1.0076	-1.23999	-1.02223	-1.38743	-0.930091	-1.14094	-1.24766	-1.15632	-1.01599	-1.29619	-1.53872	-1.704	-1.14466	-0.62067	-1.27233	-1.34578	-1.35162	-1.27344	-1.22214	-1.21886	-1.5447	-1.09176	-1.6249	-1.41059	-1.29286	-1.33388	-1.19504	-1.44736	-1.13021
YHR194W	-1.48338	-1.60818	-1.19375	-1.0801	-0.955061	-1.49762	-0.237325	-0.470198	-1.46613	-0.208865	-0.656978	-1.49268	-0.844191	-1.16272	-1.46701	-1.02138	-1.13545	-1.00722	-0.697279	-0.768885	-1.03049	-1.59122	-1.29661	-1.54117	-1.14366	-1.19663	-1.33391	-1.3601	-1.80583	-1.17489	-1.35661	-1.52155	-1.36774	-0.759053	-1.30391	-0.777468	-1.22323	-1.17747	-1.66649	-0.802903	-0.965991	-1.18751	-1.29437	-1.00724	-1.1492	-1.24917	-0.190709	-1.38711	-1.34857
YBR296C	-0.702537	-1.47158	-1.3276	-1.01484	-1.52423	-1.42457	-0.914848	-0.633495	-1.42209	-0.875126	-0.80933	-0.512839	-0.779628	-0.471268	-1.25859	-1.23713	-1.26698	-1.24477	-0.879005	-1.49856	-1.04635	-1.4512	-1.38958	-1.50913	-1.23529	-1.3057	-1.64175	-1.26789	-1.24668	-0.924586	-0.892039	-1.55628	-0.668003	-1.15031	-1.34811	-1.15958	-1.37766	-0.376485	-0.699032	-1.48386	-1.63684	-0.132666	-1.36815	-1.35279	-1.35992	-1.17815	-1.11055	-1.49807	-0.651067
YDR356W	-1.38062	-1.15108	-1.42853	-0.94062	-0.972059	-1.07245	-1.47224	-1.56675	-1.48298	-1.30922	-0.792791	-1.10655	-0.7805	-1.11298	-1.44173	-0.379825	-1.20136	-0.793574	-1.38656	-1.19514	-1.15013	-0.991876	-0.342983	-1.49211	-1.39751	-1.288	-1.45361	-1.29805	-1.23671	-1.19594	-0.741977	-0.582779	-1.3581	-0.640987	-1.54499	-1.05576	-1.0502	-1.42646	-0.861354	-1.2721	-0.926091	-1.4218	-1.35052	-1.04154	-1.45659	-0.874521	-0.954732	-0.850543	-1.34077
YPL047W	-0.724935	-0.934415	-0.731304	-0.540247	-1.61947	-1.41986	-1.33622	-1.41131	-1.13213	-1.16206	-0.880921	-0.800691	-1.03746	-1.15523	-1.32041	-1.0437	-1.30825	-1.12495	-0.897992	-1.65127	-0.99319	-0.870152	-1.26799	-1.39745	-1.15374	-1.16715	-1.67192	-0.68579	-0.827068	-1.41125	-0.69225	-1.35077	-1.02112	-0.75	-0.803913	-1.24255	-1.38958	-0.623952	-0.633059	-1.33139	-1.78909	-1.09298	-1.31985	-1.26829	-1.19856	-0.997457	-1.35347	-0.998153	-1.00077
YHL036W	-1.35316	-1.7397	-1.31392	-1.09567	-0.640228	-0.583737	-0.174483	-0.272544	-1.3523	-0.963808	-0.259114	-1.83332	-0.471433	-0.899469	-0.975769	-1.32742	-1.34591	-1.57519	-0.845958	-1.37322	-0.994044	-1.25329	-1.43716	-1.49744	-1.55096	-1.23329	-1.6314	-1.55118	-1.61778	-1.00131	-1.43423	-1.46626	-1.09413	-0.86257	-1.36573	-1.31651	-1.00966	-0.666429	-1.41084	-1.32623	-1.62078	-0.693691	-1.2058	-1.30109	-1.66367	-0.710592	-1.61067	-1.25808	-1.07428
YJR052W	-0.724079	-1.40676	-1.33487	-1.00302	-1.30372	-1.43048	-0.668929	-1.43425	-1.02916	-0.723268	-0.54156	-0.224254	-0.939343	-0.916272	-1.12305	-1.18254	-1.23603	-1.49258	-0.877005	-1.6946	-1.25805	-1.50344	-0.81571	-1.51113	-1.71636	-0.747928	-1.27476	-1.32586	-1.09394	-0.802854	-1.10461	-1.51061	-1.08221	-1.27398	-1.34707	-0.908694	-1.1951	-1.41179	-1.06419	-0.979375	-1.4904	-1.14217	-1.2923	-1.30052	-0.717643	-1.28696	-1.54751	-1.34647	-1.05754
YML057W	-1.68119	-0.565033	-1.7902	-1.53386	-0.595396	-0.834615	-0.67128	-1.2262	-1.43571	-1.20123	-0.804004	-1.28015	-1.07526	-0.960147	-1.10745	-1.56683	-1.3498	-1.23188	-1.0426	-1.35657	-1.25595	-1.60392	-1.14053	-1.16549	-1.15939	-1.07539	-1.52567	-1.77159	-1.04712	-1.25055	-1.1448	-1.16609	-1.36381	-1.00224	-1.74118	-1.09486	-1.1347	-1.33004	-1.61041	-1.17765	-1.22938	-1.08225	-1.54094	-1.07732	-1.51932	-1.00202	-0.76318	-1.4428	-1.34548
YOL100W	-1.54352	-0.599488	-1.28125	-1.06654	-1.6675	-1.47117	-0.73054	-0.731391	-1.37018	-1.0506	-1.14761	-0.855636	-1.17162	-1.14608	-1.32646	-1.15104	-0.790612	-1.12376	-1.5046	-1.65857	-0.663985	-0.833648	-0.036903	-1.58629	-1.1155	-1.12246	-1.32477	-1.11801	-1.33424	-1.12941	-0.716026	-1.24913	-0.992341	-0.417589	-1.18619	-1.28329	-1.18531	-1.43403	-1.1475	-1.34513	-1.11935	-1.33173	-1.57065	-1.26946	-1.36935	-0.912796	-1.08959	-1.17956	-0.969205
YDR484W	-0.601609	-1.18559	-1.02116	-0.517702	-1.08235	-1.17515	-1.36112	-1.56877	-1.38725	-0.716875	-1.1842	-0.636383	-1.1931	-1.1024	-0.921461	-1.12456	-1.13999	-1.04694	-0.906687	-1.38131	-0.821808	-0.991139	-1.19898	-1.12796	-1.15537	-1.16368	-1.2893	-0.904889	-1.2726	-1.34689	-1.50236	-1.34302	-1.47055	-0.971488	-1.07925	-0.88939	-0.79175	-1.07247	-0.476455	-1.38688	-0.988202	-1.38277	-1.22607	-1.22269	-1.01111	-1.40088	-0.928087	-1.15343	-1.45101
YLR175W	-1.1659	-1.41845	-1.43769	-1.64585	-1.06838	-1.21998	-1.29987	-1.72336	-0.371255	-1.61621	-1.19296	-1.18141	-1.19511	-1.27589	-1.37069	-0.841837	-1.32112	-1.36623	-0.943437	-0.703641	-1.48624	-1.74269	-1.44442	-1.09334	-1.27013	-1.03178	-0.855679	-1.04403	-1.20711	-1.17094	-1.33065	-1.22209	-1.25641	-1.55242	-1.46984	-1.21563	-0.937832	-0.708826	-1.12844	-1.04742	-1.37707	-1.37491	0.239617	-1.28262	-1.27489	-1.48909	-1.17083	-1.08646	-1.23646
YIL004C	-1.22339	-0.751898	-1.06192	-0.818011	-1.14191	-0.982696	-1.67072	-1.49422	-1.45804	-1.212	-1.06485	-1.66553	-1.25269	-1.27203	-0.921218	-1.00756	-1.45208	-1.08977	-1.32066	-1.86198	-0.594654	-1.03625	-0.733945	-1.27636	-1.33475	-1.08205	-1.04868	-1.12914	-1.2473	-0.880688	-1.20549	-0.656092	-1.40753	-0.920759	-1.22297	-1.12977	-0.551889	-1.47001	-0.897441	-1.4321	-1.44802	-1.44953	-1.48339	-1.15565	-0.92827	-1.03221	-0.854977	-1.24088	-1.38713
YER062C	-1.5526	-1.63407	-1.65494	-0.985481	-0.892213	-1.08949	-1.29033	-1.17771	-1.46255	-0.194245	-0.570683	-0.852442	-1.08174	-1.07749	-1.09969	-0.585436	-1.35089	-1.0198	-1.08279	-1.9534	-1.15142	-1.39998	-0.78158	-1.31428	-1.05317	-0.781876	-0.817093	-1.41608	-1.35897	-1.34735	-0.942001	-1.48905	-1.02152	-0.867821	-1.63453	-1.48353	-0.838117	-1.33074	-1.4088	-0.664072	-1.49857	-0.984659	-1.47984	-1.45509	-1.18111	-1.18668	-0.885863	-1.68357	-1.00129
YDR200C	-0.870619	-0.450384	-0.863384	-0.851733	-0.886526	-1.14664	-1.37573	-1.86788	-1.3684	-1.23527	-1.46383	-0.531739	-1.34197	-1.10969	-0.878939	-0.984388	-1.52415	-1.07219	-1.56698	-1.32	-1.29385	-0.825336	-0.809586	-1.46764	-1.44315	-0.75697	-1.00925	-0.589081	-0.596613	-1.22777	-0.830643	-1.14006	-1.37089	-0.604339	-0.909536	-1.39437	-1.21068	-1.44229	-0.637677	-1.07402	-1.12853	-1.45017	-1.46752	-1.19025	-1.2118	-1.23719	-0.966982	-1.16632	-1.35225
YGR003W	-0.428227	-1.01698	-0.824228	-1.07105	-1.31573	-1.2055	-0.522125	-0.837731	-1.28037	-0.799293	-1.3373	-0.888168	-1.20473	-1.11694	-0.960613	-0.892176	-1.15775	-1.04519	-1.15467	-1.42334	-0.799755	-0.799658	-1.26891	-1.43325	-0.94603	-1.42446	-1.57902	-0.762333	-1.30826	-1.53098	-1.18965	-1.34879	-1.20517	-1.38674	-0.912387	-0.748044	-0.821846	-1.22828	-0.29397	-1.20844	-1.11984	-1.29281	-1.16419	-1.54623	-1.23854	-0.848643	-0.928515	-1.57456	-1.18449
YAL055W	-1.54102	-0.312862	-1.34389	-1.07307	-1.57901	-1.4271	-0.101098	-0.425717	-1.37775	-1.11605	-1.39513	-0.889024	-1.18706	-1.30095	-1.41918	-1.48414	-0.61086	-1.05824	-0.879358	-1.52777	-1.23505	-1.41322	-0.596448	-1.63517	-1.33788	-1.23744	-1.45794	-1.49855	-0.771928	-1.01	-0.956416	-1.15332	-1.21229	-0.413545	-1.35032	-1.09636	-1.20421	-1.31716	-1.48477	-1.35759	-1.16172	-1.48546	-1.33866	-0.856911	-1.19857	-1.43546	-0.94469	-1.09758	-1.19448
YDL067C	-0.740675	-0.832769	-1.39212	-1.51366	-1.06153	-0.933879	-1.25431	-0.991656	-1.48886	-0.860042	-1.10986	-0.963487	-0.984017	-0.975592	-1.05169	-0.988342	-1.13456	-1.23565	-0.194932	-1.5614	-1.09084	-1.59923	-1.50866	-0.234424	-0.705169	-1.26065	-1.32194	-1.29868	-0.72241	-1.00302	-1.13722	-1.35521	-0.883364	-1.42744	-1.52468	-0.877457	-1.01422	-1.22104	-0.703481	-1.34436	-1.18307	-1.28549	-1.44462	-1.60869	-1.25092	-1.47447	-1.24365	-1.28459	-0.863365
YBR189W	-0.508039	-1.47442	-1.09465	-1.25676	-0.890732	-1.00423	-1.34568	-1.81326	-1.59489	-1.21548	-1.39057	-1.21004	-1.4604	-1.24027	-1.13236	-1.22709	-1.14113	-1.19734	-1.06908	-0.546401	-1.32855	-0.72095	-1.01129	-0.987676	-1.18173	-1.28636	-1.3569	-1.22129	-1.25528	-1.06463	-1.15586	-1.01612	-1.47863	-1.39375	-1.11787	-0.704974	-1.56322	-0.752196	-0.447068	-1.28878	-1.48946	-0.894172	-1.0959	-1.29176	-1.39381	-1.62218	-1.26811	-1.07036	-1.45647
YPL078C	-1.48006	-0.768504	-1.61182	-1.26914	-0.859206	-0.965142	-1.17291	-1.68928	-1.33422	-0.669818	-0.930184	-1.07828	-0.705509	-0.984809	-1.00302	-1.11879	-1.42657	-0.437634	0.197067	-1.13445	-1.3564	-1.5923	-0.902109	0.328259	-0.656554	-0.917884	-0.886977	-1.70757	-0.884604	-1.06452	-1.27032	-1.52667	-1.28018	-1.22411	-1.60137	-1.41199	-1.26329	-1.21201	-1.68109	-1.16172	-1.4156	-1.27278	-1.74501	-1.30132	-1.37012	-1.43032	-0.45717	-1.07163	-1.26312
YKR083C	-0.482301	-0.716219	-0.84812	-1.14205	-0.953172	-0.740229	-1.54658	-1.45354	-1.63479	-1.43607	-1.71046	-1.34314	-1.48734	-1.14546	-1.07315	-0.804471	-1.37998	-1.16518	-1.2961	-1.48443	-1.23353	-0.780221	-0.708113	-1.47942	-1.32749	-1.39962	-0.90555	-0.712405	-1.05969	-1.12293	-0.107192	-1.09055	-1.30985	-1.60936	-0.854172	-0.853997	-1.3207	-1.43039	-0.5375	-1.46279	-0.885223	-1.25692	-1.15158	-0.635103	-1.04514	-0.698234	-1.32492	-1.24951	-1.29287
YDR424C	-0.946752	-0.990624	-1.57857	-1.37999	-0.577483	-0.486894	-0.812366	-1.52143	-1.24011	-0.644829	-1.23508	-1.14413	-1.11655	-0.877903	-0.88937	-1.30395	-1.28881	-1.41251	-0.824814	-1.2656	-1.10967	-1.56813	-1.19989	-1.2398	-1.30144	-1.08852	-0.73409	-1.56146	-0.857783	-0.977971	-0.49636	-1.33346	-1.14649	-1.26679	-1.60205	-0.65726	-1.01251	-1.10817	-1.17007	-1.4423	-1.39243	-1.2147	-1.02623	-1.38581	-1.12712	-1.21863	-1.36749	-1.08655	-1.12721
YOR210W	-1.01037	-1.00883	-0.885049	-1.16392	-0.785012	-1.02782	-0.857689	-1.22443	-1.2493	-1.30247	-1.42394	-1.06134	-1.43168	-1.18041	-1.34659	-1.26686	-1.18488	-1.30739	-0.686164	-1.22807	-1.04901	-1.0166	-1.34264	-1.2913	-1.27514	-1.0695	-1.36998	-1.10978	-0.928559	-0.987708	-0.683652	-1.28014	-1.31151	-1.27682	-0.946844	-1.30257	-1.26554	-1.26489	-1.26248	-1.54551	-0.994748	-1.27474	-1.21866	-1.19324	-1.1653	-1.22674	-1.24535	-1.16943	-1.29139
YGL219C	-0.830095	-1.30484	-1.38294	-1.19889	-0.908484	-1.10579	-0.559613	-1.06926	-1.37806	-1.26444	-1.6981	-0.581341	-1.20229	-0.729907	-1.36058	-0.977435	-1.20576	-1.15774	-0.363987	-0.787598	-1.2571	-1.66276	-1.36119	-1.01238	-0.997142	-1.24689	-1.3685	-1.36941	-1.24754	-0.905364	-1.54902	-1.23861	-1.26442	-1.25135	-1.41342	-1.10124	-1.22573	-1.04381	-1.0366	-1.04476	-1.21512	-1.03197	-1.6159	-1.23001	-1.39328	-1.24128	-1.21617	-0.962334	-1.24368
YJR075W	-1.25558	-1.55539	-1.37053	-1.31387	-0.780641	-0.892499	-0.814713	-1.61821	-1.5732	-0.89594	-1.06343	-1.4532	-1.05539	-1.47972	-0.987086	-1.0746	-1.6126	-1.02317	-0.937433	-1.02578	-1.45333	-0.952068	-1.25039	-1.15085	-1.09642	-0.975569	-0.679272	-1.34139	-1.39974	-1.57615	-1.40902	-1.19495	-1.24925	-1.44649	-1.31321	-1.14043	-1.34229	-0.886244	-0.995223	-1.4319	-1.12345	-0.846025	-1.03942	-1.02371	-1.49277	-0.939979	-1.12748	-1.1255	-1.22998
YIR019C	-0.897788	-0.968576	-1.1245	-1.36685	-1.25458	-1.24163	-1.0909	-1.27512	-1.22977	-1.11024	-0.632118	-0.535428	-0.871074	-1.23064	-1.14143	-1.36123	-1.48318	-1.00075	-1.02123	-0.881442	-1.13221	-1.10579	-1.01721	-0.815064	-1.0076	-1.0124	-1.20127	-1.16504	-1.4174	-0.714897	-1.04107	-1.16141	-0.845126	-0.841765	-1.15238	-0.952114	-1.51051	-1.47804	-0.989021	-1.09768	-1.00113	-1.13171	-1.47592	-1.2375	-0.947496	-1.36562	-0.889242	-1.22905	-0.82683
YPR131C	-1.15894	-1.26192	-1.25552	-1.25703	-1.43232	-1.30548	-1.27272	-1.29793	-1.46214	-1.24485	-1.00253	-1.04844	-1.15097	-1.20261	-0.424354	-0.889008	-1.17735	-1.26403	-0.695914	-1.17091	-0.659293	-1.02871	-1.04054	-1.21808	-1.02381	-1.18428	-1.04658	-1.46262	-1.07371	-1.11008	-1.38494	-1.15694	-1.49989	-0.808349	-1.28332	-1.09806	-1.54872	-0.768486	-1.08637	-1.10924	-1.42167	-0.799878	-1.34207	-1.00002	-1.72229	-1.212	-1.26405	-0.635879	-1.47909
YJR092W	-0.822444	-0.802004	-0.899397	-1.02925	-1.03835	-1.13855	-1.55088	-1.71075	-1.58301	-1.47391	-0.917218	-0.919016	-1.32963	-1.30806	-0.818769	-0.847573	-1.30142	-0.962808	-1.04221	-1.57531	-1.16474	-1.41861	-1.0174	-0.951672	-1.03428	-1.02868	-1.16445	-0.833709	-1.31215	-1.2939	0.135122	-1.01298	-1.22187	-0.898313	-0.925159	-1.21465	-0.986046	-1.14009	-1.14886	-1.00152	-1.16193	-1.20195	-1.22198	-0.368321	-0.136863	-1.0986	-1.10406	-1.14529	-1.20226
YGR231C	-1.50475	-1.54236	-1.65055	-0.947655	-1.24051	-1.36881	-0.758325	-0.754616	-1.46397	-0.717211	-1.23933	-1.39287	-0.907149	-1.04429	-1.50812	-1.64602	-1.06108	-0.590629	-0.937923	-0.815893	-0.941768	-1.93707	-1.24693	-1.54038	-1.57645	-1.18159	-1.49462	-1.51917	-1.51703	-1.33619	-1.5398	-1.58357	-1.30216	-0.624592	-1.62907	-1.53275	-1.2508	-1.4949	-1.63908	-0.823599	-1.42313	-1.43299	-1.41987	-1.35871	-1.36026	-1.9036	-0.356148	-0.677008	-1.28231
YNL312W	-1.3744	-1.1613	-1.29448	0.0860486	-1.22213	-1.07722	-1.37651	-1.32873	-1.48095	-1.43824	-1.39705	-1.58266	-1.26499	-1.33197	-1.15928	-0.476786	-1.51524	-0.726391	-1.40036	-1.41344	-0.812387	-0.647243	-0.172565	-1.54611	-0.991158	-1.23783	-1.28818	-1.39917	-1.15237	-1.47364	-0.357532	-0.947278	-1.33264	-1.59617	-1.2979	-1.38551	-1.56594	-1.38172	-0.80628	-0.99211	-0.922092	-1.4024	-1.44967	-0.954139	-1.33559	-1.07879	-0.715678	-1.38625	-1.31296
YBL075C	-1.39262	-1.41015	-1.27569	-0.813719	-1.30262	-1.31184	-1.27012	-1.15802	-1.50178	-0.918273	-0.726787	-1.32455	-0.771173	-1.31848	-1.32253	-0.982347	-0.988485	-0.979613	-1.0758	-1.48765	-1.00551	-1.52351	-0.535806	-1.40324	-1.63729	-1.19326	-0.894907	-1.20745	-1.32622	-1.40785	-1.1296	-1.3582	-1.25914	-0.548449	-1.30418	-1.0315	-0.936908	-1.4755	-1.70955	-1.00066	-1.66441	-1.26097	-1.29453	-1.51796	-1.22385	-1.4128	-0.733238	-1.19483	-1.23911
YBR050C	-1.52476	-0.520922	-1.30295	-1.13022	-1.39785	-1.29702	-1.70954	-2.04008	-1.46438	-0.66762	-1.17525	-0.90424	-1.22801	-1.16493	-1.14276	-1.27985	-1.50317	-1.18902	-1.33077	-1.56888	-1.32154	-1.0481	-1.34608	-1.45901	-1.33312	-1.16392	-1.01929	-1.28356	-0.844235	-0.993108	-0.895677	-1.24485	-0.664605	-1.29573	-1.32003	-1.35295	-1.52692	-1.32586	-1.18574	-1.52954	-1.1575	-0.933125	-1.47905	-1.41819	-1.50184	-0.922614	-1.19651	-1.48221	-0.64129
YJR063W	-0.342021	-1.38931	-1.00963	-1.50711	-0.974075	-1.09896	-1.39766	-1.68704	-0.782362	-0.952468	-1.08286	-1.31941	-1.19763	-1.48984	-1.40942	-1.42406	-1.27933	-1.13208	-1.02801	-1.28317	-1.04232	-1.08438	-0.968987	-1.09599	-1.02409	-1.10656	-1.32955	-0.882428	-1.11215	-1.29859	-1.27655	-1.44291	-1.02082	-1.10331	-1.08315	-1.20659	-1.06686	-0.350929	-0.437603	-1.1078	-1.81345	-1.05863	-0.606403	-1.39946	-1.52996	-1.6113	-1.24869	-1.07519	-0.999925
YER021W	-0.66111	-0.894237	-0.765282	-1.07778	-0.9686	-0.841381	-1.09642	-1.30249	-1.35062	-1.31964	-0.926042	-1.41607	-1.10606	-0.950733	-1.12742	-1.11174	-1.40813	-1.12569	-1.07223	-1.40383	-1.08976	-0.614561	-0.907736	-1.40028	-1.05748	-1.03419	-0.873769	-0.551661	-1.06761	-1.3545	-1.10933	-1.192	-1.48391	-0.842561	-0.783821	-1.30125	-1.19939	-1.34826	-0.443931	-1.64291	-0.970551	-1.6727	-1.6404	-1.75894	-1.12738	-1.74473	-0.994809	-1.34059	-1.46591
YBL080C	-1.27289	-0.98008	-1.52574	-1.07344	-1.24139	-1.48329	-1.21576	-0.876731	-1.59386	-1.53788	-1.05986	-0.92625	-0.977194	-1.29093	-1.17211	-0.980151	-1.18911	-1.0918	-1.02803	-1.00474	-1.04611	-1.62207	-0.916875	-1.25155	-1.05272	-0.817799	-1.67316	-1.27904	-1.34659	-1.30366	-1.17869	-0.772256	-1.1889	-0.927068	-1.49032	-1.17858	-1.7492	-1.42037	-1.20932	-0.91201	-1.20913	-1.35871	-1.71812	-1.06636	-1.23073	-1.58831	-0.987691	-0.590875	-1.17295
YML099C	-0.545506	-1.03072	-0.670741	-0.904223	-1.45606	-1.37887	-1.08834	-1.13552	-1.49985	-0.863064	-0.978875	-0.801762	-1.01218	-1.14364	-0.720204	-0.742249	-1.14291	-1.23652	-1.24418	-1.55535	-0.2938	-0.770236	-1.11244	-1.38666	-0.724863	-1.33602	-1.223	-0.671605	-0.965087	-1.13689	-1.04313	-1.23621	-1.42713	-1.13639	-0.731316	-1.01292	-0.83516	-1.18762	-0.522529	-1.36234	-1.1101	-1.39518	-1.18356	-1.54806	-1.00214	-1.23843	-0.883174	-1.5805	-1.41073
YJR045C	-1.19362	-1.13538	-1.47101	-1.49609	-0.61367	-0.65144	-1.67497	-1.33255	-1.38171	-1.32344	-0.414724	-1.41965	-0.582403	-1.05732	-1.15577	-1.1244	-1.44356	-0.325257	-1.05525	-0.425983	-1.54748	-1.39564	-0.726184	-1.02099	-1.22723	-0.8812	-0.656338	-1.4516	-1.41582	-1.23442	-1.2958	-1.34271	-1.33479	-1.04919	-1.39609	-1.75139	-1.03277	-1.39643	-1.19447	-1.32305	-1.56921	-1.31091	-1.38559	-1.08545	-1.76084	-1.39729	-0.310362	-0.487039	-1.31337
YCR012W	-1.29969	-1.31643	-1.91755	-1.51052	-0.902413	-0.726046	-1.30566	-1.08879	-1.31516	-0.933308	0.931549	-1.43808	0.577246	-0.986283	-1.01146	-1.0192	-1.48857	-1.00872	-0.83805	-0.734613	-1.43364	-1.61059	-0.942494	-0.995119	-1.17605	-1.10593	-1.01242	-2.05951	-1.35396	-1.15452	-1.12995	-1.43356	-0.790447	-1.8243	-1.86227	-1.4864	-1.08468	-0.825452	-1.38115	-1.2414	-1.53921	-1.10244	-1.0575	-1.19789	-1.42965	-1.13894	-0.885096	-0.94982	-0.770831
YKL176C	-0.97165	-1.00111	-1.24921	-0.949014	-1.19483	-1.16714	-1.4473	-1.29035	-1.32283	-1.17743	-1.36185	-1.10424	-1.49643	-1.70837	-1.43823	-1.1067	-1.09518	-0.598052	-0.922017	-1.14207	-1.02474	-1.47734	-1.1898	-1.12044	-1.21157	-1.49529	-1.0513	-1.38768	-0.949637	-0.822648	-0.581411	-1.3084	-1.07599	-0.942875	-1.33273	-1.02509	-0.669798	-0.973845	-1.15226	-1.63653	-0.938366	-1.0715	-1.09736	-1.10314	-1.02403	-1.29056	-0.65823	-1.00808	-1.05261
YHR175W	-1.62965	-1.08043	-1.70878	-1.23525	-1.13257	-1.16485	-1.7832	-1.19224	-1.51639	-1.38628	-0.629724	-1.75467	-0.896419	-0.993137	-1.05399	-1.11065	-1.57168	-1.34391	-0.992216	-1.66703	-1.04368	-1.88083	-1.19746	-1.22225	-0.637525	-1.15188	-1.0625	-1.83786	-1.22299	-1.17436	-1.20782	-1.0743	-1.04949	-1.32261	-1.7596	-1.59763	-1.32096	-0.955056	-1.80022	-1.21522	-1.67489	-1.12638	-1.30749	-1.47681	-1.07826	-1.2689	-1.15559	-1.20057	-1.03277
YLR423C	-1.70093	-0.96276	-1.58859	-1.02048	-0.977823	-1.26699	-0.188274	-0.337033	-1.52451	-0.788454	-0.548193	-0.894754	-0.693653	-0.909959	-1.1364	-0.91384	-1.58755	-1.22997	-0.934746	-1.56371	-1.12969	-1.95852	-0.705915	-1.16861	-1.31224	-1.01434	-0.813049	-1.45476	-1.37222	-1.19369	-1.63412	-1.0609	-1.40534	-0.333943	-1.63523	-0.893245	-1.34909	-1.81914	-1.84012	-0.789327	-1.46718	-1.39474	-1.52622	-1.28996	-1.38268	-1.12701	-1.43455	-1.24814	-1.38407
YLR078C	-1.13819	-1.06779	-1.2148	-0.839463	-0.647983	-0.803575	-1.65243	-1.34548	-1.43267	-1.07694	-1.80086	-1.54478	-1.52763	-1.35062	-0.743887	-1.09916	-1.33789	-1.37273	-0.856426	-1.14259	-0.796197	-1.59012	-1.37943	-1.04421	-1.48855	-1.24169	-0.604044	-1.07863	-0.898993	-1.2139	-0.796494	-1.20133	-1.67698	-0.591497	-1.29199	-0.849666	-1.23231	-1.11164	-1.23584	-1.14639	-1.47701	-1.60247	-1.20215	-0.976205	-1.19304	-1.19144	-1.3741	-0.960387	-1.65161
YDL168W	-0.728916	-0.692184	-1.09796	-0.691941	-1.36993	-1.44171	-1.36362	-1.43348	-1.24502	-0.27721	-0.881051	-0.680565	-1.32886	-1.54946	-1.39725	-1.47311	-1.26081	-1.33411	-1.12091	-1.61916	-1.35665	-1.54629	-1.35201	-1.37633	-1.62851	-1.30862	-1.52625	-1.20679	-0.763501	-1.16168	-0.800257	-1.476	-1.59849	-1.06589	-1.24448	-0.445623	-1.03709	-1.09314	-0.978569	-1.08832	-1.00935	-1.45012	-1.10978	-1.21064	-1.05026	-1.41707	-1.01961	-1.36356	-1.57966
YPL097W	-1.34628	-0.983968	-1.59554	-1.09209	-1.15503	-1.2078	-0.854521	-1.41006	-1.52954	-0.923308	-0.632752	-0.852996	-0.489223	-0.93906	-1.10139	-0.586942	-1.41966	-0.903031	-0.428266	-0.722833	-1.33619	-1.80453	-1.19481	-0.979649	-0.954118	-1.0956	-1.34532	-1.43567	-1.32858	-1.15841	-1.36016	-1.25305	-1.34253	-1.47898	-1.72026	-1.40247	-1.19086	-1.24425	-1.18529	-1.05139	-1.12389	-1.2367	-1.53729	-1.11998	-1.69969	-1.21947	-0.789718	-0.878873	-1.32241
YPL195W	-1.11369	-0.865623	-1.06532	-0.994226	-0.653829	-0.600557	-0.203746	-1.15346	-1.21171	-1.2534	-1.48297	-0.884367	-1.39564	-0.756204	-0.786388	-0.82258	-1.54245	-1.24707	-0.708899	-0.698436	-1.24844	-0.898561	-1.14004	-1.30962	-1.35304	-1.05917	-0.633432	-1.06722	-1.02822	-0.90646	-1.14815	-1.34202	-1.29643	-0.7564	-1.09911	-0.838473	-1.70505	-1.23727	-0.937533	-1.42583	-0.785953	-1.46173	-0.941316	-1.29897	-1.38871	-1.18989	-1.39136	-1.45793	-1.28116
YKL159C	-0.970316	-1.11562	-1.37738	-1.2366	-1.42414	-1.37382	-1.50879	-1.65453	-1.29769	-0.795939	-0.517161	0.103963	-0.956496	-1.3204	-1.45789	-1.39072	-1.50254	-0.971109	-0.693908	-1.37413	-1.13528	-1.20402	-0.463343	-1.26229	-1.14458	-0.987217	-1.12181	-1.43897	-0.971667	-1.0285	-0.644158	-1.35587	-1.13235	-1.35394	-1.38624	-1.04964	-0.828912	-1.44704	-0.825592	-1.03843	-1.25036	-1.12194	-1.53936	-1.28357	-0.870939	-1.20535	-1.00094	-1.51468	-1.11129
YML088W	-1.49295	-1.19061	-1.59184	-0.796781	-1.67974	-1.7104	-1.08453	-1.1321	-1.19204	-0.585405	-1.08192	-0.183863	-0.978568	-0.811206	-0.933574	-1.32668	-1.06914	-1.24123	-1.08808	-1.72093	-1.16282	-1.1454	-0.883244	-1.52514	-1.00421	-0.961076	-1.19913	-1.57454	-1.03285	-1.00806	-1.15245	-1.59057	-1.47986	-0.613528	-1.53615	-1.43194	-1.16707	-1.00589	-1.26646	-1.52615	-1.01609	-1.2094	-1.52581	-1.19855	-1.16565	-1.41729	-0.698825	-1.70469	-1.46152
YDR096W	-0.956201	-0.829092	-1.13988	-1.3025	-0.986503	-1.15095	-1.09323	-0.772722	-1.46872	-0.976068	-0.977372	-0.812867	-0.8656	-1.45868	-1.43464	-1.27439	-0.679819	-0.746807	-1.21239	-1.59013	-1.2521	-1.29092	-0.904487	-1.43514	-1.50357	-1.28376	-1.37215	-0.95133	-1.24767	-1.00602	-1.45867	-1.49071	-0.807414	-1.16469	-1.31039	-0.52742	-0.922848	-1.57079	-1.05244	-1.34445	-1.39493	-1.34102	-1.40173	-1.08689	-1.32866	-0.992577	-0.888255	-1.45613	-0.784138
YCL033C	-1.91823	-1.21832	-2.02085	-1.0079	-1.05331	-1.36082	-0.0907431	-0.213707	-1.37828	0.700102	-0.764654	-1.65005	-0.740004	-1.05833	-1.27119	-1.07694	-1.27754	-1.00083	-0.728946	-1.14458	-1.19787	-1.99232	-1.31458	-1.53314	-1.29771	-1.02254	-1.28224	-2.04965	-1.3742	-1.03402	-1.31204	-1.68326	-1.33004	-0.489486	-1.97727	-1.39292	-1.39017	-1.00982	-1.90052	-0.509263	-1.75532	-1.25302	-1.45629	-1.15431	-1.54645	-1.63827	-0.737709	-1.18654	-1.30804
YAR042W	-0.776777	-0.691478	-0.788239	-1.23657	-1.07472	-0.920394	-1.42418	-1.21077	-1.36402	-0.983428	-1.17085	-0.986733	-1.47345	-1.30017	-1.21334	-1.08946	-1.57044	-1.06972	-1.30321	-1.15534	-0.847358	-0.845992	-1.11632	-1.65697	-0.896485	-1.17213	-1.01207	-0.910892	-1.15189	-1.32545	-0.955433	-1.35082	-0.809243	-1.54175	-0.720604	-0.285369	-0.734169	-1.16813	-0.849868	-1.29115	-0.855509	-1.27808	-1.30825	-1.0733	-0.887682	-1.17421	-0.94704	-1.00089	-0.78828
YLR026C	-0.885974	-0.565785	-1.0562	-1.06969	-1.5198	-1.52757	-1.40276	-1.77255	-1.38866	-0.909101	-1.07041	-0.242632	-1.35955	-1.239	-1.25028	-1.36874	-1.53711	-1.14169	-0.876853	-1.27219	-1.20604	-0.9403	-0.0306907	-1.27285	-0.987852	-0.98461	-0.926212	-1.00145	-0.687099	-1.13515	-0.801325	-1.2413	-1.15512	-1.28572	-1.08756	-1.3118	-0.869617	-1.61079	-0.690959	-1.33662	-1.16319	-1.19314	-1.50865	-1.23926	-0.493329	-1.49254	-1.08193	-1.28192	-1.13311
YOR237W	-1.35283	-1.26851	-1.30695	-1.2955	-1.25549	-1.36996	-0.852214	-0.668005	-1.2108	-1.19939	-1.27472	-1.10952	-1.07329	-0.982531	-0.897319	-1.11199	-1.18681	-1.25182	-1.22953	-1.66274	-1.19132	-1.26409	-0.743033	-1.40653	-0.151158	-1.06868	-1.32737	-1.38782	-1.22429	-0.951097	-0.921586	-1.30941	-0.893722	-0.750625	-1.27684	-1.26636	-1.10984	-1.44089	-1.16972	-1.37102	-1.63671	-0.856455	-1.13462	-1.51297	-1.69491	-1.289	-1.52129	-1.68475	-0.875688
YLR119W	-1.49668	-0.837318	-1.65725	-1.2993	-0.866207	-1.1675	-0.89931	-0.941979	-1.40267	-0.46095	-0.662794	-1.24332	-0.936937	-0.764472	-0.716918	-0.776694	-1.44626	-1.24223	-0.613501	-1.78911	-1.06027	-1.80847	-1.45969	-1.19734	-1.13278	-1.09459	-1.47367	-1.60939	-1.17557	-0.809416	-1.25336	-1.33145	-0.852426	-1.29458	-1.86879	-1.23508	-0.912975	-0.721058	-1.53554	-1.43262	-1.26992	-0.609861	-1.23793	-1.02211	-1.56023	-0.666118	-1.33884	-1.41285	-0.832963
YPL060W	-1.22534	-1.08401	-1.27992	-1.0321	-1.56232	-1.61346	-0.992283	-0.652164	-1.34451	-0.672185	-0.920822	-0.822989	-0.855013	-0.896507	-1.21159	-1.04782	-1.20374	-1.03185	-1.08648	-1.80933	-0.936769	-1.58114	-0.661758	-1.27568	-1.47319	-1.06025	-1.24017	-1.01162	-1.06339	-0.925611	-0.889437	-1.43185	-1.04129	-0.909109	-1.43677	-0.784744	-1.2309	-1.59613	-1.14331	-1.63173	-1.4343	-1.15943	-1.31266	-1.60383	-1.34005	-1.28614	-1.02728	-1.46053	-1.02376
YJL115W	-1.24828	-0.816402	-1.32229	0.00355914	-1.5366	-1.52569	-1.33056	-1.41141	-1.26135	-1.03006	-0.878108	-1.42062	-1.00713	-1.61479	-1.20998	-0.221536	-1.57454	-0.864684	-1.31406	-1.43547	-0.536718	-1.02746	-0.750509	-1.53516	-1.50199	-1.36685	-1.2434	-1.23521	-1.03993	-1.35562	-0.846106	-0.762881	-1.1678	-1.55057	-1.3938	-1.28432	-1.51355	-1.31374	-0.91358	-1.2287	-1.20705	-1.28368	-1.06163	-1.35626	-1.27162	-1.1725	-0.600692	-1.27246	-1.14905
YDL143W	-0.310427	-1.23446	-0.965775	-0.899954	-1.1043	-1.08094	-1.29484	-1.21368	-1.29873	-1.19867	-0.858374	-1.46686	-1.09352	-1.4171	-0.950485	-0.991094	-1.17953	-1.53167	-1.2544	-1.24405	-0.927046	-0.487631	-0.86068	-1.14575	-1.14464	-1.15162	-0.951564	-1.24172	-0.939899	-1.40946	-0.81329	-1.40677	-1.26388	-1.32181	-0.907669	-1.14875	-0.628066	-0.908747	-0.197927	-1.35352	-0.586966	-1.36178	-1.46231	-1.57495	-0.917987	-1.64518	-1.10445	-1.35531	-1.24688
YKL144C	-0.45841	-1.16323	-0.708328	-1.00303	-1.24385	-1.11672	-1.79716	-1.79843	-0.737377	-0.914512	-1.57422	-1.73461	-1.51325	-1.30255	-1.34566	-1.21571	-1.3463	-1.24609	-1.0225	-1.08656	-0.93254	-0.758329	-1.47556	-1.31455	-1.40475	-1.08641	-1.01085	-0.922598	-0.907514	-1.18205	-1.13015	-1.20054	-1.46222	-1.19982	-0.719479	-0.37112	-0.300837	-0.589518	-0.608537	-1.20791	-1.10508	-0.992479	-0.69464	-1.55789	-0.857454	-1.06961	-0.972202	-1.21613	-1.44036
YIL148W	-0.816811	-0.938784	-1.31666	-1.58702	-0.534681	-0.615826	-1.11589	-1.43554	-1.46851	-0.827658	-1.25828	-1.58139	-1.17958	-1.12678	-0.776881	-1.43802	-1.45694	-1.36957	-0.913331	-0.975841	-1.22403	-0.856893	-1.00671	-0.961056	-1.24009	-1.2881	-0.950358	-1.45521	-0.968515	-1.09804	-1.35363	-1.35961	-1.2495	-1.23786	-1.32013	-0.851197	-1.50721	-0.433469	-0.674242	-1.32668	-1.11183	-1.16602	-1.49981	-1.2663	-1.52638	-1.33806	-1.30517	-1.03041	-1.22921
YEL030W	-1.44625	-1.27949	-1.19676	-0.879772	-0.638623	-0.774751	-1.19808	-0.898886	-1.40552	-0.984049	-0.616168	-1.10921	-0.833969	-1.44775	-0.926817	-0.996257	-1.37169	-1.26382	-0.921581	-1.35486	-0.947226	-1.11953	-0.819026	-1.30812	-1.03648	-1.32908	-0.914897	-1.13131	-1.4957	-0.980026	-1.05844	-1.40182	-1.26332	-0.917546	-1.23236	-0.871531	-1.68585	-1.30788	-1.21587	-0.95289	-1.48126	-1.31108	-1.32659	-1.24919	-1.47281	-1.2729	-1.53552	-1.31445	-1.24052
YLR176C	-1.15891	-0.34958	-1.11431	-1.01632	-1.1248	-1.20554	-1.51097	-1.28377	-1.45436	-1.06182	-0.799396	-1.34579	-0.886409	-1.43113	-0.909628	-1.40651	-1.3915	-0.759601	-0.900173	-1.39088	-1.1565	-1.05447	-0.885227	-0.917089	-0.97475	-1.1969	-1.51358	-1.18352	-0.913892	-0.96568	-1.47886	-1.14029	-1.21533	-0.755423	-1.1669	-1.4007	-1.49551	-1.41929	-1.06822	-1.39807	-1.38429	-0.960343	-1.54129	-1.2707	-1.30902	-1.31314	-0.93708	-0.938483	-1.19328
YAL001C	-0.84305	-0.826434	-1.18745	-1.35302	-1.16665	-1.17264	-0.755523	-1.30016	-1.48376	-1.09035	-1.62077	-0.89976	-1.38066	-1.22741	-1.20906	-0.858537	-1.55151	-1.0072	-1.089	-0.962451	-0.981075	-1.2415	-0.964518	-1.38252	-0.721263	-1.21378	-1.50088	-0.79435	-1.13122	-1.02121	-0.516215	-1.16051	-1.40449	-1.62142	-1.21366	-0.844476	-1.1022	-1.29948	-0.668978	-0.818454	-1.52639	-1.14049	-1.37029	-1.15208	-0.951493	-1.08936	-1.1074	-1.34329	-1.38694
YJL113W	-1.35861	-0.00655185	-1.53246	-1.06177	-1.36474	-1.28965	-0.0878895	-1.02234	-1.1679	-1.23749	-1.08954	-0.257943	-0.830934	-0.970405	-1.34269	-1.38913	-1.17274	-1.09471	-0.620698	-1.67225	-1.21221	-1.87383	-0.720437	-1.42408	-0.681593	-1.3465	-1.41727	-1.61647	-0.675402	-1.16277	-1.16584	-1.40977	-0.904625	-1.02103	-1.52289	-1.32418	-1.36359	-1.36587	-1.44397	-1.41656	-1.47468	-1.28244	-1.19761	-1.29896	-1.38893	-1.28819	-1.46387	-1.37814	-0.886033
YBR215W	-0.713953	-0.37505	-0.860814	-0.725333	-1.16886	-1.18577	-0.193971	-1.12054	-1.3117	-1.36054	-1.00196	-0.913512	-0.956449	-1.30215	-0.806302	-0.639221	-1.5459	-1.15995	-1.09915	-1.46876	-1.02859	-0.895545	-1.04946	-1.34733	-1.22591	-1.62809	-1.06544	-0.792321	-0.731183	-1.15814	-0.836038	-1.03161	-1.21077	-1.07939	-0.983204	-1.08503	-1.47137	-1.19501	-0.550253	-1.52676	-1.14208	-1.13045	-1.3635	-1.30812	-0.725111	-1.67724	-1.27742	-1.50851	-1.18918
YHR197W	-0.706915	-1.44325	-0.831954	-1.05442	-1.54008	-1.48653	-1.87858	-1.89861	-0.0819561	-1.07249	-0.433507	-1.30363	-1.33628	-1.36014	-1.32349	-1.29055	-1.47881	-1.44578	-0.967475	-1.71969	-1.01619	-0.649203	-1.25385	-1.3008	-1.14834	-0.909464	-1.26676	-0.566323	-1.21684	-0.994225	-1.31759	-1.35291	-1.14178	-0.874358	-0.823301	-1.02254	-0.437046	-0.696063	-0.32436	-1.23588	-1.57492	-1.01137	-0.190305	-1.2242	-0.934061	-1.20962	-1.35488	-1.35637	-1.12046
YDR138W	-0.446768	-0.946787	-0.775934	-0.855925	-1.26112	-1.3083	-0.991386	-1.23196	-1.30745	-0.809806	-1.21198	-0.111239	-1.38726	-0.850884	-0.723919	-1.21976	-1.29002	-1.00433	-1.40642	-1.16915	-0.705237	-0.448196	-1.07783	-1.33592	-0.86774	-1.30421	-1.49338	-0.659476	-1.09303	-1.14372	-1.36836	-1.16657	-1.50814	-0.496825	-0.692328	-0.918769	-1.07664	-1.08749	-0.239515	-1.63218	-0.989942	-1.44167	-1.37973	-1.03797	-0.889772	-1.5715	-1.01675	-1.03694	-1.49027
YDR508C	-0.870532	-1.54975	-1.04751	-1.73487	-1.14933	-1.21116	-1.6263	-1.76586	-1.53996	-1.27105	-1.15864	-1.01199	-1.35383	-1.49317	-1.43403	-1.33506	-0.694972	-1.14501	-1.1799	-1.00223	-1.31339	-1.11369	-0.789817	-1.43262	-1.04991	-1.11107	-1.22301	-1.16665	-1.53175	-1.09576	-1.32617	-1.25451	-0.839916	-1.7633	-1.12911	-0.527115	-1.28734	-1.39036	-1.15158	-0.493124	-1.53998	-0.824315	-1.04114	-0.744949	-1.19146	-0.968473	-1.32418	-0.63012	-0.82125
YMR091C	-0.568082	-1.38534	-0.607176	-1.48054	-1.44574	-1.36681	-1.32393	-1.42696	-1.54212	-0.909985	-1.18529	-1.24526	-1.48127	-1.06841	-1.01278	-0.922717	-1.47545	-1.2173	-1.23778	-1.01272	-1.34821	-0.507661	-0.747384	-1.14491	-1.71641	-1.07994	-0.724648	-0.577522	-1.43791	-1.27451	-0.407133	-0.967856	-1.23458	-1.57705	-0.680781	-0.801909	-1.30815	-1.45235	-0.613025	-1.40164	-0.793118	-1.09393	-0.615465	-1.01425	-0.836007	-0.994076	-1.53035	-0.938953	-1.21607
YDR480W	-1.25864	-1.45325	-1.27928	-1.27934	-1.50977	-1.53256	-1.11347	-1.18536	-1.43763	-0.91613	-0.883397	-1.04602	-0.936544	-1.1673	-1.18939	-1.43272	-1.27449	-1.05357	-0.678847	-1.08886	-0.926002	-1.22118	-1.2534	-1.51134	-1.10774	-0.997914	-1.25496	-1.22291	-1.4349	-1.06228	-0.631048	-1.42981	-0.935309	-1.0114	-1.30272	-1.21127	-1.27501	-1.25005	-1.09682	-1.42253	-1.10776	-0.89087	-1.22736	-1.27798	-1.51827	-1.29331	-0.788822	-0.945212	-0.914247
YLR145W	-0.741201	-1.68775	-1.33207	-1.36958	-0.796645	-0.777302	-1.52063	-1.5496	-0.68165	-1.24051	-0.721779	-0.953686	-0.837131	-1.24257	-1.27604	-0.760014	-1.20888	-1.31786	-0.654645	-1.64796	-0.951992	-1.58228	-1.24518	-1.21481	-0.952398	-1.06948	-1.19582	-1.39518	-1.38715	-0.836446	-0.985829	-1.08771	-1.29036	-0.944983	-1.41604	-0.823262	-0.517557	-1.3452	-0.873254	-1.43943	-1.24401	-1.31995	-0.521753	-1.45	-1.12403	-1.21208	-1.26486	-1.3994	-1.26969
YDL106C	-0.825049	-0.65121	-0.911497	-1.24609	-1.50602	-1.48221	-0.48877	-1.3768	-1.43718	-1.11214	-1.05695	-0.717337	-1.27969	-1.16972	-0.657646	-1.11032	-1.33678	-1.19801	-1.24515	-1.40402	-1.08317	-0.933783	-0.407932	-1.27699	-0.830811	-1.12453	-1.33047	-0.871252	-1.05434	-1.2315	-0.999718	-0.883964	-1.31525	-1.17946	-0.888944	-1.07986	-1.04876	-1.65154	-0.933603	-1.26614	-1.09149	-1.39301	-1.30592	-1.06641	-0.913767	-1.5807	-1.20526	-1.2144	-1.29524
YHR089C	-1.35246	-1.19407	-1.5812	-1.61936	-1.41292	-1.29985	-1.58528	-1.6924	-0.735996	-1.4502	-1.01437	-1.37825	-1.19065	-1.52583	-1.26348	-1.26165	-1.28185	-1.45441	-1.16817	-1.37935	-1.23747	-1.53146	-1.0902	-0.807877	-1.56052	-1.4586	-0.590083	-1.57113	-1.04766	-1.33909	-1.10495	-1.25695	-1.18226	-1.61275	-1.56721	-1.40905	-0.810707	-0.406515	-1.31888	-1.17149	-1.35778	-1.35742	0.477594	-1.23358	-0.834569	-1.4854	-1.52484	-1.15816	-1.16345
YBR127C	-0.986851	-0.91724	-1.57057	-1.62345	-0.0996357	-0.226259	-1.27798	-0.987204	-1.51309	-1.15475	-0.429757	-1.36352	-0.830438	-1.28379	-0.893917	-1.09321	-1.53458	-0.818715	-0.60135	-0.300559	-1.56101	-1.08969	-1.10294	-0.883331	-1.25398	-1.30503	-1.03502	-1.38965	-1.01772	-1.30481	-1.03106	-1.1341	-1.13983	-1.09381	-1.46725	-1.33261	-1.0902	-0.881728	-0.538032	-1.17708	-1.26483	-1.38357	-1.43054	-1.29783	-1.31928	-1.66079	-0.680796	-1.14894	-1.11918
YOR153W	-1.33375	-1.36296	-1.42452	-1.63577	-0.75678	-0.779088	-1.16413	-1.25726	-1.4212	-1.0711	-0.660073	-0.753087	-1.00313	-0.7452	-0.987619	-1.27222	-1.26768	-1.09659	-1.2228	-1.47915	-1.46326	-1.43307	-0.995791	-1.56928	-0.419473	-1.12748	-1.29685	-1.40937	-1.2752	-0.987649	-1.24579	-1.2714	-1.00614	-1.46336	-1.43491	-1.86466	-1.51214	-1.36563	-1.4302	-0.900749	-1.62681	-1.04409	-1.47156	-1.29487	-1.60345	-1.33328	-0.937941	-0.845559	-0.985174
YMR014W	-0.846464	-1.02054	-1.21528	-1.47874	-1.38355	-1.57959	-1.2902	-1.92938	-0.633111	-1.31748	-1.78512	-0.975307	-1.62355	-1.28614	-1.09568	-0.960346	-1.29875	-1.36662	-1.01318	-0.797388	-1.08528	-1.412	-1.06343	-1.20103	-1.07175	-1.07835	-0.920937	-0.993245	-0.890745	-1.13063	-1.12292	-1.08279	-1.31347	-1.01862	-1.20743	-1.14153	-1.11556	-1.3337	-0.853477	-1.56492	-1.23261	-1.35204	-0.00791083	-1.23062	-0.637544	-1.89348	-1.54728	-1.23507	-1.29174
YFL021W	-1.24159	-1.11143	-1.33213	-1.37157	-1.03771	-1.22528	-0.845443	-0.881799	-1.57142	-1.18581	-0.74655	-0.590818	-0.790219	-0.997274	-1.30157	-1.14906	-1.5964	-0.827367	-0.833422	-1.54176	-0.680896	-1.52923	-1.20318	-1.31094	-0.479598	-1.40003	-1.24136	-1.40035	-1.44331	-1.0494	-1.08328	-0.999704	-0.907849	-1.56007	-1.27566	-1.46294	-1.47396	-1.07867	-1.4406	-0.820922	-1.17474	-1.11185	-1.54029	-0.839816	-1.08206	-1.25831	-0.815136	-1.27227	-0.889181
YPL209C	-1.20321	-0.468437	-1.14913	-0.406827	-1.28902	-1.20218	-1.23539	-1.22731	-1.50018	-1.2263	-1.35778	-1.01786	-1.36636	-1.60689	-1.11486	-0.496353	-1.34923	-1.19737	-1.32689	-1.17621	-1.11519	-0.706541	-0.509452	-1.4568	-1.14947	-1.12817	-1.31262	-1.05171	-1.10383	-1.32138	-0.0600827	-0.894249	-1.13833	-1.52515	-1.15213	-1.23508	-1.25874	-1.59286	-0.725154	-1.16816	-1.02432	-1.27803	-1.44612	-0.696988	-1.29945	-0.718653	-1.27375	-1.34299	-1.11701
YGL256W	-0.402668	-1.09134	-0.670439	-1.13695	-0.9501	-1.09797	-1.1617	-1.06623	-1.0273	-1.34667	-1.28492	-0.672337	-1.10842	-1.16913	-1.14272	-0.75286	-1.35076	-0.91182	-0.87612	-0.530405	-1.04014	-0.893	-1.35015	-0.691182	-1.09454	-1.26439	-1.22622	-0.62042	-1.20221	-1.22232	-1.67359	-1.09553	-1.47827	-0.518295	-0.760492	-1.20993	-1.34601	-1.47041	-0.47635	-1.31648	-1.13137	-1.36479	-1.24978	-1.04137	-1.27004	-1.30697	-1.02896	-0.950514	-1.45662
YML059C	-0.557637	-1.27015	-0.695036	-1.06753	-0.785358	-0.808644	-1.57045	-1.33724	-1.06587	-1.32235	-1.71505	-1.15938	-1.35474	-1.15817	-1.56363	-0.580925	-1.28319	-0.801167	-0.933875	-0.871554	-0.989897	-0.801563	-1.08163	-0.926751	-0.918877	-1.64582	-1.47265	-0.720611	-1.25848	-1.45152	-1.01626	-1.4419	-1.34623	-0.456827	-0.663635	-0.951324	-1.31059	-1.42598	-0.737257	-0.968391	-1.11441	-1.09503	-1.23881	-1.04364	-1.11465	-1.22765	-1.04686	-0.759136	-1.32457
YIR008C	-0.928313	-1.11022	-1.06314	-0.103741	-0.82657	-0.614339	-0.950861	-1.22365	-1.45258	-1.54008	-1.20119	-1.4867	-1.27394	-0.962144	-0.865939	-0.31417	-1.52926	-1.3108	-0.919301	-1.04489	-0.933591	-0.803591	-1.13924	-1.34697	-1.255	-1.57693	-1.07767	-1.09408	-1.00026	-1.3434	-1.06527	-0.847086	-1.32982	-1.78076	-1.0915	-0.987177	-0.903922	-1.20668	-0.710799	-1.33664	-0.851121	-1.35769	-1.43287	-1.59737	-0.908029	-1.19148	-1.39737	-1.20866	-1.30953
YKL004W	-0.586322	-1.1193	-0.883105	-1.44511	-0.537958	-0.618241	-1.78268	-1.59144	-1.31412	-0.909167	-1.23373	-1.31455	-1.54562	-1.38714	-1.1485	-1.40816	-1.21861	-1.15333	-1.14598	-1.2646	-1.32609	-0.766998	-0.713671	-1.32037	-1.0562	-0.988268	-1.26173	-0.705084	-1.12122	-1.35857	-1.10374	-0.914964	-1.33968	-1.40088	-0.868784	-0.787238	-0.662234	-0.847131	-0.302398	-1.00792	-1.19397	-0.801746	-1.15253	-1.10648	-0.961562	-0.674209	-1.04421	-0.99707	-1.31956
YMR072W	-1.53342	-1.25569	-1.60286	-1.4122	-1.20315	-1.16878	-0.870456	-0.534715	-1.30723	-0.80108	-0.993243	-1.41592	-0.781695	-1.09864	-1.25895	-1.47301	-0.844126	-1.37484	-0.950915	-1.53019	-1.00256	-1.49664	-0.88395	-1.39	-1.10912	-1.38855	-0.91303	-1.51257	-1.04634	-1.12026	-1.74424	-1.54467	-1.01976	-0.808291	-1.51746	-1.20427	-1.03446	-1.48648	-1.46403	-1.21759	-1.27498	-1.3416	-1.30873	-1.43309	-1.4627	-0.900101	-1.44191	-1.29372	-0.999982
YBR038W	-0.992172	-0.829	-1.04745	-1.48039	-0.539656	-0.62922	-1.24777	-1.20102	-1.45847	-1.5025	-0.97837	-1.16795	-1.1705	-1.18475	-0.81343	-1.1899	-0.912925	-1.09002	-1.1483	-1.30822	-1.33625	-1.59594	-0.274005	-0.974969	-1.29196	-1.33191	-1.03564	-1.11573	-1.10649	-1.11196	-0.427268	-1.25166	-1.26303	-1.31702	-1.13504	-0.893902	-1.13057	-1.3248	-1.30672	-0.719366	-1.17137	-1.30552	-1.42942	-0.331918	-0.199365	-1.21953	-1.14073	-0.901837	-1.24244
YJL012C	-1.12699	-1.09242	-1.0073	-1.01569	-1.48946	-1.13653	-1.46727	-1.69795	-1.47583	-1.04816	-1.21725	-1.01872	-1.34605	0.477632	-1.01046	-1.31197	-1.35227	-1.13628	-0.971372	-1.20845	-1.19333	-1.212	-0.867791	-1.54104	-0.820456	-1.41994	-1.1475	-1.074	-1.11947	-1.40314	-0.732893	-1.20906	-1.16701	-1.27728	-0.936189	-1.31567	-1.3114	-0.833557	-1.2919	-1.35184	-1.42772	-0.0878223	-1.22328	-1.25592	-1.13982	-1.3252	-1.03422	-1.05302	-1.14644
YGL201C	-1.23707	-1.18902	-0.801082	-0.832125	-0.991117	-0.9871	-0.476192	-0.633956	-1.44486	-1.61404	-0.939608	-1.72834	-1.00992	-1.07417	-0.987499	-0.554699	-1.0965	-0.72996	-1.3371	-1.13079	-1.29562	-1.3484	-1.02138	-1.40804	-1.24923	-1.62724	-1.26437	-0.759689	-0.657745	-1.37529	-1.2187	-1.17521	-1.06855	-1.1497	-0.887503	-1.20313	-1.05806	-1.24386	-1.42634	-1.20571	-1.25812	-1.19361	-1.26568	-0.972016	-0.98846	-1.28555	-0.67414	-1.28425	-1.04878
YDR028C	-0.840295	-0.651001	-0.789492	-1.24402	-1.17655	-1.35457	-0.616719	-1.26236	-1.35837	-1.14354	-0.67483	-0.414282	-1.10095	-1.13397	-1.03938	-1.24163	-1.44225	-0.76394	-1.56685	-1.80148	-1.19057	-0.826732	-1.20787	-1.52466	-0.835534	-0.958133	-1.76324	-0.574724	-0.881992	-1.112	-0.898935	-1.05189	-1.00395	-0.469915	-0.956828	-1.54463	-1.01429	-1.45784	-0.499863	-1.12827	-1.59996	-1.46033	-1.43616	-1.18133	-1.15892	-1.21355	-0.656723	-1.30403	-0.988655
YDR211W	-0.432365	-0.87643	-1.09229	-0.740714	-1.17092	-1.2166	-1.23487	-1.303	-0.887041	-1.01489	-1.42161	-1.03298	-1.35755	-1.09668	-1.01446	-0.888322	-1.18173	-1.15524	-1.001	-1.3764	-1.18097	-0.655579	-1.25022	-1.36232	-1.48355	-1.12871	-0.905575	-0.865015	-0.833703	-1.24267	-1.05543	-1.2696	-1.40059	-1.02266	-1.17024	-1.39244	-1.40001	-1.33215	-0.234903	-1.66196	-1.11456	-1.42622	-0.928742	-1.6887	-0.709223	-1.71224	-0.834578	-1.73217	-1.37694
YMR046C	-1.41081	-1.28604	-1.49889	-1.56366	-1.14928	-1.03629	-1.15357	-1.21846	-1.15615	-1.4354	-1.00409	-0.744599	-0.98388	-1.43447	-0.994132	-1.71204	-1.26179	-1.07298	-1.00274	-1.53543	-1.5436	-1.50428	-1.3291	-1.36815	-1.09986	-1.25945	-1.01396	-1.61805	-1.373	-1.09829	-1.28284	-1.6101	-1.23984	-1.16654	-1.43911	-1.12229	-0.952056	-1.02763	-1.47917	-1.30642	-1.35994	-1.10916	-1.24473	-1.22791	-1.19947	-0.947864	-1.07545	-1.25501	-1.22465
YLR466W	-1.22875	-0.853365	-0.982931	-0.699123	-1.49686	-1.6168	-1.16634	-1.5912	-1.34142	-1.39345	-1.11596	-1.24138	-0.982457	-0.854415	-0.977306	-0.932504	-1.52371	-0.867292	-1.06268	-1.00038	-0.937133	-1.36735	-1.40896	-1.51858	-1.21781	-1.3484	-1.16253	-1.1157	-0.742198	-1.44309	-1.12294	-1.14408	-0.998856	-0.966284	-0.978546	-1.37787	-1.46683	-0.865089	-1.49416	-1.05779	-1.03104	-1.08133	-1.14616	-1.05084	-1.37785	-0.904927	-0.931729	-1.20414	-0.98165
YDL216C	-1.03047	-0.956527	-1.3037	-1.04569	-1.08446	-1.16358	-1.12618	-1.4013	-1.26059	-1.05888	-1.53388	-0.948511	-1.19703	-1.02302	-1.17208	-0.643716	-1.24502	-1.02976	-1.0159	-1.61364	-1.52416	-1.56841	-0.860381	-1.26499	-0.506001	-1.4465	-1.28313	-1.11281	-1.2767	-1.30666	-1.00646	-1.17363	-1.1866	-1.27747	-1.37259	-1.37756	-1.28915	-1.40162	-1.1253	-0.773553	-1.20821	-1.21834	-0.827504	-1.46588	-0.935377	-1.03563	-1.09026	-1.44157	-1.16765
YKL211C	-1.03566	-1.24309	-1.30642	-1.4826	-0.766704	-0.756628	-0.87557	-1.08357	-1.55858	-1.47049	-0.982771	-0.916988	-0.816252	-0.999904	-1.41396	-1.40003	-1.39291	-0.87255	-0.916721	-0.978711	-1.3345	-1.80174	-1.66987	-1.43745	-0.848282	-1.12141	-1.46315	-1.42005	-1.2192	-1.3661	-1.40853	-1.46935	-1.41172	-1.00754	-1.35525	-0.916929	-1.49911	-0.771088	-1.17922	-0.835208	-1.22739	-1.15734	-1.39359	-1.42704	-1.27157	-1.08728	-1.0352	-1.29037	-1.39367
YHR174W	-1.06359	-1.55797	-1.58837	-1.5486	-0.920834	-0.840096	-1.27173	-1.14339	-1.6296	-1.01912	0.948012	-1.10333	0.442161	-1.1908	-1.16658	-0.936102	-1.51426	-1.10279	-1.0609	-0.926685	-1.33516	-1.26232	-0.880292	-0.990004	-1.37643	-1.21142	-1.07608	-1.71627	-1.76968	-1.17645	-1.21155	-1.1924	-0.838032	-1.69662	-1.55807	-1.46563	-1.35267	-0.637036	-1.00131	-1.23059	-1.38384	-1.07121	-1.04746	-1.16176	-1.11845	-1.16953	-0.962886	-0.99	-0.8178
YPL211W	-0.573678	-1.11395	-1.02344	-1.44446	-1.23351	-1.10594	-1.1885	-1.39035	-0.673963	-1.18014	-0.985286	-1.17948	-1.40214	-1.14079	-1.13629	-0.742656	-1.09161	-0.986501	-1.15801	-1.09768	-1.06346	-0.995648	-0.996649	-1.26505	-1.11292	-1.43175	-1.16139	-0.656283	-1.06047	-1.17971	-0.94158	-0.810255	-1.06969	-1.13652	-0.940547	-1.00344	-0.780178	-0.881813	-0.258282	-1.10114	-1.23441	-1.16458	-0.123276	-1.23305	-1.43408	-1.16773	-1.05143	-1.02764	-1.04955
YPL004C	-1.06109	-0.916104	-1.31007	-1.61797	-0.752555	-0.776101	-1.16764	-1.15843	-1.62087	-0.761381	-1.19904	-0.995356	-1.19715	-1.11635	-1.67694	-0.942171	-1.429	-1.00295	-1.2931	-1.32235	-1.34513	-1.05735	-1.27575	-1.24764	-0.658163	-0.929048	-1.42592	-1.23043	-1.14007	-1.29918	-0.991375	-1.41427	-1.09455	-1.52641	-1.26522	-0.753087	-1.06704	-1.43215	-1.09031	-0.934972	-1.19013	-1.23291	-1.69501	-0.960987	-1.09794	-1.09347	-0.733069	-1.27798	-1.0773
YKR101W	-1.17198	-0.738849	-1.52694	-1.39847	-1.58989	-1.41507	-0.64997	-0.510696	-1.55337	-1.30959	-1.4151	-0.702351	-1.22199	-1.16469	-1.17798	-0.720899	-0.907284	-1.03436	-1.0212	-1.25876	-0.994211	-1.47668	-0.658088	-1.58087	-1.36942	-1.09563	-1.22809	-1.39467	-1.05824	-0.990052	-0.270798	-1.027	-1.03725	-1.34005	-1.46033	-1.05513	-1.80551	-1.23154	-0.95115	-0.768453	-1.22173	-0.976488	-1.24582	-1.44631	-1.32774	-1.19541	-1.24058	-1.39567	-1.01565
YBL004W	-1.0697	-1.12865	-0.756421	-1.01769	-1.01405	-1.25259	-1.67051	-1.81952	-1.17334	-1.69176	-1.11398	-0.925892	-1.28537	-1.50015	-1.12405	-0.886672	-0.979928	-0.798811	-1.26032	-1.87833	-0.852444	-0.719317	-1.01427	-1.17365	-1.10724	-1.27246	-1.68281	-0.514822	-1.07529	-1.05164	-0.938427	-0.970201	-1.26121	-0.900661	-0.917555	-0.905184	-0.682364	-0.863767	-0.66078	-1.38134	-1.28005	-1.17404	-1.09513	-1.39004	-0.733175	-1.12459	-0.66492	-1.38781	-1.24058
YPL194W	-1.28009	-1.39545	-1.15072	-0.872926	-0.386276	-0.676874	-0.171702	-0.6036	-1.5547	-1.14927	-1.39604	-1.0619	-1.35183	-0.994172	-1.08506	-0.434639	-1.16597	-0.838451	-0.925878	-0.494961	-1.04203	-1.46671	-1.3542	-1.43184	-1.23552	-1.43348	-1.24168	-1.04046	-1.39626	-1.3565	-1.08272	-0.897557	-1.50384	-1.04831	-1.17101	-1.01969	-1.30022	-0.910917	-1.14182	-0.685135	-0.669881	-1.06325	-1.14122	-1.17917	-1.22601	-0.8955	-1.04291	-1.3203	-1.48402
YPL127C	-1.12626	-0.677173	-1.14352	-0.941511	-1.47767	-1.26479	-1.62256	-1.54574	-1.54241	-1.22918	-0.970319	-1.33979	-1.1765	-1.28369	-0.999474	-0.465561	-1.66541	-0.882428	-1.34182	-1.76067	-1.13931	-0.877016	-0.233347	-1.32773	-1.28407	-1.208	-0.905991	-1.24852	-1.10949	-1.32612	0.296635	-0.443434	-1.32942	-1.5014	-1.2284	-1.12502	-1.283	-1.43529	-0.909066	-1.09828	-1.12452	-1.51109	-1.32677	-0.73264	-0.982062	-0.945564	-0.966013	-1.30841	-1.31014
YHL020C	-0.820458	-0.985492	-0.877064	-1.51339	-1.6586	-1.58208	-1.63485	-1.67536	-1.11966	-1.49598	-1.28934	-1.00779	-1.37755	-1.64881	-1.32744	-1.11135	-1.26756	-1.32876	-1.05859	-1.26857	-1.13457	-0.308657	-1.16026	-1.06506	-0.869427	-0.75567	-0.816418	-0.944793	-1.26817	-1.20931	-0.974144	-1.18368	-1.30229	-1.80352	-0.813223	-1.35283	-0.565388	-0.843809	-0.513947	-1.25821	-1.14932	-1.38764	-1.24125	-1.19795	-0.984979	-1.50525	-1.38793	-1.35603	-1.2813
YHL016C	-1.70465	-1.49051	-1.75182	-1.60432	-1.4514	-1.39918	-0.757381	-0.380627	-1.45747	-0.795499	-0.903275	-1.17721	-0.76532	-1.11847	-0.974264	-1.5299	-1.18883	-1.32804	-0.959694	-2.0755	-0.598153	-1.70026	-1.00973	-1.62645	-1.46904	-1.19432	-1.30147	-1.74784	-1.17382	-1.12586	-0.692842	-1.48501	-0.91114	-0.876792	-1.75006	-1.18401	-0.9103	-0.859623	-1.72635	-1.24167	-1.2288	-1.01705	-1.2886	-1.49738	-1.30526	-1.16326	-1.30901	-1.79235	-0.8947
YLL008W	-0.931327	-1.17176	-1.19508	-1.56211	-1.20059	-1.34892	-1.80109	-2.05434	-0.150023	-1.28466	-1.13455	-1.3342	-1.40882	-1.49947	-1.57242	-1.45489	-1.16269	-1.29633	-1.19296	-1.44829	-1.63512	-1.49731	-1.11905	-1.31618	-1.56094	-0.94533	-0.996216	-0.739766	-1.03709	-1.17261	-1.0665	-1.28459	-1.21325	-1.4318	-1.27276	-0.747127	-0.653034	-1.06974	-0.689108	-1.06969	-1.30032	-1.13177	0.911696	-1.32036	-0.919727	-1.20102	-1.26237	-1.30597	-1.19395
YIL019W	-0.586999	-1.12147	-0.706695	-1.15789	-1.8024	-1.72824	-1.74976	-1.99552	-1.09581	-1.08018	-1.28573	-1.26004	-1.6428	-1.59888	-1.34113	-0.932438	-1.21778	-1.29349	-1.42436	-1.60902	-1.05452	-0.872557	-1.164	-1.4232	-1.35546	-0.998055	-1.13626	-0.423507	-1.16848	-1.30164	-1.27213	-1.24953	-1.11109	-1.248	-0.88574	-0.740453	-0.41455	-1.21182	-0.510235	-1.51725	-1.41908	-1.15302	-0.220103	-1.36439	-0.34135	-1.34308	-1.41946	-1.19156	-1.08755
YNR052C	-0.495109	-0.683295	-0.681051	-1.35148	-0.986323	-1.184	-1.11965	-1.52488	-1.38674	-1.03756	-1.12862	-1.2692	-1.29505	-1.40763	-0.935048	-0.870084	-1.56972	-0.885999	-1.01075	-1.22884	-0.852821	-1.11836	-1.06176	-1.37091	-0.565697	-1.16223	-1.01474	-0.573319	-0.955507	-1.10186	-0.913303	-1.29121	-0.972334	-0.957135	-0.789137	-1.20041	-0.77939	-1.0683	-0.390956	-1.29046	-1.19898	-1.27985	-1.60565	-1.24789	-1.20606	-1.4887	-0.803378	-1.03245	-0.954727
YLR329W	-1.39386	-1.61195	-1.37597	-0.988275	-1.21226	-1.48645	-1.10239	-0.963982	-1.28715	-0.918471	-1.00908	-1.09006	-0.905408	-1.09611	-1.22721	-1.07369	-0.96473	-1.23477	-1.21786	-1.68524	-0.732795	-1.26162	-1.13869	-1.45367	-1.36829	-0.932432	-1.23887	-1.3348	-1.4512	-1.1416	-0.501946	-1.19974	-1.08305	-0.853974	-1.36924	-1.23059	-0.889899	-1.14942	-1.33495	-1.4777	-0.81012	-1.13386	-1.32602	-1.49095	-1.21773	-1.18081	-1.00576	-1.60677	-1.06402
YLL011W	-0.665642	-0.920198	-0.877942	-1.32356	-1.34723	-1.39148	-1.49477	-1.78375	-0.13263	-1.63826	-0.927596	-0.957857	-1.12876	-1.36947	-1.31237	-0.892315	-1.37152	-1.33605	-1.15838	-1.17276	-1.28197	-1.21585	-1.02426	-1.2209	-1.56323	-0.919036	-1.02018	-0.356797	-0.778639	-1.1606	-1.44623	-1.19855	-1.29987	-0.925407	-0.964079	-0.932252	-0.512628	-1.04475	-0.396982	-1.21864	-1.23595	-1.56994	0.391306	-1.28085	-1.22167	-1.04549	-1.27102	-1.27434	-1.28155
YER098W	-1.4502	-1.03864	-1.49711	-1.16138	-1.33396	-1.37028	-1.32446	-1.65511	-1.11271	-1.00591	-0.738375	-0.735395	-0.84693	-1.00813	-0.903222	-1.49565	-1.30072	-0.938895	-0.862919	-1.40012	-0.998707	-1.38501	-0.971893	-1.133	-1.3422	-1.16511	-1.11673	-1.58321	-0.893005	-1.00376	-1.40369	-1.38592	-1.29165	-0.91085	-1.47422	-1.41638	-1.21307	-1.02103	-1.46758	-1.34084	-1.14265	-1.3567	-1.60464	-1.23358	-0.936873	-1.3634	-1.08306	-1.50581	-1.27117
YFL031W	-1.38578	-0.961463	-1.36666	-1.70692	-0.978862	-1.02464	-1.05913	-0.799938	-1.16605	-0.776042	-0.788311	-0.999093	-1.32904	-1.12189	-1.16214	-1.53095	-1.25884	-1.17627	-0.632746	-1.17464	-1.50848	-1.27884	-1.2873	-1.31793	-0.779085	-1.31194	-1.0799	-1.30732	-1.1981	-0.978991	-1.05045	-1.34167	-0.777164	-1.34663	-1.3854	-0.795881	-0.835021	-1.13646	-1.14779	-0.752643	-1.24724	-0.782387	-1.03575	-1.16307	-1.64674	-1.06169	-1.1568	-1.4525	-0.75694
YMR128W	-0.646563	-1.30818	-0.538938	-1.13084	-1.25342	-1.33796	-1.10213	-1.04643	-0.99583	-1.4337	-1.29894	-1.1511	-1.36094	-1.42216	-1.28494	-1.04196	-1.19448	-1.23618	-1.33408	-0.634183	-1.21197	-0.555886	-1.3995	-1.23018	-1.24965	-0.879278	-1.24254	-0.498436	-1.17426	-1.24362	-1.20901	-1.22043	-1.38049	-0.907744	-0.574391	-0.83724	-0.802257	-1.14127	-0.558193	-1.49857	-0.957072	-1.31596	0.108111	-0.937731	-0.880302	-1.50858	-1.19656	-1.26688	-1.35918
YLL019C	-1.18858	-1.16674	-1.22583	-0.0859284	-0.868744	-1.13041	-1.01868	-1.08528	-1.4299	-0.975394	-1.29284	-0.942485	-1.40758	-1.1031	-0.762363	-0.960178	-1.25415	-1.24678	-0.742828	-1.43885	-0.941363	-1.53996	-1.30166	-1.20841	-1.05647	-0.885988	-1.37213	-1.34357	-1.40307	-0.692868	-1.14415	-1.37575	-1.14076	-1.0407	-1.28691	-1.48102	-1.12733	-1.63914	-1.21372	-1.52029	-1.35467	-1.14421	-1.37311	-1.24224	-1.1042	-1.10152	-1.25969	-1.21431	-1.12146
YDR443C	-1.13215	-1.16235	-1.25322	-1.36002	-1.23093	-1.02118	-1.49385	-1.49524	-1.44338	-1.23196	-1.14642	-0.697859	-1.13805	-1.25557	-1.43008	-1.69435	-1.06226	-1.35623	-0.987026	-1.65799	-1.28942	-1.56119	-1.02208	-1.17256	-1.23666	-1.0415	-1.16358	-1.54222	-1.26965	-1.05559	-1.2723	-1.32963	-1.35334	-0.532101	-1.38464	-1.07184	-1.39849	-1.36406	-1.23493	-0.816114	-1.57752	-1.01328	-1.43647	-1.37174	-0.974751	-1.24804	-1.58644	-0.987903	-1.33413
YBR257W	-1.43877	-1.01461	-1.38833	-1.04144	-1.02534	-1.06048	0.190516	-0.719595	-1.42429	-0.850107	-1.23354	-1.63125	-1.09401	-0.58783	-1.12412	-0.568069	-0.798601	-1.07385	-1.10841	-1.35505	-0.78871	-1.59516	-0.521064	-1.48004	-1.344	-1.32229	-1.39975	-1.38574	-1.02316	-1.25973	-0.867534	-0.45044	-1.29718	-0.854949	-1.37736	-1.21136	-1.17263	-0.911943	-1.46274	-1.24774	-1.3697	-1.0109	-0.979921	-1.40869	-1.45207	-1.12758	-1.18139	-1.33925	-1.27759
YMR198W	-1.01613	-0.447665	-1.3292	-1.28751	-1.24901	-1.21743	-1.11954	-1.17192	-1.3379	-1.04738	-0.856972	-0.629113	-1.07295	-0.950796	-1.21517	-1.49875	-0.948268	-1.33615	-0.707394	-1.19911	-1.2978	-1.16257	-0.734824	-1.48578	-1.01146	-1.03493	-1.36724	-1.38415	-1.15115	-1.17872	-1.27759	-1.10667	-1.16667	-0.684185	-1.39566	-1.37464	-1.02664	-1.11256	-0.951846	-1.74854	-0.992734	-1.45711	-1.36656	-1.36208	-1.41885	-1.25136	-1.08895	-1.04179	-1.15086
YKR054C	-0.664371	-0.864538	-1.19943	-1.60463	-0.868698	-1.02451	-1.27478	-1.29093	-1.39826	-0.570037	-0.626384	-1.0007	-1.00472	-1.15472	-1.04261	-1.02784	-1.18734	-0.679427	-0.965355	-1.59984	-1.01225	-1.48212	-1.1342	-1.08879	-0.861108	-1.3292	-1.40684	-1.13176	-1.25231	-1.04341	0.0300802	-1.22279	-1.01762	-0.865955	-1.27986	-0.986082	-1.15033	-0.948588	-0.833542	-0.948155	-1.06853	-0.931865	-1.44882	-1.33668	-0.511324	-1.24295	-0.887139	-1.25893	-0.997854
YBL005W-B	-1.54939	-0.802417	-1.67388	-1.53633	-0.813358	-0.992092	-1.53218	-1.42382	-1.224	-1.40647	-0.91861	-1.00968	-0.890535	-1.10894	-0.75577	-1.7816	-1.24671	-1.01973	-0.848707	-1.35246	-1.5216	-1.66195	-1.30506	-1.31265	-1.01037	-1.53795	-1.23849	-1.78393	-0.813118	-1.2183	-1.03333	-1.56456	-1.24354	-1.13768	-1.74442	-1.27016	-0.896695	-0.838388	-1.52957	-0.938178	-1.41629	-1.02676	-1.18496	-1.30674	-1.21713	-1.1011	-1.03321	-1.27489	-1.22519
YDR447C	-0.455371	-1.33587	-0.852771	-1.22712	-1.18897	-1.10365	-1.53134	-1.6428	-1.37301	-1.16463	-1.11107	-1.38922	-1.12614	-1.24031	-0.985796	-1.21545	-1.40242	-1.37072	-0.882022	-0.494809	-0.835409	-0.59755	-1.13934	-1.21257	-1.7951	-1.25287	-1.07817	-0.740841	-1.35851	-1.14994	-1.17875	-1.22918	-1.39617	-1.71731	-0.930317	-0.659304	-1.39399	-1.10989	-0.365207	-1.11907	-1.31318	-1.34048	-0.825106	-1.41702	-1.14989	-0.968571	-1.48818	-0.727585	-1.37537
YJL186W	-1.08719	-1.00992	-0.948605	-0.703918	-0.908352	-1.06834	-1.58296	-1.61744	-1.50574	-1.03712	-1.44783	-1.6844	-1.53252	-1.85734	-0.93223	-0.887233	-1.56066	-1.15231	-1.05262	-1.38671	-1.44699	-0.813848	-1.34529	-1.17327	-1.15708	-0.813696	-0.742844	-1.02206	-0.984082	-1.17727	-0.948312	-1.20483	-1.43588	-1.38467	-0.927635	-0.937727	-0.896697	-1.10156	-0.907031	-1.36094	-0.819092	-1.07356	-0.995071	-1.09572	-1.26773	-0.686881	-1.01056	-1.52661	-1.41991
YNL183C	-1.70649	-1.31474	-1.79222	-1.23538	-0.935786	-1.22101	-0.607483	-0.757955	-1.49106	-0.909945	-1.13348	-0.953001	-1.09833	-1.05399	-1.07262	-1.30449	-1.40227	-1.01187	-1.15141	-1.49439	-0.885673	-1.94178	-1.42821	-1.3985	-0.726024	-1.13593	-1.22411	-1.62022	-1.16528	-1.4416	-1.41173	-1.53291	-1.26205	-0.414606	-1.72696	-1.33708	-0.822042	-1.642	-1.66791	-0.809774	-1.40964	-1.25669	-1.46035	-1.37207	-1.51406	-1.38292	-0.969116	-1.22521	-1.2477
YFL047W	-1.22202	-0.981891	-1.60526	-1.6185	-0.585721	-0.557925	-0.998926	-1.78351	-1.54906	-1.39487	-1.57101	-0.315855	-1.56697	-1.43134	-1.06748	-1.10236	-1.38531	-0.934431	-0.728189	-0.751216	-1.15446	-1.64898	-1.22998	-1.18518	-0.991837	-1.35884	-1.02954	-1.76583	-1.00252	-1.10887	-1.27887	-1.18491	-1.27711	-1.46856	-1.63297	-1.50127	-1.40414	-1.14539	-1.44778	-1.82485	-1.3993	-1.29598	-0.977693	-1.2755	-1.43846	-1.0802	-1.31371	-0.907768	-1.25827
YKL045W	-1.20135	-0.388537	-1.13505	-0.0331135	-1.5958	-1.41619	-1.49417	-1.91929	-1.25703	-0.881971	-1.20831	-1.48597	-1.23335	-1.52161	-1.20065	-0.941977	-1.73232	-0.96537	-1.28653	-1.51316	-0.927441	-1.05142	-1.11504	-1.48625	-1.10332	-1.41576	-0.829404	-1.2547	-0.756657	-1.30884	-0.996032	-1.33132	-1.07853	-1.71421	-1.09153	-1.06522	-1.21008	-1.46496	-1.16654	-1.33569	-1.12176	-1.34157	-0.957905	-0.909666	-1.15002	-1.06753	-0.771829	-1.43425	-1.05817
YCL067C	-1.04361	-0.956124	-1.3955	-1.07045	-0.974706	-0.974171	-0.465138	-1.15586	-1.112	-1.02063	-1.32255	-0.891577	-1.08357	-0.963497	-1.07161	-0.596152	-1.28892	-1.63982	-0.818357	-1.45781	0.371193	-1.63059	-0.961421	-1.24863	-1.40013	-1.12822	-0.778165	-1.44448	-0.908891	-1.06356	-1.0648	-1.22902	-1.2303	-0.649037	-1.33602	-0.761668	-1.05714	-1.53524	-1.37161	-1.40806	-1.20439	-1.59372	-1.19469	-1.41344	-0.830075	-1.9176	-1.90499	-1.10841	-1.20807
YGL254W	-0.80721	-1.54379	-1.09532	-1.08293	-1.49425	-1.41348	-1.47067	-1.04111	-1.23897	-0.854511	-1.22612	-0.967875	-1.4525	-1.33802	-1.07385	-1.06202	-0.950429	-1.21744	-0.868829	-1.45965	-0.864852	-1.24081	-0.621404	-1.65638	-0.675708	-1.23124	-1.34868	-1.1991	-1.53918	-1.14752	-0.822752	-1.22461	-1.05985	-1.02625	-1.08739	-0.746708	-1.15089	-0.893002	-0.880155	-1.19136	-1.51991	-0.891736	-0.827741	-1.40838	-1.22143	-1.36889	-1.13629	-1.37966	-1.03965
YNR019W	-1.00521	-1.41068	-0.993886	-1.42397	-0.854565	-0.65789	-0.802846	-0.783999	-1.49719	-1.16285	-0.564694	-1.35994	-0.990712	-1.02113	-0.979323	-1.67727	-1.26418	-1.12006	-1.1824	-0.835232	-1.0757	-0.748345	-1.00139	-1.2514	-0.594752	-1.21571	-1.55979	-1.03221	-1.30304	-1.26944	-1.06201	-1.29426	-1.02573	-1.07733	-0.928542	-1.33546	-0.979294	-1.22455	-0.827604	-0.638938	-0.991282	-1.16907	-1.56183	-1.35266	-1.49887	-1.12348	-1.04334	-1.15527	-1.00497
YCR089W	-0.84496	-0.464171	-1.45952	-1.24636	-0.846315	-0.963864	-0.790393	-1.21663	-1.22453	-1.01275	-1.00098	-0.147184	-1.16988	-1.16219	-1.22752	-1.42043	-1.28391	-1.12501	-0.808131	-1.19634	-1.39978	-1.30482	-0.958883	-1.32075	-1.17824	-1.20653	-1.53611	-1.5846	-1.09018	-1.04187	-1.25954	-1.19668	-1.12671	-1.04437	-1.58653	-1.22896	-1.00959	-1.17823	-0.832894	-1.83898	-1.35065	-1.29939	-1.37034	-1.13489	-1.51044	-1.20455	-1.006	-1.17962	-1.10497
YBL063W	-0.871603	-0.612246	-1.37396	-1.34356	-1.14985	-1.30009	-1.59922	-1.41107	-1.46642	-0.872017	-0.761765	-1.07063	-0.952314	-1.17268	-1.42227	-1.25212	-1.25157	-1.09203	-1.41836	-1.35147	-0.800757	-0.814676	-0.747076	-1.39377	-1.17773	-0.856761	-1.41922	-1.27282	-1.32595	-0.665484	-0.984708	-0.757686	-1.351	-1.04023	-1.45079	-0.963205	-0.535194	-1.60123	-0.438062	-1.48673	-1.02837	-1.20129	-1.48851	-1.25741	-1.36388	-0.78962	-0.734899	-1.25866	-1.33361
YBR107C	-1.65561	-1.12695	-1.49554	-0.690743	-0.912835	-1.01413	-0.974441	-0.951531	-1.31584	-0.851576	-0.664986	-0.876066	-0.840013	-1.1545	-0.780116	-0.927602	-1.08923	-0.890496	-1.07983	-1.43024	-0.469418	-1.19599	-0.522278	-1.26277	-0.824303	-1.03631	-1.19606	-1.5917	-1.27581	-0.95879	-1.10097	-1.13537	-1.19017	-0.585097	-1.42315	-0.859876	-1.24756	-0.909673	-1.41813	-1.47574	-0.966341	-1.25992	-1.50931	-1.36209	-1.24308	-1.29459	-0.491425	-1.22939	-1.17018
YNL154C	-1.02077	-0.51622	-1.1744	-1.19488	-1.36364	-1.09603	-1.54537	-1.72544	-1.38343	-1.32431	-1.45373	-1.10436	-1.37378	-1.48359	-1.45559	-1.13981	-0.872758	-1.10719	-1.26171	-0.67507	-1.27895	-0.918527	-0.714325	-1.65786	-1.11264	-0.949833	-0.944458	-1.26602	-1.38493	-0.966172	-0.808245	-0.966596	-1.09238	-0.915802	-1.08111	-0.792553	-0.582773	-1.38361	-0.803579	-1.28759	-0.870909	-1.26033	-1.38547	-0.661238	-1.11747	-0.804001	-1.29385	-0.867097	-1.07134
YPR155C	-1.34896	0.230302	-1.58656	-1.41667	-0.940585	-0.946496	-1.41157	-1.24496	-1.60707	-1.27894	-1.31748	-0.935015	-1.25334	-1.54785	-1.23984	-1.55395	-1.2512	-1.22474	-0.977971	-1.02519	-1.58867	-1.59734	-1.28281	-1.10737	-0.764818	-1.12539	-1.22539	-1.49557	-0.371457	-1.14359	-1.59479	-1.05421	-1.21363	-1.05809	-1.52508	-1.29602	-1.60783	-1.69928	-1.36597	-0.801665	-1.26194	-1.14433	-1.69446	-1.47138	-1.8013	-1.21642	-1.45961	-1.24701	-1.19452
YCL011C	-0.259291	-1.24375	-0.917797	-1.37645	-1.26856	-1.38589	-1.07682	-1.45982	-1.30317	-0.734966	-1.37464	-1.16652	-1.30928	-1.37242	-0.879063	-1.18235	-1.00596	-1.30272	-1.20416	-0.793247	-1.27017	-1.1114	-0.925164	-1.11327	-1.53829	-1.17389	-0.973451	-1.0569	-1.1078	-0.905186	-0.87653	-1.03948	-1.19036	-1.47407	-0.959766	-0.398791	-0.982099	-0.682869	-0.730752	-1.07145	-1.13822	-1.13638	-0.655852	-1.06004	-0.462277	-1.68684	-1.18364	-0.984095	-1.17239
YGL244W	-0.182876	-0.707979	-0.656931	-1.05917	-1.18075	-1.30948	-0.516964	-1.63902	-1.19651	-1.46456	-1.85918	-0.308402	-1.62639	-1.42201	-1.46604	-1.09486	-1.29346	-0.910806	-1.62786	-1.19992	-1.28331	-0.946569	-0.981709	-1.54642	-1.42175	-1.02581	-0.861467	-0.261715	-1.27081	-1.20797	-0.849541	-1.17063	-1.42458	-1.0171	-0.710164	-0.956361	-0.754969	-1.80447	-0.129052	-1.677	-0.665333	-1.45234	-0.760079	-0.959328	-0.38143	-1.57063	-0.869727	-1.38806	-1.40387
YCL043C	-1.27614	-0.881156	-1.29753	-1.62727	-0.662047	-0.841267	-0.755091	-0.300333	-1.51285	-0.464453	-0.301773	-1.36724	-1.01957	-0.935803	-1.15377	-0.994657	-1.29129	-1.07089	-1.13109	-1.36299	-1.23939	-1.44862	-1.04448	-1.37279	-1.31898	-1.25943	-0.538284	-1.33094	-1.34437	-1.12759	-1.13716	-1.40386	-1.064	-1.12363	-1.25248	-1.4389	-1.01357	-0.961184	-1.41527	-0.938064	-1.1736	-1.04855	-1.28771	-1.1764	-1.35631	-1.02176	-0.871933	-1.23639	-1.04323
YEL062W	-1.3103	-0.700619	-1.3274	-0.910922	-1.00288	-1.03827	-0.0166468	-0.9339	-1.49736	-0.862041	-1.26952	-1.05938	-1.03398	-0.749046	-0.977993	-0.876899	-1.02801	-0.991651	-1.19673	-1.108	-0.821395	-1.58373	-0.735205	-1.3307	-0.798702	-1.37266	-1.27028	-1.18357	-0.878346	-1.39379	-1.4005	-0.997331	-1.46911	-0.782353	-1.25947	-1.0545	-1.13267	-0.793953	-1.17641	-0.980396	-1.0483	-1.21125	-1.26656	-1.12852	-1.58008	-0.71162	-1.13445	-1.36658	-1.45072
YJL167W	-1.37513	-0.577357	-1.94	-1.47916	-0.582241	-0.68198	-0.776072	-1.44922	-1.33346	-0.630857	-0.962067	-0.924246	-0.888208	-1.11512	-0.967678	-0.790097	-1.50641	-0.730484	-0.380894	-0.777284	-1.57521	-1.6514	-1.18935	-1.004	-0.413779	-0.913801	-0.859411	-1.82023	-0.900529	-1.23718	-1.13308	-1.42515	-1.50926	-1.22825	-1.79677	-1.55914	-1.10659	-0.931386	-1.16684	-1.21753	-1.24995	-1.43015	-1.82598	-1.00717	-1.60812	-1.71683	-0.40253	-0.937473	-1.48896
YPR082C	-1.11661	-0.866673	-1.36151	-1.06212	-0.912819	-0.927326	-0.717933	-1.16388	-1.29985	-0.817814	-1.47812	-1.01397	-1.1426	-0.850319	-1.21662	-1.18938	-0.928166	-1.17718	-1.23628	-0.921825	-0.961426	-1.56265	-1.18724	-1.13961	-1.20774	-1.31979	-1.27271	-1.51109	-0.8291	-1.45294	-1.16577	-0.824006	-1.49535	-0.806868	-1.33858	-0.834221	-1.1812	-1.00313	-1.2941	-1.03317	-1.10365	-0.971373	-1.2464	-1.2848	-1.52423	-0.811955	-1.36307	-1.0513	-1.47357
YOR229W	-1.13464	-1.41874	-1.37662	-1.5744	-0.796144	-0.725675	-1.00432	-0.821647	-1.17252	-1.20432	-0.739195	-0.749601	-0.694568	-1.1373	-0.906623	-1.87911	-1.00065	-1.09369	-0.924386	-1.35238	-1.13839	-1.40573	-1.0624	-1.296	-1.44237	-1.17197	-1.47662	-1.44244	-1.13451	-1.08381	-0.855148	-1.44036	-0.691356	-0.920448	-1.46475	-0.63665	-0.449667	-1.0211	-1.03993	-1.30347	-1.27039	-1.23362	-1.37045	-1.44048	-1.17844	-1.34226	-0.934249	-1.13345	-0.672121
YGL035C	-0.491089	-1.39937	-0.701119	-1.12444	-1.19464	-1.14072	-1.25236	-1.40308	-1.09223	-1.35588	-0.965134	-0.841189	-1.11153	-0.90924	-1.39747	-0.620924	-1.39636	-0.76589	-1.22096	-0.972222	-1.12715	-1.15797	-1.00274	-0.971235	-0.631266	-0.800006	-0.916413	-0.574985	-1.29304	-1.21851	-1.16258	-0.929527	-0.988399	-1.07647	-0.766278	-1.30139	-0.49974	-1.46461	-0.71255	-1.50689	-1.18555	-1.41664	-1.09469	-0.410125	-0.764738	-1.31852	-0.671407	-0.983168	-0.967906
YKL112W	-0.865158	-0.262934	-1.20764	-1.27826	-1.37383	-1.06963	-1.77655	-1.52919	-1.6838	-1.44047	-1.36964	-0.903187	-1.50663	-1.28948	-0.590396	-0.864396	-1.37237	-1.02092	-1.33956	-1.60021	-0.903332	-0.810861	-0.447459	-1.34862	-0.647204	-1.48936	-0.993986	-1.31632	-0.993666	-1.35053	-0.512661	-0.572064	-1.54621	-1.25599	-1.10263	-1.16083	-1.21285	-1.59573	-0.610246	-1.28049	-1.03067	-1.49522	-1.42018	-0.939015	-0.926482	-0.977501	-1.18025	-1.43135	-1.52602
YDR311W	-0.18212	-1.03409	-0.769126	-0.890131	-1.19056	-1.13026	-0.861734	-1.14006	-1.11608	-1.14477	-0.855059	-0.156311	-1.07694	-0.904206	-1.58711	-1.499	-1.20618	-1.30273	-0.241807	-1.18139	-1.07527	-0.846961	-1.08561	-1.46484	-1.44994	-1.00701	-1.39054	-0.86676	-1.27916	-1.1646	-0.758943	-1.3055	-0.935659	-0.647162	-0.827989	-1.27805	-1.1734	-0.953316	-0.336413	-1.80007	-1.25626	-1.24699	-1.28315	-1.38681	-0.981227	-1.34684	-1.25994	-0.791631	-0.919466
YOR216C	-0.692821	-1.0451	-0.988066	-1.2893	-0.980115	-1.0198	-1.25633	-1.90733	-1.2649	-1.29303	-1.40589	-0.966659	-1.5632	-0.986394	-1.02532	-0.807654	-1.46766	-1.03646	-1.20408	-0.716532	-1.04107	-1.18413	-1.1544	-1.45861	-1.32569	-0.799473	-0.747996	-1.03776	-1.20204	-1.28936	-0.474906	-0.783866	-1.45367	-1.00875	-0.952059	-1.34989	-1.40501	-1.35145	-0.964618	-1.64779	-0.830276	-1.47565	-1.15715	-1.11237	-1.00604	-1.77132	-0.795683	-0.846127	-1.43192
YNL279W	-1.02658	-0.596778	-1.53816	-1.26432	-0.932058	-1.04633	-1.00155	-1.18409	-1.23936	-1.18935	-1.19438	-0.264788	-1.25955	-1.16012	-1.20059	-1.40961	-1.20203	-1.17211	-0.947978	-1.30836	-1.38989	-1.4461	-1.12503	-1.35918	-1.04057	-1.12765	-1.41826	-1.65598	-1.24275	-1.09833	-1.36249	-1.19798	-1.10554	-1.01126	-1.65449	-1.27283	-1.04068	-1.16632	-0.930446	-1.80567	-1.36956	-1.0957	-1.30059	-1.26438	-1.59231	-1.01951	-1.20646	-1.17982	-1.08481
YBL005W-A	-1.57697	-1.27755	-1.70452	-1.51021	-1.17569	-1.08583	-1.04648	-1.23148	-1.12123	-1.43759	-0.957285	-0.779104	-1.09529	-1.48585	-0.943032	-1.81311	-1.20959	-1.10334	-0.894827	-1.50248	-1.5522	-1.74921	-1.3417	-1.4338	-1.11826	-1.28335	-0.925083	-1.8026	-1.39336	-1.06298	-1.16311	-1.60694	-1.29626	-1.05423	-1.70371	-1.19809	-1.09822	-1.08379	-1.65448	-1.205	-1.46753	-1.06384	-1.19103	-1.22508	-1.26616	-1.03156	-1.07012	-1.20306	-1.27865
YFL039C	-1.2825	-0.486177	-1.74157	-1.45667	-0.578141	-0.784966	-1.33804	-1.12602	-1.33311	-0.997514	-0.601264	-1.13872	-0.736262	-1.0935	-0.835476	-0.999829	-1.46516	-0.903326	-0.590395	-1.51612	-1.45405	-1.47663	-1.34238	-1.0484	-0.35706	-1.50151	-1.13018	-1.64293	-0.851295	-0.871941	-1.24455	-1.41426	-0.780321	-1.36073	-1.76553	-1.78374	-0.87177	-0.80868	-1.06006	-1.20921	-1.42933	-1.08666	-1.00222	-1.30759	-1.40922	-1.15041	-0.893965	-1.67579	-0.761234
YNL245C	-1.55344	-0.512642	-1.31986	-1.05371	-1.14113	-1.11832	-1.19354	-1.37217	-1.49799	-1.03013	-0.629024	-1.23966	-1.3711	-1.24466	-1.26296	-1.08466	-1.3241	-1.06636	-0.758907	-0.425387	-1.09096	-1.41665	-1.18468	-1.25178	-1.4114	-1.11743	-0.846646	-1.36593	-0.797068	-0.930343	-1.01081	-1.13863	-1.0961	-1.13118	-1.36676	-1.32373	-1.04867	-0.84312	-1.46595	-1.22177	-0.751878	-1.23408	-1.54981	-1.03386	-1.32992	-1.08285	-1.35884	-1.02718	-1.07329
YLR163C	-0.658911	-1.64939	-0.668741	-1.23623	-0.997874	-0.902148	-0.854272	-0.616005	-1.60275	-1.15469	-1.18796	-1.16989	-1.27889	-1.19435	-1.36448	-1.13847	-1.26174	-1.12403	-1.13437	-0.206935	-0.892952	-0.781033	-1.30393	-1.24313	-1.16096	-0.833319	-1.22643	-0.795317	-1.42407	-1.27969	-1.49289	-1.24526	-1.38682	-0.866479	-0.623785	-0.89015	-1.47848	-1.4127	-0.820188	-1.28164	-1.13219	-1.18372	-0.931903	-1.04833	-1.58025	-1.50654	-1.22519	-0.627158	-1.36631
YGR101W	-1.25456	-0.791514	-1.44822	-1.20145	-1.59885	-1.49309	-1.34397	-1.69147	-1.38181	-0.949336	-1.01806	-0.784503	-1.23572	-1.34696	-1.49617	-2.00048	-1.45236	-1.04069	-1.0034	-1.08118	-1.02099	-1.2857	-0.325984	-1.28657	-0.978881	-1.19384	-1.36947	-1.41608	-0.722912	-1.15915	-1.00507	-1.55659	-0.80171	-1.52787	-1.45786	-1.14196	-0.788415	-1.4733	-1.06952	-1.11803	-1.12813	-1.1233	-1.50453	-1.42185	-0.69616	-1.14159	-1.05207	-1.29452	-0.784123
YOR267C	-1.05909	-1.00494	-1.30525	-1.46558	-0.631867	-0.84023	-1.31988	-1.06118	-1.40664	-0.913153	-0.389563	-0.682735	-0.858953	-1.17592	-1.0756	-0.514434	-1.25441	-0.894813	-1.2951	-1.52041	-1.41826	-1.20457	-0.767867	-1.12189	-1.59992	-0.960989	-1.07803	-1.39617	-1.27686	-1.20749	-1.4855	-1.003	-0.69248	-1.16654	-1.24189	-1.18643	-0.144801	-1.42654	-0.979161	-1.49581	-1.33975	-0.95717	-1.25127	-1.20382	-1.20043	-1.05552	-0.59864	-1.16669	-0.677079
YNL223W	-1.91261	-1.41057	-1.68413	-1.3554	-0.888358	-1.13495	0.264544	0.0802787	-1.43715	-0.559949	-0.897776	-1.45071	-0.750478	-0.866377	-1.20404	-1.43749	-0.688802	-0.845396	-0.892954	-1.08663	-1.35634	-2.04032	-0.702653	-1.65504	-1.42319	-1.29808	-1.46439	-1.59644	-1.3447	-1.30334	-1.141	-1.36411	-1.10818	-0.471766	-1.62459	-1.47143	-1.30109	-1.16829	-1.99488	-0.861628	-1.43155	-0.984955	-1.30182	-1.30038	-1.62095	-1.26128	-0.742504	-1.02114	-1.08705
YDL004W	-0.888217	-0.827666	-1.45078	-1.32277	-1.24598	-1.34916	-1.5749	-1.8057	-1.31067	-0.552824	-1.30095	-0.925926	-1.16804	-1.05523	-0.998614	-1.00385	-1.37854	-0.262884	0.0362293	-1.46045	-1.24071	-1.0964	-1.07512	0.585047	-0.727868	-0.991832	-1.21171	-1.19026	-0.939005	-1.13634	-1.20178	-1.36794	-1.27238	-1.09704	-1.47776	-1.37915	-0.988102	-1.51326	-0.703685	-1.10823	-1.45632	-1.4709	-1.54099	-1.29692	-1.04266	-1.64326	-0.370244	-1.04105	-1.25373
YEL013W	-1.09646	-0.394578	-1.06801	-1.12359	-0.785539	-1.00452	-1.22347	-1.15643	-1.34913	-0.748352	-1.34475	-1.31099	-1.30658	-1.16969	-1.19882	-1.38209	-1.02131	-1.06982	-1.34667	-1.21697	-0.829733	-1.28216	-1.13458	-1.62405	-0.906255	-0.819516	-1.54416	-1.0059	-1.27877	-1.0419	-1.0869	-1.34262	-1.27629	-0.41357	-1.08588	-0.571164	-1.18292	-1.53231	-1.07925	-1.28462	-1.10167	-1.5158	-1.22312	-1.0218	-1.46869	-1.17323	-0.783203	-1.39313	-1.25541
YIL013C	-1.18429	-1.36824	-1.3821	-1.25683	-1.37452	-1.26067	-0.546836	-0.888963	-1.45298	-0.49508	-0.947807	-1.02071	-0.794076	-1.15202	-1.04232	-1.33408	-1.24477	-1.02682	-0.730853	-1.15208	-0.988348	-1.23197	-1.17284	-1.04562	-0.758023	-0.975364	-1.65877	-1.56951	-1.78686	-1.09071	-1.37862	-1.18833	-1.07181	-1.28998	-1.40616	-1.19839	-1.1636	-1.02999	-1.0834	-1.35205	-1.07442	-0.762501	-1.66895	-1.06026	-1.36934	-0.681095	-1.07071	-1.11086	-1.05036
YBL005W	-1.34213	-0.830547	-1.40873	-0.986681	-0.858802	-1.10406	-1.09364	-1.38782	-1.16753	-1.56024	-0.273667	-1.18498	-0.354985	-1.13989	-0.931912	-1.32944	-1.15253	-1.17814	-1.14748	-1.12165	-1.39927	-1.46766	-1.24814	-1.47406	-1.03961	-1.07254	-1.47396	-1.53037	-0.722595	-1.12812	-1.3992	-1.15285	-1.40172	-0.809057	-1.41589	-1.38059	-1.30015	-1.01382	-1.41374	-1.35917	-1.4321	-1.23521	-1.42673	-1.40972	-1.40503	-1.41363	-1.33103	-1.22114	-1.38018
YNL135C	-1.07294	-0.422555	-1.66205	-1.22381	-1.22297	-1.18807	-0.837891	-1.16994	-1.36745	-0.56768	-0.554505	-1.26833	-0.655689	-0.79968	-1.06102	-0.878559	-1.21598	-0.839321	-0.79646	-1.30755	-1.38946	-1.91504	-1.42151	-1.31782	-1.22763	-1.28761	-1.36946	-1.66859	-1.00552	-0.632858	-0.780954	-1.47675	-0.995088	-1.22051	-1.76529	-1.56454	-1.48665	-0.647705	-1.14993	-1.16304	-1.40513	-1.18697	-1.39957	-1.34039	-1.50461	-1.51719	-0.721532	-0.955174	-0.973057
YDR027C	-0.564691	-0.626312	-0.470517	-1.2223	-1.29278	-1.18041	-0.69915	-1.27152	-1.51158	-0.788772	-0.42047	-1.16933	-0.789684	-0.622422	-0.857602	-0.549363	-1.37771	-1.29189	-1.288	-1.35137	-0.806591	-0.5472	-0.973206	-1.06099	-0.460484	-1.34713	-1.22969	-0.375517	-0.947106	-0.9162	-0.951265	-1.17406	-1.26852	-0.789796	-0.643284	-1.23697	-0.911024	-0.942583	-0.380645	-1.31531	-1.02928	-1.32876	-1.47985	-1.33278	-0.743821	-1.10643	-0.915951	-1.20362	-1.25127
YKL154W	-0.596161	-1.31127	-0.895692	-0.951513	-0.770272	-0.742078	-1.28273	-1.71485	-1.31366	-0.854962	-1.36443	-1.76487	-1.47413	-0.789345	-1.11773	-1.061	-1.29905	-1.3022	-1.19037	-1.18849	-0.772264	-0.821703	-1.10931	-1.40994	-1.16821	-1.2769	-1.1169	-0.94363	-1.1864	-1.31617	-0.518493	-0.800748	-1.48394	-1.42534	-0.823005	-0.488407	-0.975861	-1.15904	-0.738111	-1.47977	-1.07086	-0.96142	-1.19874	-1.24597	-1.08396	-0.880026	-1.20038	-1.04854	-1.46195
YNL304W	-0.695977	-1.55191	-0.892044	-0.99515	-1.16308	-1.11836	-1.22755	-1.28484	-1.643	-1.15884	-0.932306	-1.29451	-1.27993	-1.41584	-1.21733	-0.897765	-1.19907	-0.702161	-1.59474	-1.20854	-1.10199	-0.713954	-0.55861	-1.58774	-1.21057	-1.36772	-1.43265	-0.952324	-1.02213	-1.57044	-0.368379	-1.11034	-1.24351	-1.56421	-0.968553	-0.933551	-1.08249	-1.42832	-0.522155	-1.07972	-1.12738	-1.33179	-1.39078	-0.694235	-1.28699	-1.17195	-0.658442	-0.743888	-1.22571
YNR056C	-1.26478	-1.85651	-1.49423	-0.970582	-1.44802	-1.65119	-1.90553	-1.45055	-1.42957	-0.805504	-0.410612	-0.807257	-0.564945	-1.13502	-1.39304	-1.55542	-1.4757	-1.20234	-0.765879	-1.41742	-1.20234	-1.91311	-1.42084	-1.41848	-1.11259	-0.833123	-1.2822	-1.40341	-1.74187	-0.828818	-1.17011	-1.55018	-0.668408	-1.08218	-1.64825	-1.18656	-1.28277	-1.38357	-1.40295	-1.26637	-1.53877	-0.834	-1.58839	-1.33015	-1.30209	-1.10104	-1.31602	-1.4341	-0.649685
YGL237C	-0.933634	-0.824715	-1.0061	-1.16703	-1.20749	-1.36425	-1.00006	-1.00376	-1.22298	-0.767817	-0.798529	-0.223616	-0.801469	-1.1917	-0.807123	-0.15532	-1.38539	-0.875635	-1.41639	-1.36198	-1.18114	-1.47227	-1.12598	-1.31416	-1.18941	-1.16021	-0.878586	-0.628893	-1.25258	-0.971901	-0.843821	-0.686481	-1.39315	-0.682661	-1.13342	-0.831014	-1.31303	-1.58272	-0.711365	-1.49246	-0.745831	-1.41983	-1.48651	-1.03051	-1.1003	-1.43165	-0.482317	-1.1351	-1.37525
YAR015W	-1.00132	-1.01599	-1.74391	-1.44059	-0.991934	-1.0768	-1.13593	-1.3148	-1.25348	-1.08021	-1.2137	-0.887246	-1.0029	-1.17758	-0.831467	-1.13653	-1.26147	-1.18393	-0.982531	-1.10852	-1.37973	-1.91007	-1.01295	-1.11792	-1.27994	-1.4783	-1.26048	-1.81931	-0.677363	-0.938351	-1.26342	-1.27885	-1.19281	-1.4549	-1.74723	-1.17065	-1.10779	0.356799	-1.13222	-1.25072	-1.32576	-0.910773	-1.09185	-1.10843	-1.20641	-1.39772	-1.18847	-1.30458	-1.1705
YBR243C	-0.696858	-1.08478	-0.502245	-1.04854	-0.967895	-1.01533	-1.31682	-1.15759	-1.20016	-1.41075	-1.23976	-1.24918	-1.15905	-1.0762	-1.12406	-0.451335	-1.49296	-1.03857	-1.26322	-1.18045	-1.26112	-0.657115	-0.818617	-1.14777	-1.1046	-1.55513	-1.32685	-0.580809	-1.10666	-1.38514	-0.775438	-0.98218	-1.42353	-0.554765	-0.548739	-1.10314	-1.56377	-1.38767	-0.83701	-0.986628	-1.1026	-0.955188	-1.30851	-0.62838	-1.15734	-1.02739	-1.10583	-0.872492	-1.40395
YLR228C	-1.12598	-0.686772	-1.02576	-0.881543	-1.34024	-1.23297	-1.25784	-1.1466	-1.39153	-1.21952	-0.928744	-0.533625	-1.07194	-1.00964	-1.03041	-1.2448	-1.35625	-0.75091	-1.22865	-1.10581	-1.38884	-1.07409	-1.08088	-1.34455	-1.49035	-1.28212	-1.18893	-0.911177	-0.849608	-0.40148	-1.43343	-1.25811	-1.21664	-0.779107	-1.1294	-1.13627	-1.04681	-0.333023	-1.0236	-1.55444	-1.05719	-1.20749	-1.36326	-1.23088	-1.20153	-1.12244	-0.674804	-1.26048	-1.19614
YOL090W	-1.45992	-0.0932533	-1.43186	0.489342	-1.06358	-1.058	-0.965338	-1.00122	-1.42585	-1.17755	-1.30457	-1.19366	-1.1645	-1.1215	-0.94792	-0.585426	-1.73864	-0.925094	-1.33362	-1.15342	-0.792554	-1.06869	-1.08795	-1.4172	-1.24195	-1.14875	-1.04628	-1.23275	-0.821818	-1.20411	-1.17186	-0.881459	-1.29708	-1.31308	-1.39944	-1.28232	-1.75829	-1.257	-0.994752	-1.17911	-0.833842	-1.58116	-1.51535	-1.17633	-1.75383	-0.894244	-0.665567	-1.46815	-1.27855
YDL065C	-1.03407	-0.687895	-1.06942	-1.42443	-1.27072	-1.24439	-1.12017	-1.37527	-1.50734	-1.62873	-1.19743	-1.17364	-1.10743	-1.43938	-1.27045	-1.18211	-1.03637	-1.13166	-0.887985	-1.67207	-0.90967	-1.13639	-0.324699	-1.45988	-1.25899	-1.17495	-1.18084	-1.26339	-0.844717	-1.23157	-0.168722	-0.952652	-1.1919	-1.2296	-1.21215	-0.948932	-1.73331	-1.34299	-1.05203	-1.48002	-0.961185	-1.45571	-1.34571	-1.27968	-1.16109	-1.17247	-1.39199	-0.910083	-1.17092
YBL064C	-1.93904	-1.68464	-1.65178	-0.751469	-1.44613	-1.53226	-0.774018	-0.48592	-1.53261	-0.143704	-0.0118212	-1.46284	-0.479899	-1.18706	-1.25297	-1.1708	-1.34466	-1.1502	-1.13425	-1.90768	-0.720683	-1.59317	-1.2229	-1.30813	-1.1806	-1.31618	-1.48352	-1.46258	-1.32401	-1.22863	-1.4705	-1.68275	-0.902821	-0.449538	-1.66018	-1.35573	-1.11833	-1.49021	-1.91222	-0.88564	-1.49546	-1.20762	-1.5812	-1.5987	-1.3412	-1.55211	-1.16604	-1.69277	-0.882104
YJR072C	-0.175901	-0.992058	-0.530356	-0.709426	-1.35881	-1.24763	-1.29346	-1.21729	-0.869995	-1.41103	-0.830643	-1.74257	-1.14993	-1.52306	-1.36464	-0.876273	-1.25292	-1.52422	-0.984395	-1.27676	-1.21273	-0.800652	-0.92787	-1.2977	-1.52043	-1.218	-1.05198	-0.779279	-0.87938	-1.38215	-0.583368	-1.38221	-1.05859	-1.24998	-0.683938	-0.424963	-0.838377	-1.40748	-0.432644	-0.76385	-0.757977	-1.42192	-0.565554	-1.54386	-0.600567	-1.41724	-1.41525	-1.32111	-1.03954
YPL063W	-0.952466	-1.12867	-1.4413	-1.27483	-1.22096	-1.28361	-1.43137	-1.45943	-1.52367	-1.41002	-0.83088	-1.08155	-1.12309	-1.25071	-1.26539	-0.840126	-1.436	-0.879445	-1.16801	0.0206889	-1.15556	-1.22698	-1.01842	-1.07467	-1.51881	-1.12502	-1.22818	-1.45595	-1.50805	-1.06022	-1.61158	-1.15119	-1.06573	-1.46312	-1.36048	-1.26108	-1.0521	-1.4885	-0.782583	-1.52432	-1.08747	-1.26713	-1.25511	-1.00074	-1.33634	-1.17959	-0.627172	-0.403406	-1.04506
YGR175C	-1.05938	-0.896397	-1.71571	-1.31858	-1.04559	-1.23865	-1.41288	-1.46148	-1.1136	-1.03978	-1.29938	-0.440795	-0.900256	-1.0135	-1.05938	-0.837317	-1.31174	-1.04121	-1.02051	-1.40761	-1.22986	-1.62178	-1.04875	-1.28813	0.503128	-1.27528	-1.2615	-1.45876	-1.10143	-1.1369	-1.55189	-1.56632	-0.965782	-0.825371	-1.65726	-1.57811	-1.09129	-0.571909	-0.651505	-1.28353	-1.3818	-1.19435	-1.51801	-1.23752	-1.70738	-1.55548	-1.04624	-1.54277	-0.946321
YIL120W	-1.25106	-1.59539	-1.38262	-1.0126	-1.24031	-1.35954	-1.14088	-1.51484	-1.31192	-0.791585	-0.871741	-0.666954	-1.10471	-1.26219	-0.931677	-1.49936	-1.4154	-1.17965	-1.27901	-1.69524	-0.945829	-1.65444	-1.04755	-1.21949	-1.02267	-0.588597	-1.3668	-1.38129	-1.66606	-1.0478	-1.11285	-1.44961	-0.528645	-1.04007	-1.48944	-1.55432	-1.2287	-1.39901	-1.50703	-1.44904	-1.48018	-1.06383	-1.45886	-1.57971	-1.24874	-1.27212	-0.598898	-1.03623	-0.511317
YOR362C	-1.352	-1.0699	-1.19289	-0.778533	-1.14175	-1.18514	-1.22145	-1.06245	-1.3645	-0.658308	-1.19478	-1.64285	-0.990209	-0.871619	-1.18653	-1.46721	-1.54034	-1.32398	-1.21332	-1.59758	-0.609928	-1.27421	-1.36528	-1.48838	-0.718056	-0.941196	-1.46296	-1.11914	-1.0547	-1.38312	-0.59002	-1.74748	-1.05788	-0.905546	-1.20981	-1.29319	-1.18959	-0.967833	-1.32836	-1.28414	-1.2155	-1.42261	-1.49143	-1.71055	-1.34974	-1.48476	-1.05395	-1.45441	-1.04133
YLR022C	-0.594573	-1.32671	-0.891151	-1.11233	-0.961923	-0.923997	-1.49268	-1.44509	-1.05518	-0.923151	-1.30748	-1.38723	-1.39996	-1.18706	-0.755941	-0.733457	-1.41066	-1.52514	-0.69792	-1.03401	-0.844664	-0.595386	-1.42628	-1.33385	-1.247	-1.12316	-0.515295	-0.953792	-1.21717	-1.26083	-1.21191	-1.1147	-1.36008	-0.76406	-0.828294	-0.886325	-0.950074	-0.888645	-0.505412	-1.52287	-1.05923	-1.19461	-0.647768	-1.45716	-1.27353	-1.31176	-1.59857	-1.54749	-1.33856
YDL148C	-0.614466	-1.48019	-0.955238	-1.06131	-1.28388	-1.24785	-1.50322	-1.35342	-1.20761	-1.35927	-1.49769	-1.28392	-1.63337	-1.8417	-1.4059	-1.04365	-1.24088	-1.22589	-1.00537	-1.10109	-1.03578	-1.20189	-1.10959	-1.18827	-1.20599	-1.19283	-1.09488	-1.19715	-1.34268	-1.04558	-0.417184	-1.29743	-1.06475	-1.04529	-0.98046	-0.958985	-0.877977	-1.35948	-0.940993	-1.62491	-1.0984	-1.28586	-0.658832	-1.24816	-0.981965	-1.4815	-1.32586	-1.18291	-1.04337
YPR037C	-0.761029	-0.595133	-1.04819	-1.11976	-0.620172	-0.560317	-1.27244	-0.96211	-1.39302	-1.0025	-0.714356	-0.915172	-0.750762	-1.00452	-1.11422	-1.30583	-1.23774	-1.07595	-0.937989	-1.52081	-1.1297	-1.13941	-0.594305	-1.26261	-1.3463	-0.941315	-0.965827	-1.31306	-0.598862	-1.20756	-0.762014	-1.14928	-1.2927	-0.98905	-1.03277	-1.11868	-1.27081	-0.783438	-0.81928	-0.862161	-1.22241	-1.16687	-1.59005	-1.40486	-1.30186	-1.20125	-1.04068	-1.34642	-1.27492
YOL071W	-1.43838	-1.37524	-1.8727	-1.01684	-1.03775	-1.07919	-0.842862	-1.00369	-1.48525	-0.765955	-0.933527	-0.930665	-0.79131	-1.04319	-1.46959	-0.52104	-1.2517	-1.00822	-0.686454	-0.958435	-1.35837	-2.04078	-1.04245	-0.903208	-1.08893	-0.929093	-1.4009	-1.79139	-1.52045	-1.07942	-1.4814	-1.2776	-1.39779	-1.207	-1.82306	-1.72243	-1.17253	-1.57156	-1.56235	-0.603797	-1.55144	-1.08236	-1.47177	-1.26102	-1.48561	-1.65983	-0.767025	-1.34113	-1.37782
YBR012W-A	-1.56962	-1.06916	-1.70327	-1.58282	-1.10115	-1.00003	-1.29399	-1.26592	-1.14489	-1.57171	-1.05028	-0.765107	-1.08993	-1.24562	-1.11105	-1.78064	-1.22541	-1.10434	-0.941357	-1.47972	-1.51883	-1.72388	-1.4092	-1.39066	-1.11823	-1.39081	-0.978459	-1.87355	-1.25043	-0.999223	-1.10755	-1.5522	-1.23314	-1.12492	-1.66454	-1.18134	-1.06663	-0.934085	-1.62094	-1.36545	-1.44523	-1.13471	-1.2382	-1.24197	-1.15416	-0.955449	-1.16217	-1.21871	-1.21552
YDR202C	-0.907663	-1.14445	-1.14782	-0.842041	-0.690061	-0.752827	-0.180914	-0.9996	-1.57352	-0.793561	-1.08356	-1.41191	-0.772667	-0.840607	-1.14434	-0.888505	-0.819774	-1.16149	-1.06233	-1.10697	-0.634657	-1.50267	-1.11289	-1.4696	-1.5899	-1.30044	-1.31768	-1.06365	-1.07004	-1.19073	-1.26925	-0.988099	-1.5519	-0.46619	-1.12138	-1.09117	-1.01791	-1.10674	-1.062	-1.17979	-1.16834	-1.22072	-1.49098	-1.05205	-1.60314	-1.02492	-1.15326	-1.11063	-1.53284
YJR040W	-0.995132	-0.897175	-1.04177	-1.11573	-1.04423	-0.944279	-0.826907	-0.853962	-1.5644	-1.35912	-0.750553	-1.21904	-0.98369	-1.18691	-0.866442	-1.12674	-1.45907	-1.1393	-0.919111	-1.49781	-1.11835	-0.782314	-0.979467	-1.14372	-1.06241	-1.3476	-1.15413	-1.29052	-1.25602	-1.04533	-0.896073	-1.16508	-0.940388	-1.38391	-1.09454	-1.05485	-0.900323	-0.991726	-0.722251	-1.3436	-1.16351	-1.18069	-1.00657	-1.23331	-1.33158	-0.832894	-1.18946	-1.2946	-0.924546
YNL339C	-1.15339	-0.841182	-1.12528	-0.621858	-1.62223	-1.70606	-1.12324	-1.48099	-1.338	-1.21052	-1.07108	-1.30744	-1.05633	-1.14124	-1.19694	-0.793115	-1.44956	-1.03299	-1.29823	-1.08427	-0.985507	-1.32028	-1.47877	-1.45357	-1.25713	-1.42401	-1.42583	-1.28897	-0.866588	-1.3485	-1.16549	-1.08519	-0.820681	-1.1667	-1.11036	-1.13901	-1.48277	-0.998881	-1.31548	-0.971872	-1.10452	-1.07164	-1.15374	-1.03786	-1.14692	-0.807177	-1.09938	-1.05626	-0.804147
YJR013W	-1.61768	-1.6578	-1.51442	-1.24208	-0.698927	-0.874622	-1.18733	-1.78304	-1.56315	-0.828851	-1.11268	-1.47568	-1.48979	-1.4009	-1.13925	-0.88712	-1.53074	-1.44446	-0.90781	-1.73607	-0.996088	-1.28904	-1.0718	-1.31698	-0.69182	-1.17937	-1.11134	-1.60111	-1.54706	-1.17595	-0.689167	-1.13038	-0.934093	-1.36531	-1.49686	-1.22377	-0.974247	-0.919012	-1.42509	-1.10454	-1.23699	-0.617752	-1.19926	-1.41471	-1.45168	-0.840841	-1.39687	-0.979986	-0.915135
YOR336W	-1.3238	-1.24531	-1.83108	-1.53026	-0.356032	-0.741972	-0.363302	-0.812409	-1.6404	-0.573487	-1.18028	-0.671901	-0.979759	-0.798988	-0.667449	-1.63784	-1.49159	-1.17141	-0.842349	-0.997458	-1.1195	-1.74307	-1.25369	-1.37762	-0.466984	-0.908311	-1.006	-1.84887	-1.45644	-1.08341	-1.54323	-1.41246	-1.02666	-1.2416	-1.72948	-1.36098	-1.05263	-0.797268	-1.57671	-1.13039	-1.35069	-0.817778	-1.35521	-1.22699	-1.51112	-0.997132	-1.00463	-1.52059	-1.00618
YPL273W	-0.788666	-1.44695	-1.51052	-1.43932	-1.14489	-1.12412	-1.54339	-1.53507	-1.09353	-0.810974	-1.43908	-0.989522	-1.27756	-1.2333	-1.32664	-1.23488	-1.42609	-1.11792	-0.430826	-0.293623	-1.4061	-2.15911	-1.90186	-1.49608	-1.09053	-0.806193	-0.846325	-1.66214	-1.21751	-1.27412	-1.13058	-1.65976	-1.28167	-1.49054	-1.56671	-0.770415	-1.15642	-0.576041	-1.2697	-1.32053	-1.23591	-0.905458	-1.04764	-1.34661	-1.33565	-1.23619	-1.07451	-1.07681	-1.26298
YGL092W	0.076833	-0.814479	-0.130139	-1.27276	-1.20196	-1.05183	-1.44822	-1.29156	-1.30052	-1.05789	-1.43625	-0.94804	-1.62918	-1.21565	-1.39552	-1.04427	-1.32276	-0.777813	-0.980318	-0.636912	-1.04681	-0.0277285	-1.1162	-0.831411	-1.45538	-1.27062	-1.27594	-0.0882267	-1.20181	-0.964629	-0.762831	-0.901909	-1.1761	-1.21437	-0.176205	-0.876834	-0.0606416	-1.13152	0.337361	-1.40414	-0.756339	-1.37955	-0.690378	-0.91427	-0.380422	-0.999256	-0.96414	-1.32833	-1.15627
YJL001W	-1.68449	-1.49222	-1.67737	-1.28113	-0.951018	-0.874885	-0.858194	-0.651703	-1.51369	-0.657351	-0.906527	-1.58586	-0.632459	-1.20428	-1.11579	-1.3276	-1.26586	-1.28335	-0.896797	-1.68403	-0.938007	-1.70919	-1.29587	-1.30321	-1.17901	-1.18636	-1.06945	-1.58798	-1.12548	-1.54159	-1.34008	-1.66446	-1.27666	-0.850887	-1.65979	-1.43342	-1.11446	-0.905544	-1.6465	-1.10635	-1.20064	-1.17603	-1.44341	-1.88435	-1.56414	-1.43362	-1.17336	-1.50259	-1.26296
YNR006W	-0.819164	-0.835822	-1.42662	-0.814248	-0.855004	-1.10955	-0.733331	-1.24335	-1.15741	-1.0298	-1.02492	-0.640362	-0.916071	-0.997283	-0.690319	-1.16604	-1.28964	-1.04264	-1.04466	-1.33395	-1.49947	-1.71671	-0.797346	-1.32437	-1.53192	-0.762812	-1.32685	-1.34597	-0.908189	-0.473199	-1.49716	-1.26204	-1.42107	-0.528729	-1.42765	-1.35442	-0.901573	-1.43146	-0.926954	-1.53311	-1.31439	-1.36417	-1.60283	-1.12927	-1.23815	-1.52234	-0.972252	-1.51946	-1.39926
YLR401C	-1.05546	-1.08279	-1.24968	-1.68602	-1.5829	-1.63454	-1.64666	-1.49237	-0.375715	-1.17465	-1.21352	-1.09218	-1.54918	-1.4571	-1.3999	-1.33898	-1.23851	-1.43464	-0.957012	-1.05884	-1.48735	-1.26162	-1.06394	-1.13114	-1.46313	-1.25004	-1.27903	-1.02758	-1.00779	-1.12106	-0.929511	-1.13235	-1.21945	-1.52556	-1.24101	-0.656406	-1.08764	-0.962394	-0.568421	-0.929803	-1.21492	-1.22072	0.728965	-1.08791	-0.944606	-1.32409	-1.45284	-1.15084	-1.1984
YPL128C	-1.02859	-0.669794	-0.908382	-1.21838	-0.992978	-0.907914	-1.92305	-1.31203	-1.46491	-1.08493	-1.32231	-1.19295	-1.5673	-1.26021	-0.768979	-0.844377	-1.37035	-1.14809	-1.34021	-1.73957	-1.57212	-0.401806	-0.669733	-1.42838	-0.751709	-1.24418	-1.15951	-0.942205	-0.987242	-0.974523	-0.596586	-0.722177	-1.28646	-1.20209	-0.82636	-1.19822	-0.349362	-1.30677	-0.500423	-1.09825	-0.963473	-0.867372	-1.16684	-0.801333	-1.23081	-0.486736	-1.08719	-1.36446	-1.26937
YLR006C	-1.15723	-1.05122	-1.41657	-0.836533	-0.824243	-1.03297	-0.779564	-0.802018	-1.53893	-1.28342	-1.06473	-1.23683	-1.06037	-0.835656	-0.913071	-1.20286	-1.0626	-1.14071	-1.11458	-1.00192	-1.09465	-1.62434	-1.16461	-1.12802	-1.14109	-1.24662	-1.28712	-1.45445	-1.0196	-0.571895	-1.38091	-1.20613	-1.26418	-1.15295	-1.42243	-1.31934	-1.0436	-1.00017	-1.15897	-1.32074	-1.23147	-1.09333	-1.3266	-1.01745	-1.62553	-0.921525	-1.19367	-1.52957	-1.24551
YOL040C	-0.850717	-1.6278	-1.44237	-1.37223	-1.03493	-1.2727	-1.55907	-1.31033	-1.03925	-1.04866	-0.263381	-1.3646	-0.690678	-1.35494	-1.42616	-0.806547	-1.41523	-1.05122	-1.24431	-1.06725	-1.55342	-1.38582	-0.907905	-1.0476	-1.74422	-1.07053	-1.48465	-1.41604	-1.49204	-1.11318	-0.975895	-1.07964	-1.17994	-1.70269	-1.47051	-1.17049	-1.16319	-1.00815	-0.598968	-0.857486	-1.36787	-1.15641	-0.0817433	-1.06326	-1.15561	-1.07845	-0.536825	-0.847914	-1.16028
YGR257C	-0.632325	-1.58955	-1.15426	-0.707691	-1.28687	-1.58848	-1.28989	-1.13984	-1.40892	-0.61485	-1.18066	-1.30264	-0.921765	-1.04304	-1.00284	-1.41584	-1.09832	-1.15888	-0.803217	-0.811885	-0.934986	-1.466	-1.52767	-1.58054	-1.21237	-1.02889	-1.55474	-1.26023	-1.37272	-1.25693	-0.922504	-1.53633	-1.58078	-1.0574	-1.22313	-1.05586	-1.25792	-1.10251	-0.908849	-0.774868	-1.44643	-1.19733	-1.29468	-1.20998	-1.3229	-1.32132	-0.517089	-1.27042	-1.56185
YMR213W	-0.976813	-1.45602	-1.18051	-1.1912	-1.17407	-1.33197	-1.36197	-1.49188	-1.12818	-0.913934	-1.3464	-1.19127	-1.12938	-0.96418	-0.606474	-0.899766	-1.22042	-1.34631	-1.17947	-0.75783	-0.942292	-1.13776	-1.02737	-1.19943	-1.29538	-0.544757	-1.11093	-1.19598	-1.6007	-1.12657	-1.10308	-1.16944	-1.2867	-0.981336	-1.15042	-1.12862	-1.29637	-0.947097	-0.946758	-1.05006	-0.956144	-1.24987	-1.26277	-1.24892	-1.18925	-1.25977	-1.49337	-1.23725	-1.26958
YIR009W	-0.811134	-1.45277	-1.18353	-0.735376	-1.65287	-1.67958	-1.29312	-1.49629	-1.26913	-0.916243	-1.16743	-0.981104	-1.25556	-1.35878	-1.04449	-0.726242	-0.964439	-1.32251	-0.747128	-1.7206	-0.93657	-1.09035	-0.649005	-1.43548	-0.977682	-1.16802	-1.31197	-1.28658	-1.29616	-1.05489	-1.01318	-1.26036	-1.22196	-1.0336	-1.2671	-1.2004	-0.588175	-0.801606	-0.748619	-1.46442	-1.34989	-1.40847	-1.21396	-1.43856	-0.867283	-1.80886	-1.16579	-1.29535	-1.20351
YOL081W	-1.22294	-1.20838	-1.35771	-1.29884	-0.729729	-0.995706	-1.19675	-1.40923	-1.38502	-0.705645	-1.34357	-0.983548	-1.28587	-1.29105	-0.968005	-0.891729	-1.24625	-1.11658	-0.727594	-1.1958	-1.38089	-1.23507	-1.35205	-0.672095	-1.13322	-0.809704	-1.25335	-0.877607	-1.24406	-0.705943	-0.78437	-1.43654	-0.73149	-0.959272	-1.3821	-1.49483	-1.29595	-0.950633	-0.967955	-1.22751	-1.31252	-0.929143	-1.29361	-1.13976	-0.591874	-1.17064	-0.821554	-1.15379	-0.711426
YDL039C	-1.16297	-1.75628	-1.43071	-0.945494	-1.1109	-1.27639	-1.48779	-1.45803	-1.25191	-0.959693	-0.351783	-0.615353	-1.15691	-1.03219	-1.32059	-0.971437	-1.42686	-1.26901	-1.08063	-1.72245	-1.25497	-1.03243	-1.28529	-1.33917	-0.961027	-0.997925	-1.519	-1.30638	-1.48724	-1.26303	-0.990644	-1.391	-0.539852	-1.35923	-1.47562	-1.50701	-1.06478	-0.783112	-0.792633	-1.19534	-1.75539	-0.671015	-1.21139	-1.25533	-1.33285	-1.24189	-1.28278	-1.29768	-0.522121
YOR250C	-0.655552	-1.15686	-0.909072	-1.14768	-1.16096	-1.33631	-1.14652	-1.04039	-1.58087	-0.683764	-0.508725	-1.08956	-1.05457	-1.62415	-1.22687	-0.841858	-1.23581	-1.11629	-1.01519	-1.17963	-0.99638	-0.989114	-1.13105	-1.31022	-1.60142	-1.16906	-0.969959	-0.879727	-1.18116	-1.01199	-1.1539	-1.18577	-1.14251	-0.859689	-0.914284	-0.78023	-0.569469	-1.31496	-0.630275	-0.935589	-0.368919	-1.07571	-1.25391	-1.0993	-1.46063	-0.977395	-0.894577	-0.994621	-1.12691
YGL247W	-0.884538	-1.52057	-1.31416	-0.966364	-1.14361	-1.18301	-1.02533	-1.12368	-1.13324	-1.17253	-1.34006	-1.03578	-1.20582	-1.30331	-1.43679	-0.740178	-0.724303	-1.01575	-1.01763	-1.56266	-0.979753	-1.4276	-1.03083	-1.50884	-1.72199	-1.19407	-1.32461	-1.38296	-1.48717	-1.29586	-0.98495	-1.3882	-1.15099	-1.04248	-1.41639	-0.710019	-0.31424	-1.15304	-1.1361	-1.15577	-0.9759	-1.04849	-1.19686	-1.53568	-1.10258	-0.671767	-0.960541	-1.27411	-1.12466
YNL118C	-0.401137	-0.995438	-0.608636	-1.27967	-1.67493	-1.40411	-1.13744	-1.71114	-1.28784	-0.941161	-1.28854	-0.288298	-1.57962	-0.839675	-0.907302	-0.70373	-1.2296	-0.62509	-1.54515	-1.22812	-0.720784	-0.593309	-0.947996	-1.25382	-1.09118	-1.06408	-1.1516	-0.548896	-1.06238	-0.947534	-0.728649	-0.594662	-1.34962	-0.551709	-0.613007	-1.32737	-1.19851	-1.48155	-0.173577	-1.26827	-0.860378	-1.54124	-1.31876	-1.45453	-1.27398	-1.41815	-0.619998	-1.27367	-1.33096
YOR212W	-1.08643	-1.06439	-1.4724	-1.5454	-1.4524	-1.48663	-1.26151	-1.68067	-1.33992	-1.43624	-1.10235	-0.494779	-1.10268	-0.861524	-1.29405	-1.6973	-0.859191	-0.937472	-0.910913	-0.95344	-1.18399	-1.35352	-1.06958	-1.36464	-1.56554	-1.38322	-1.03562	-1.48445	-1.06538	-1.24413	-1.0721	-1.09807	-1.28654	-0.848438	-1.5583	-0.995852	-1.36831	-1.23455	-1.08593	-1.33414	-1.40563	-1.09033	-1.15302	-1.28308	-1.3628	-1.12241	-0.912097	-0.535143	-1.26804
YMR092C	-1.36671	-0.673595	-1.2928	-0.955785	-1.16	-1.02025	-0.501782	-1.3871	-1.29013	-0.585033	-1.23607	-1.30537	-1.20484	-0.763207	-0.852866	-1.2368	-1.4711	-1.24996	-0.710831	-0.389431	-1.39699	-1.03588	-0.932878	-1.2324	-1.23615	-0.789275	-1.22422	-1.26581	-0.779646	-0.992677	-0.90533	-1.44307	-1.36465	-0.711879	-1.23841	-1.10274	-0.932444	-1.20037	-1.23913	-1.1969	-1.08361	-1.50177	-1.62522	-0.841642	-1.29478	-1.15375	-1.09276	-1.15535	-1.34727
YNL126W	-1.15576	-1.28011	-1.23797	-0.992522	-1.27017	-1.15833	-1.48048	-1.67526	-1.54956	-1.09943	-1.28968	-1.31923	-1.30014	-1.46225	-1.02528	-0.535856	-1.21583	-0.872634	-1.4861	-1.45185	-1.0451	-1.01906	-0.108792	-1.59656	-1.23022	-1.25659	-1.57626	-1.14005	-1.28619	-1.33494	0.242065	-0.438791	-1.29941	-1.33636	-1.19141	-1.38191	-1.34324	-1.48017	-0.841365	-1.05398	-1.41818	-1.25265	-1.24519	-0.500605	-1.17049	-0.910891	-0.877199	-1.19381	-1.28008
YMR001C	-0.697108	-0.717117	-0.870569	-1.54098	-1.21366	-0.977836	-1.54348	-1.65853	-1.6253	-1.32153	-1.44089	-1.27394	-1.35103	-1.35966	-1.13804	-1.0581	-0.337104	-1.33051	-1.28824	-1.49046	-1.36131	-1.15738	0.364043	-1.57968	-1.31591	-1.11404	-1.17462	-0.848993	-1.36878	-1.18523	0.0192183	-0.535195	-1.46001	-0.836403	-0.914439	-0.972273	-1.26819	-1.4428	-0.841073	-1.05503	-1.24434	-1.41259	-1.44741	-0.250551	-0.521733	-1.15793	-1.41908	-1.19147	-1.43936
YGL205W	-1.21259	-1.16483	-1.16238	-1.6026	-1.26197	-1.22415	-1.09109	-0.892034	-1.41682	-1.25478	-1.38535	-1.14615	-1.16971	-1.1876	-1.44043	-1.13253	-1.16881	-1.36749	-1.30717	-1.13419	-1.08912	-1.25928	-1.36422	-1.44462	-1.25188	-1.3515	-1.38233	-1.22995	-1.19071	-0.538483	-1.12064	-1.40348	-1.33189	-1.08796	-1.18327	-0.917505	-1.15376	-0.508009	-1.12152	-1.27925	-1.21359	-1.18628	-1.09776	-1.21254	-1.14723	-1.1939	-1.33251	-1.42574	-1.31687
YHR104W	-2.00792	-0.770603	-1.92876	-1.1802	-1.25187	-1.20978	-0.835705	-1.05812	-1.57814	-0.49379	-0.38177	-1.37457	-0.949203	-0.997239	-1.17559	-0.847794	-1.55658	-0.984827	-0.744858	-1.26097	-1.43579	-1.82511	-1.45749	-1.1392	-0.904654	-1.02029	-1.08568	-1.84564	-1.06482	-1.36493	-1.53554	-1.42328	-1.31663	-1.18352	-1.90925	-1.68828	-0.739473	-1.43766	-1.87951	-0.551763	-1.59167	-0.898567	-1.71537	-1.29828	-1.55862	-1.39602	-0.823501	-1.48168	-1.29633
YDR524C	-0.965855	-0.918373	-1.35446	-1.4044	-1.187	-1.2164	-1.45767	-1.33449	-1.12264	-0.787855	-1.76653	-0.755598	-1.85199	-1.16397	-1.16331	-0.882917	-0.793431	-1.0194	-1.29533	-1.59393	-1.40336	-1.14568	-0.928661	-1.54819	-1.04281	-1.29566	-1.35876	-1.04707	-1.25592	-0.888567	-0.809368	-1.17059	-1.14704	-0.967185	-1.32549	-1.0106	-0.596625	-1.27958	-0.740336	-1.48021	-1.25556	-1.22408	-1.2311	-1.02199	-0.939819	-1.17182	-1.01994	-1.54272	-1.12127
YOL052C	-1.00647	-1.46149	-0.914329	-1.29529	-1.7059	-1.63042	-1.66194	-1.35896	-1.19879	-1.41996	-0.691808	-1.02197	-1.25526	-1.67384	-1.36204	-0.96037	-1.32523	-1.23043	-0.765792	-1.53985	-1.12443	-0.757104	-1.1231	-0.698406	-1.21238	-1.01192	-1.14839	-1.09288	-1.46749	-1.23994	-0.920348	-1.12549	-1.11991	-1.86399	-0.975691	-1.29581	-0.890106	-0.679948	-0.888041	-0.801375	-1.35207	-1.14843	-0.454811	-1.0707	-0.711312	-0.812975	-1.66353	-0.991326	-1.0994
YGL018C	-1.08159	-1.56897	-1.30397	-0.914163	-0.932467	-1.20908	-1.14835	-1.1412	-1.45214	-1.10393	-0.829255	-1.10656	-0.828304	-1.20637	-0.926597	-1.17254	-1.30233	-1.13163	-0.772279	-1.0381	-1.68455	-1.50403	-1.22523	-1.06945	-1.12346	-1.05695	-1.05399	-1.22599	-1.57252	-1.14362	-1.31045	-1.54715	-1.05883	-1.24971	-1.50879	-1.25975	-1.11058	-0.905257	-0.932174	-1.0276	-1.19299	-1.28398	-1.20272	-1.39198	-1.20532	-1.44767	-1.07301	-1.06994	-1.03861
YOL069W	-1.38473	-0.935158	-1.10118	-1.27607	-1.32149	-1.15883	-1.42717	-1.35666	-1.58224	-1.52287	-0.795785	-1.38328	-1.14626	-1.11186	-1.25565	-1.17651	-0.837781	-1.18398	-1.12516	-1.1388	-1.26946	-1.44204	-0.333579	-1.35465	-1.48307	-0.979876	-1.5319	-1.14389	-1.25668	-0.983639	-1.06486	-0.732359	-1.41961	-0.999336	-1.16159	-0.977217	-0.820579	-1.45488	-1.39622	-1.09091	-0.789075	-1.23855	-1.40192	-0.893215	-1.32503	-1.00728	-1.2875	-1.18708	-1.40187
YOR011W	-1.22334	-1.16837	-1.46651	-1.05913	-1.20062	-1.32789	-1.12899	-1.29186	-1.55036	-0.84169	-0.823551	-0.508001	-1.19661	-0.971918	-1.44637	-1.41081	-1.48602	-1.15358	-1.20884	-1.25647	-1.16243	-1.62523	-1.17814	-1.56274	-0.971145	-1.2933	-1.18753	-1.41125	-1.20339	-1.1709	-0.811628	-1.41359	-0.156744	-1.29951	-1.52024	-1.26858	-0.98732	-1.50292	-1.24928	-1.21555	-1.4863	-0.499105	-1.39754	-1.45676	-1.31174	-1.12827	-1.24542	-0.977109	-0.139878
YGR008C	-1.56642	-1.37766	-1.55208	-1.37909	-0.821363	-0.979685	-0.739379	-0.946651	-1.57165	-0.641382	-0.509451	-1.03785	-0.867092	-0.877268	-1.26735	-0.595366	-1.34547	-0.902516	-1.12304	-0.823312	-1.13375	-1.63056	-1.38776	-1.07463	-1.0083	-0.910609	-1.01337	-1.41013	-1.24347	-1.32867	-1.36687	-1.32068	-0.947646	-1.11696	-1.53219	-1.28388	-1.32148	-1.58355	-1.59939	-1.18936	-1.57954	-0.845294	-1.35906	-1.1562	-1.6925	-1.41092	-0.894652	-0.630081	-0.925912
YGR281W	-1.99355	-1.45634	-1.80503	-1.13685	-0.964838	-0.992425	-0.397161	-0.640166	-1.53193	-0.820001	-1.00562	-0.797154	-0.89631	-0.937968	-1.05098	-1.57833	-1.28058	-1.17777	-1.32501	-1.25805	-0.996341	-1.57354	-1.30443	-1.48373	-0.300261	-1.43662	-1.40168	-1.76396	-1.30797	-1.30805	-1.60984	-1.46063	-1.14737	-0.989346	-1.75347	-1.42818	-1.46218	-1.10439	-1.72998	-1.15493	-1.20144	-0.92962	-1.60714	-1.64977	-1.50306	-1.27268	-0.930787	-1.03255	-1.12932
YML014W	-0.971749	-1.00135	-1.10421	-0.78976	-0.848143	-1.13658	-1.20576	-1.03341	-1.25633	-1.12409	-1.36666	-1.28531	-1.12844	-1.4539	-0.891452	-1.27746	-1.15313	-1.30798	-0.854997	-1.29599	-1.12305	-0.964074	-1.05721	-1.19452	-1.24306	-1.07124	-1.04085	-1.28062	-0.938093	-1.13493	-1.07541	-1.45922	-1.37148	-1.06146	-1.14973	-1.11488	-0.635082	-1.05973	-0.87982	-1.17744	-0.947155	-1.2255	-1.04264	-1.21746	-0.903535	-1.27202	-1.04415	-1.43378	-1.35182
YIL095W	-0.390565	-0.371281	-1.00968	-1.3185	-1.11914	-0.940966	-1.12151	-1.41139	-1.29874	-1.26493	-0.929886	-0.661718	-1.13556	-0.984293	-1.2276	-1.02946	-1.26839	-1.01312	-1.08565	-0.94881	-0.976108	-1.08508	-1.11331	-1.02894	-0.959437	-1.28885	-1.45044	-1.06997	-0.880794	-0.850303	-0.906211	-1.07616	-1.37966	-1.11277	-1.14724	-0.943755	-1.03978	-1.20659	-0.481297	-1.06077	-1.56099	-1.40474	-1.62556	-1.40059	-1.19684	-1.34886	-1.1764	-1.10169	-1.3595
YDR481C	-1.37417	-1.87353	-1.11699	-1.00204	-1.38519	-1.33572	-1.12776	-1.51025	-1.48533	-0.974987	-1.38968	-1.24505	-1.21687	-0.0413002	-1.25288	-1.29142	-1.61626	-0.806322	-0.800212	-1.06078	-1.21092	-1.63746	-1.34307	-1.67198	-0.610634	-1.20237	-1.1968	-1.27504	-1.63916	-1.4867	-0.98145	-1.31162	-1.16092	-1.37391	-1.10943	-1.38223	-1.90719	-0.521178	-1.66581	-0.554892	-1.66923	-0.171887	-1.36159	-1.03324	-1.63983	-1.0968	-0.728588	-1.03585	-1.14252
YDL212W	-0.634279	-1.69631	-1.09756	-1.46252	-0.8677	-0.782139	-1.3267	-1.72262	-1.09379	-0.497271	-1.0312	-1.34911	-1.29315	-1.33835	-1.07692	-1.40157	-1.49785	-1.33395	-1.02735	-1.603	-1.126	-0.988982	-1.34762	-1.2606	-1.61203	-1.12347	-0.806682	-1.11649	-1.4521	-1.2672	-1.02553	-1.39806	-1.55161	-1.23255	-1.11486	-0.754941	-0.813736	-0.665757	-0.879542	-1.2095	-1.1453	-0.922943	-0.957816	-1.11693	-1.21779	-0.671194	-0.82721	-1.18275	-1.53266
YJL053W	-1.00282	-1.40912	-1.58643	-1.32464	-1.46751	-1.43903	-0.29276	-0.57241	-1.51719	-1.09916	-1.07005	-1.24488	-1.1112	-1.28171	-1.29426	-1.38681	-1.1447	-1.57042	-0.0570675	-1.01564	-1.08984	-1.59256	-1.07301	-1.57557	-1.35557	-0.900909	-1.19427	-1.55521	-1.47866	-1.31321	-1.20288	-1.57175	-1.28846	-0.77557	-1.55438	-1.31594	-1.02131	-1.13712	-1.14411	-1.17913	-1.09226	-1.19561	-1.56779	-1.36212	-1.15966	-1.44701	-1.70548	-1.15196	-1.26905
YLR222C	-0.86677	-1.08535	-1.05153	-1.58362	-1.40585	-1.47239	-1.51178	-1.73049	-0.23629	-1.38414	-1.11004	-1.28651	-1.44682	-1.28314	-1.16711	-1.13068	-1.35239	-1.29957	-0.950795	-0.914149	-1.42722	-1.17126	-1.10089	-1.06683	-1.36772	-0.978227	-1.05348	-0.270464	-0.912015	-1.11838	-1.42388	-1.2035	-1.22219	-1.1714	-1.1501	-1.13513	-0.885081	-0.778244	-0.396912	-1.00399	-1.48486	-1.36881	0.493383	-1.2453	-1.2834	-1.35243	-1.24768	-1.20889	-1.20123
YER008C	-0.819813	-1.02981	-0.584044	-1.32946	-1.11588	-1.01429	-0.929337	-1.21265	-1.50425	-1.12574	-1.71512	-0.796327	-1.54388	-0.989906	-0.505554	-1.68606	-1.37049	-1.20779	-1.58955	-1.04334	-0.996225	-0.596357	-0.663439	-1.32939	-0.890338	-1.02767	-0.623805	-0.745744	-1.37257	-1.24686	-1.24209	-1.19097	-1.0028	-1.68567	-0.484938	-0.800404	-1.06055	-1.52856	-0.873187	-1.49088	-1.18549	-0.869389	-1.40551	-1.31869	-1.36196	-1.09437	-1.20149	-0.954366	-0.983948
YML027W	-0.918542	-0.0477428	-1.14791	-0.605309	-1.56851	-1.41732	-1.49035	-1.5957	-1.53727	-1.25277	-1.35526	-1.49464	-1.39198	-1.43023	-1.2154	-0.963736	-1.65247	-0.671943	-1.29246	-1.17327	-1.18719	-0.704623	-1.29805	-1.34509	-0.968405	-1.32534	-1.01747	-1.18961	-0.463989	-1.32737	-0.190184	-0.915894	-1.21149	-1.87701	-1.09435	-1.11683	-1.42439	-1.40983	-0.632865	-1.02426	-0.96916	-1.35614	-1.44938	0.518803	-1.15616	-1.07824	-0.804052	-1.34318	-1.19174
YJL024C	-1.11809	-1.23819	-0.919811	-1.0867	-1.51837	-1.35232	-0.514983	-0.728238	-1.30956	-0.531467	-1.31915	-1.29559	-1.31037	-1.43636	-1.17851	-0.688191	-1.11938	-1.26797	-0.95676	-1.75563	-0.850512	-0.342571	-0.652852	-1.32339	-1.07646	-1.30129	-1.10654	-1.05908	-1.17981	-1.40008	-0.893806	-0.942677	-1.20824	-1.15344	-0.810785	-1.1032	-0.903372	-1.10815	-0.853807	-1.28642	-0.923223	-1.17572	-1.34247	-1.69387	-1.03881	-1.207	-1.20618	-1.86566	-1.18514
YMR145C	-0.719798	-1.24434	-1.3874	-1.35042	-0.7319	-1.02878	-2.12052	-1.51377	-1.42319	-0.63155	-1.03503	-0.913384	-1.26935	-1.29951	-1.2872	-1.29745	-1.19504	-0.805359	-0.801489	-1.81907	-0.957506	-1.36587	-1.33897	-0.562542	-1.10831	-0.821814	-1.6394	-1.2507	-1.00276	-1.20912	-0.893151	-1.40621	-1.18143	-1.08258	-1.51501	-1.25734	-1.01656	-1.34152	-0.586073	-1.06297	-1.3221	-1.09014	-1.55859	-1.47799	-1.38422	-1.28594	-0.649963	-1.24981	-1.16189
YMR015C	-1.07485	-1.0456	-1.11888	-1.11876	-1.11563	-1.26422	-1.06675	-1.67409	-1.36347	-1.07592	-1.67499	-0.588417	-1.34315	-0.928918	-1.08596	-1.30592	-1.35	-1.10169	-0.881152	-1.36441	-0.815331	-1.02577	-1.13913	-1.23646	0.955783	-1.28405	-1.16465	-1.24016	-1.11879	-1.29761	-1.33443	-1.46906	-1.15717	-1.32286	-1.06072	-1.20189	-1.39748	-1.14965	-0.942218	-1.04671	-1.46363	-0.912734	-1.54342	-1.23079	-1.27702	-1.41109	-1.0463	-1.31973	-1.13985
YGR156W	-0.861639	-1.60305	-0.938659	-1.39188	-1.53449	-1.38435	-1.02105	-0.87606	-1.27534	-0.942304	-1.15495	-1.00321	-1.17525	-1.34272	-1.0855	-1.89526	-0.748309	-1.2105	-1.01897	-1.05368	-1.04181	-0.706611	-0.582474	-1.68431	-1.20078	-1.22899	-1.27996	-1.11733	-1.41745	-1.06879	-0.490621	-1.54192	-1.31142	-1.24696	-0.938478	-0.78813	-0.987976	-0.941655	-0.630206	-0.874526	-1.06815	-0.813403	-1.21451	-1.21477	-1.24298	-0.594533	-0.947522	-1.48026	-1.29187
YDR297W	-0.705302	-0.775864	-1.11112	-0.669602	-1.16541	-1.14115	-2.11616	-2.02712	-1.43588	-1.51453	-0.97071	-1.32067	-1.20756	-1.45103	-1.29948	-0.896876	-1.39685	-0.785052	-1.49981	-1.49134	-1.25541	-0.93309	-1.08497	-1.39505	-1.36181	-1.11285	-1.10769	-1.13293	-0.844624	-1.3512	-0.469795	-1.1153	-1.08862	-1.6819	-1.1213	-1.17472	-0.994621	-1.43085	-0.521893	-0.996751	-1.04572	-1.20077	-1.23139	-0.268289	-1.45047	-0.761034	-0.684602	-1.31462	-1.07055
YOR335C	-0.766874	-1.16091	-1.10163	-1.21869	-0.399507	-0.465036	-1.81167	-1.6209	-1.4917	-1.05022	-1.2827	-0.774367	-1.69091	-0.857921	-1.31025	-0.657294	-1.4105	-0.980201	-0.743185	-0.330273	-1.23897	-0.882331	-1.43604	-1.28189	-0.976268	-0.973354	-0.708488	-0.987895	-1.39727	-1.07707	-1.80409	-1.0119	-1.33095	-1.12943	-1.03912	-1.03623	-0.70744	-1.08287	-0.495744	-1.18328	-1.0188	-0.952808	-1.19627	-1.26979	-1.07059	-0.975568	-1.07773	-1.49248	-1.31084
YIL113W	-1.27278	-1.47474	-1.3995	-0.886581	-0.971254	-0.823354	-0.945053	-1.03466	-1.70154	-0.671968	-0.807267	-1.11454	-1.18407	-1.12246	-1.46871	-0.48115	-1.09141	-1.14538	-1.48486	-1.74179	-1.17225	-1.43455	-0.879218	-1.56749	-1.41837	-1.35895	-1.00312	-1.34745	-1.2877	-1.3722	-1.06473	-1.39804	-0.982287	-1.08137	-1.48794	-0.966589	-0.939902	-1.13199	-1.4148	-1.38569	-1.39476	-0.970437	-1.36882	-1.43249	-1.21143	-1.05609	-1.15267	-0.962753	-0.96263
YPL124W	-1.29458	-0.864464	-1.28451	-0.745978	-1.24587	-1.05306	-1.16721	-1.10761	-1.59137	-1.44832	-1.00946	-1.43194	-0.988288	-1.42886	-1.21273	-0.737239	-1.37521	-0.818651	-1.24292	-1.27204	-0.977835	-1.07345	0.163591	-1.48457	-1.51769	-1.26841	-1.31635	-1.35916	-0.880052	-1.3067	0.25659	-1.02726	-1.37961	-1.5029	-1.36366	-1.31367	-1.36207	-1.35262	-1.11678	-1.21663	-1.20568	-1.43332	-1.37634	-0.252518	-1.13314	-1.10888	-0.77059	-1.36137	-1.36146
YDL214C	-0.902746	-1.36879	-1.21955	-0.743242	-1.22623	-1.23384	-1.3913	-1.04019	-1.36136	-1.33562	-1.24405	-0.805206	-1.20519	-1.48863	-1.20349	-0.626997	-1.22484	-1.24317	-1.05662	-1.35157	-0.982757	-1.57418	-1.18984	-1.25619	-1.40191	-1.31683	-1.1689	-1.34371	-1.55863	-1.14947	-1.064	-1.47099	-0.986194	-1.08478	-1.27002	-1.10412	-0.990177	-0.9261	-1.22184	-1.5644	-1.35656	-0.957881	-1.21067	-1.13293	-1.1225	-1.13808	-1.26755	-1.20693	-0.964912
YMR208W	-0.421028	-0.326031	-0.678051	-1.0871	-1.17292	-1.00959	-0.713196	-1.22553	-1.41174	-0.953876	-1.05855	-1.18919	-0.998848	-1.14135	-0.987934	-0.576949	-1.68275	-0.907899	-0.782137	-1.23215	-1.30425	-1.04896	-1.62147	-1.35533	-0.027928	-1.1177	-1.0218	-0.633555	-0.866151	-1.30336	-1.35472	-0.96171	-1.25052	-1.25368	-0.739627	-0.824317	-1.58339	-0.687945	-0.276209	-1.23676	-1.00559	-1.16484	-1.35501	-1.20428	-1.73221	-1.2112	-0.685479	-1.06564	-1.23096
YIL145C	0.0901498	-1.37385	-0.593619	-0.904441	-1.46623	-1.56203	-1.50175	-0.958479	-1.04348	-0.569707	-1.38289	-1.41974	-1.36038	-1.29586	-1.38847	-1.20722	-1.11606	-1.25448	-0.929317	-1.37642	-1.26659	-1.08204	-1.0525	-1.09393	-1.02157	-1.19121	-1.44793	-0.857009	-1.34921	-1.07014	-1.42149	-1.19954	-1.44444	-1.01924	-0.728813	-0.577989	-0.748268	-0.913981	-0.0574687	-1.34871	-1.2546	-0.822449	-0.696319	-1.10421	-1.20321	-1.3748	-1.06869	-1.0899	-1.42452
YLR467W	-1.16478	-0.701151	-0.971675	-0.473289	-1.28795	-1.35105	-1.18069	-1.2461	-1.33136	-1.39308	-1.162	-1.08331	-1.15429	-1.13032	-1.09034	-0.727483	-1.44805	-0.953248	-1.25623	-1.24346	-0.844132	-1.09435	-1.528	-1.32441	-1.10195	-1.57627	-1.29649	-1.11769	-0.728708	-1.18755	-1.12254	-1.03426	-1.04485	-1.03187	-0.91787	-1.01316	-1.38557	-1.01846	-1.26622	-1.18681	-0.875623	-1.37938	-1.30578	-1.13272	-1.09823	-0.914715	-0.888767	-1.23908	-1.02711
YPR035W	-1.04384	-1.6618	-1.63855	-1.4415	-1.13546	-1.19992	-0.770733	-0.822114	-1.43512	-0.626004	-0.518657	-0.768724	-0.499616	-0.881398	-1.11008	-1.2229	-1.05251	-1.26346	-1.0845	-1.41523	-1.03906	-1.47982	-1.12904	-1.73965	-1.18498	-0.813461	-1.13561	-1.85422	-1.47355	-1.15316	-1.28435	-1.65207	-1.23307	-1.33008	-1.5351	-1.4903	-1.36836	-0.305719	-1.13942	-0.994246	-1.04713	-0.626289	-1.42754	-1.28948	-1.36124	-1.46075	-1.00327	-1.21617	-1.21378
YKR059W	-0.672778	-1.33089	-1.2349	-1.74997	-0.479843	-0.426809	-1.33355	-1.3611	-1.26721	-1.15333	-0.568964	-1.47288	-0.801288	-1.38171	-0.864731	-1.38401	-1.44045	-1.07711	-1.06621	-1.19049	-1.45329	-0.783302	-1.08245	-0.712026	-0.890373	-1.22482	-1.00437	-1.05376	-1.18695	-1.09621	-1.5108	-1.53223	-1.147	-1.41743	-1.21396	-1.1269	-1.38476	-0.357602	-0.482485	-1.3163	-1.50658	-1.1711	-1.05854	-1.23111	-1.4731	-1.29454	-1.15208	-1.19106	-1.12765
YLR378C	-1.06205	-0.596995	-1.03225	-1.32052	-0.58458	-0.751047	-1.05298	-0.811905	-1.50828	-0.864235	-0.423008	-1.2941	-1.15903	-1.18181	-1.03988	-0.482703	-1.63051	-0.96832	-0.744542	-1.48091	-1.2062	-1.25231	-0.799941	-1.10628	-1.23475	-1.23878	-0.291307	-1.01735	-1.18149	-0.988443	-0.922614	-0.974092	-1.23182	-1.34553	-1.03142	-1.00606	-1.15598	-1.37101	-0.901171	-0.962717	-0.739679	-1.07535	-0.976961	-1.01775	-1.24699	-0.243446	-0.91615	-1.20642	-1.21229
YGR116W	0.0622983	-0.430796	-0.40173	-1.60252	-1.19369	-1.14322	-1.02421	-1.27656	-1.63119	-1.18246	-1.14165	-1.10665	-0.949275	-1.02633	-0.906152	-1.28697	-1.27424	-0.998845	-1.26966	-0.836139	-1.10276	-0.364917	-0.567396	-1.09667	-1.60951	-1.0524	-1.1639	-0.322711	-1.07194	-1.06355	-1.05273	-0.919229	-1.38598	-0.779721	-0.537633	-0.864438	-1.17281	-1.31519	0.150387	-1.549	-0.94112	-1.48165	-0.998873	-1.4804	-1.01079	-1.30754	-1.00158	-1.245	-1.37119
YLR262C	-0.451478	-0.664456	-0.729612	-1.28986	-1.23148	-1.26631	-0.774412	-1.25782	-1.24432	-0.604984	-1.50285	-1.0499	-1.18082	-0.878692	-0.612179	-1.23744	-1.23775	-1.03152	-1.3502	-1.71372	-1.07856	-1.21538	-0.825171	-1.51889	-1.1847	-0.687134	-0.326535	-0.586663	-1.04856	-1.16919	-0.852996	-1.23132	-1.55127	-0.353952	-0.819114	-0.874253	-1.07534	-1.41302	-0.607607	-1.3897	-1.11284	-1.5203	-0.949253	-1.28932	-1.52044	-1.49681	-0.819078	-1.15594	-1.53292
YER086W	-1.12226	-1.47409	-1.35752	-1.41805	-1.19305	-1.34996	-1.27737	-1.28242	-1.43927	-0.932424	-0.815893	-0.881871	-0.887969	-1.32717	-1.39157	-1.46124	-1.54352	-0.884493	-0.888851	-0.670153	-1.36787	-1.58586	-1.55629	-1.45913	-0.858125	-1.03981	-1.26787	-1.44862	-1.42634	-1.01525	-1.18353	-1.57414	-1.39489	-1.06255	-1.29538	-0.936103	-1.38336	-0.534298	-1.1597	-0.129865	-1.0996	-0.834817	-1.29855	-1.10527	-1.71644	-0.78771	-0.848647	-1.43855	-1.37493
YKR001C	-0.519215	-0.67165	-0.812665	-1.53742	-0.884129	-0.886009	-1.33879	-1.51519	-1.60096	-1.44397	-0.841524	-1.34205	-1.21502	-1.09415	-0.838705	-1.4113	-1.50572	-0.760595	-1.18209	-1.13365	-1.11524	-0.910895	-0.575761	-1.20554	-0.996156	-1.08577	-1.36374	-0.8427	-1.02051	-1.33111	-0.697822	-1.0236	-1.26654	-1.05001	-0.961279	-1.47144	-1.19272	-1.36156	-0.621751	-1.29966	-1.3445	-1.38565	-1.53034	-1.38748	-1.22763	-1.44456	-0.436294	-1.25454	-1.24841
YNL129W	-1.35272	-0.815271	-1.71458	-1.51587	-1.17469	-1.14162	-1.06139	-1.13651	-1.43633	-1.15162	-1.57528	-0.678053	-1.22654	-1.13414	-1.3806	-1.44696	-1.18917	-0.881495	0.0539559	-0.705802	-1.31123	-2.24203	-1.35012	-1.59856	-1.38349	-1.09376	-0.865083	-1.7987	-1.30954	-1.02126	-0.922344	-1.34607	-1.17868	-0.923132	-1.72182	-0.876423	-1.6432	-1.04985	-1.54695	-0.866047	-1.41868	-0.895797	-1.00744	-1.24139	-1.3911	-1.17974	-1.30153	-0.852398	-1.15732
YOR144C	-1.22237	-0.178621	-1.40159	-0.770076	-1.35583	-1.24864	-1.34591	-1.46093	-1.50857	-1.22118	-1.50719	-1.21283	-1.35229	-1.32749	-0.834532	-0.880797	-1.4694	-1.04775	-1.51512	-1.51838	-1.38154	-0.770687	-0.910604	-1.56281	-1.12266	-1.36679	-0.978452	-1.43841	-0.487676	-1.18934	-0.339189	-1.00306	-0.943289	-1.76703	-1.36174	-1.48329	-1.4941	-1.37948	-0.780015	-1.40727	-1.00216	-1.24555	-1.25174	-1.25194	-1.2243	-1.16836	-0.928658	-1.47288	-0.923399
YGR048W	-0.97863	-1.24815	-1.2419	-0.497879	-1.50107	-1.42642	-0.648223	-0.692706	-1.48594	-1.17461	-1.19098	-1.10089	-1.21246	-1.22614	-1.43865	-1.31671	-0.943361	-1.21806	-0.775501	-1.36792	-0.823945	-1.24508	-1.15262	-1.46551	-1.34604	-1.18699	-1.39025	-1.0567	-1.47066	-1.30566	-0.906366	-1.65345	-1.24089	-0.808143	-1.22655	-1.3152	-0.853391	-1.23827	-0.928027	-1.1382	-0.640412	-1.54798	-1.47499	-1.54725	-1.25049	-1.62647	-0.894892	-1.60344	-1.21876
YMR263W	-0.56666	-0.862736	-0.846859	-0.742207	-1.29505	-1.17061	-1.53105	-1.77948	-1.35251	-1.00573	-1.87759	-1.23975	-1.5674	-1.63615	-0.969749	-1.37547	-1.47513	-1.34912	-0.711455	-1.41407	-0.964633	-0.821556	-1.12622	-1.2459	-1.25224	-0.982512	-0.544379	-1.05822	-0.942119	-1.55899	-1.01331	-1.52172	-1.56043	-1.36257	-0.764628	-0.930998	-0.901899	-1.27069	-0.778128	-0.925645	-0.976226	-1.39309	-1.05616	-1.22605	-1.03211	-1.47521	-1.44335	-1.57981	-1.54012
YPL055C	-0.900938	-0.807967	-0.914695	-1.32388	-0.809182	-1.30088	-0.9308	-1.29925	-1.47184	-0.806776	-1.0384	-0.417686	-1.38045	-1.06718	-1.34099	-0.187729	-1.33068	-0.643519	-0.976145	-1.5132	-1.08473	-1.37195	-1.1584	-1.42026	-1.20892	-1.54666	-0.850564	-0.808149	-1.30516	-0.873336	-0.71277	-0.731088	-0.981194	-0.943953	-0.929058	-1.01411	-1.28321	-0.776741	-1.06411	-1.01394	-0.555396	-0.987039	-0.852789	-0.812856	-1.10907	-1.07713	-0.834976	-1.10063	-0.962021
YMR294W	-1.25657	-1.44948	-1.44309	-0.502094	-1.48515	-1.66289	-1.39011	-1.31061	-1.36541	-0.704096	-1.2484	-1.08498	-1.13826	-1.18498	-0.927691	-1.10172	-1.28971	-1.49584	-1.00965	-1.52657	-0.904493	-0.968552	-1.24261	-1.30471	-1.32323	-0.983239	-1.52573	-1.57401	-1.20405	-1.34474	-0.891278	-1.1877	-1.66567	-0.990407	-1.37736	-0.994021	-1.11378	-1.31537	-1.11857	-1.3055	-1.20258	-1.38641	-1.0508	-1.25351	-1.13943	-1.61208	-1.14367	-1.68443	-1.64877
YFL060C	-1.05601	-0.936063	-1.45334	-1.32681	-1.28838	-1.24125	-1.52946	-1.68339	-1.3983	-0.877449	-0.934115	-0.869913	-1.16683	-1.24451	-1.33086	-0.622229	-1.51837	-0.426168	-1.31855	-1.40786	-1.23125	-2.02523	-1.17966	-1.30185	-1.0048	-1.18559	-1.01995	-1.54213	-1.31668	-1.36344	-0.893672	-1.03549	-0.699727	-1.28363	-1.58342	-0.734757	-1.10699	-1.4828	-1.49097	-0.97586	-1.50716	-0.762588	-1.36634	-1.30213	-1.57128	-1.23935	-0.629626	-0.844496	-0.677143
YOR236W	-0.995901	-1.84992	-1.30562	-1.30145	-0.575127	-0.55054	-0.94439	-1.04046	-1.38244	-0.819436	-1.30165	-0.882769	-1.50365	-1.11959	-0.995421	-1.08337	-1.3552	-1.0012	-1.04923	-0.916181	-1.3998	-1.74847	-1.26923	-1.32407	-1.17844	-1.37128	-1.05547	-1.49259	-1.1826	-1.07165	-1.22775	-1.06402	-1.26945	-1.45768	-1.26233	-0.74338	-0.923679	-0.43133	-1.28932	-1.1431	-1.21426	-0.927607	-1.0635	-1.34594	-1.26362	-1.24514	-0.829743	-0.59587	-1.25007
YPR018W	-1.55829	-0.891936	-1.47108	-0.638807	-1.14837	-1.07105	-0.715482	-1.27218	-1.26364	-1.31634	-1.61968	-1.20534	-1.5446	-1.43031	-1.40438	-0.586255	-1.56765	-1.05519	-1.1883	-0.786883	-1.09856	-1.31308	-1.06575	-1.34879	-0.724846	-1.27688	-0.728368	-1.51459	-1.03406	-1.54359	-1.53521	-1.1935	-1.2153	-1.80607	-1.44435	-0.992382	-1.40371	-1.3265	-1.44411	-1.27157	-1.01238	-1.11246	-1.03658	-1.14379	-1.05513	-1.16833	-1.23155	-1.17367	-1.19461
YGL043W	-0.739834	-1.55095	-1.06661	-1.31272	-0.850389	-1.0494	-0.72462	-1.37763	-1.15988	-1.24109	-1.53896	-0.524808	-1.25773	-1.35134	-1.10047	-0.860506	-1.34726	-1.04103	-0.847053	-0.495294	-1.65559	-1.47104	-1.18784	-1.18239	-1.43868	-1.13954	-0.998796	-1.12261	-1.49466	-1.26674	-0.997023	-1.16777	-1.12686	-1.62009	-1.14631	-1.04403	-1.00867	-1.12434	-1.18824	-1.13292	-1.22306	-1.20914	-1.3311	-1.1104	-0.925958	-1.44949	-0.907668	-0.852604	-1.10624
YPL011C	-0.99774	-1.28922	-1.29501	-0.93958	-1.01722	-0.950103	-1.44554	-1.51359	-1.01466	-1.21131	-2.08918	-1.03674	-1.8321	-1.39649	-1.29829	-1.06196	-1.19189	-1.31336	-0.970486	-0.684141	-0.873227	-1.24177	-1.02749	-1.15695	-1.2834	-1.34764	-1.18029	-1.37765	-0.981651	-1.26073	-0.802157	-1.16879	-1.50174	-1.36912	-1.15876	-0.72111	-0.934713	-1.38823	-1.15171	-1.57558	-0.768999	-1.73273	-0.957247	-1.33716	-1.26109	-1.68007	-1.3789	-1.2125	-1.48077
YBR021W	-1.20506	-1.37557	-1.40247	-1.177	-1.50104	-1.59439	-1.99596	-2.25842	-1.44223	-1.30155	-0.518872	-0.653037	-0.918727	-0.930667	-1.13379	-1.25248	-1.25896	-1.15548	-1.05031	-0.863535	-1.04743	-1.40272	-1.20583	-1.20193	-1.14947	-0.789291	-1.54785	-1.39623	-1.48839	-1.07177	-1.47064	-1.40599	-0.944777	-1.37778	-1.38059	-0.819187	-1.41694	-0.752276	-1.10918	-1.08263	-1.36682	-1.11783	-1.00979	-0.938153	-1.10788	-1.05473	-1.20289	-1.00718	-0.928198
YBR040W	-1.00005	-0.730462	-1.53954	-1.376	-1.07313	-1.14218	-1.25494	-1.42152	-1.17396	-1.22876	-0.960988	-0.277898	-1.08731	-1.30677	-1.26803	-1.5251	-1.28259	-1.10903	-0.836302	-1.32935	-1.46562	-1.29015	-1.11342	-1.27988	-1.19598	-1.32737	-1.27485	-1.57412	-1.30892	-1.09981	-1.17379	-1.39229	-0.978298	-1.15249	-1.64699	-1.27133	-1.1014	-1.34077	-0.847847	-1.41004	-1.25473	-1.19292	-1.33454	-1.29398	-1.36878	-1.12062	-1.08576	-0.999862	-0.954578
YER023W	-0.414218	-1.11545	-0.805596	-1.16402	-0.744461	-0.646409	-1.32693	-1.30871	-1.40513	-1.06297	-0.408413	-1.6223	-1.2462	-0.997012	-0.999966	-0.971478	-1.48566	-1.16556	-0.97901	-0.803715	-1.25602	-0.635125	-0.830314	-1.16111	-1.05396	-1.06136	-0.744231	-0.818451	-1.11388	-1.1652	-0.971094	-1.14234	-1.26175	-1.56578	-0.792205	-1.46438	-1.42737	-0.822067	-0.272959	-0.91467	-0.984162	-1.27225	-1.42971	-1.27548	-1.01001	-1.06585	-1.15815	-1.22709	-1.24159
YJR110W	-1.61476	-0.795745	-1.45286	-1.09074	-0.947836	-1.28747	-0.712594	-0.338221	-1.45576	-1.14562	-1.03045	-1.25415	-0.885305	-1.10299	-1.09136	-1.19958	-1.16762	-0.809177	-1.21322	-1.61894	-1.17422	-1.78663	-0.168316	-1.52243	-1.26453	-1.19174	-1.60843	-1.41958	-1.23609	-1.045	-1.26249	-1.15076	-0.936368	-0.0124678	-1.48076	-1.23909	-1.34259	-1.472	-0.737461	-0.749625	-1.43005	-1.06466	-1.47362	-1.16734	-2.10123	-0.827138	-0.853376	-1.00257	-0.917905
YKR052C	-1.29469	-1.20509	-1.17917	-1.31548	-1.17769	-1.12091	-1.17737	-1.32269	-1.40481	-1.12382	-0.183145	-0.638903	-0.695935	-1.09653	-0.964275	-1.33287	-1.53757	-1.01081	-0.763588	-0.985422	-1.2783	-1.19318	-0.980672	-1.59188	-0.663039	-0.911909	-1.05483	-1.23579	-1.3578	-1.24466	-1.19002	-1.4509	-1.11774	-1.20179	-1.22634	-1.29586	-1.21111	-0.894316	-1.09734	-1.04692	-1.17326	-0.957116	-1.72898	-1.29801	-1.60207	-1.34609	-1.06925	-0.9351	-1.10018
YNR059W	-0.835053	-0.725731	-1.46377	-1.17154	-1.28143	-1.17758	-0.205175	-1.18367	-1.14147	-0.778538	-1.20589	-0.619521	-1.39439	-0.741366	-1.03719	-1.28674	-1.21395	-1.367	-0.876183	-1.63095	-1.02991	-1.7791	-0.925193	-1.34269	-1.17588	-1.19565	-1.48902	-1.42631	-0.883436	-0.87281	-0.724814	-1.18569	-1.0448	-1.0166	-1.48636	-1.14912	-0.988246	-1.09388	-1.02233	-1.39057	-1.42769	-0.983239	-1.15135	-1.20216	-1.26898	-1.11668	-1.47408	-1.28226	-1.02188
YEL031W	-0.876462	-1.10776	-0.926721	-1.38048	-0.844876	-0.879643	-1.09949	-1.03226	-0.633364	-1.05849	-1.26336	-0.661895	-1.13269	-1.08675	-0.775893	-1.22617	-1.27275	-0.677479	-0.888476	-1.00108	-1.20108	-0.864848	-1.169	-0.910736	-1.12342	-1.16103	-1.20089	-1.00167	-1.20268	-0.938759	-1.18987	-1.24414	-1.36012	-0.835761	-0.875041	-0.693276	-1.14767	-1.47968	-0.787306	-1.06118	-0.881989	-1.30485	-1.13695	-1.21156	-1.30524	-1.2668	-0.616689	-1.43146	-1.34054
YOL097C	-0.790018	-1.51626	-1.07691	-1.5457	-1.15991	-0.9364	-1.45986	-1.68594	-1.25089	-1.29757	-1.41684	-1.39032	-1.47397	-1.43589	-1.07057	-1.20842	-1.30808	-1.2937	-0.537374	-0.453639	-1.14632	-1.10818	-1.58783	-0.980535	-0.990885	-1.06347	-0.724809	-1.44427	-1.50628	-1.1446	-1.24852	-1.08916	-1.45002	-1.18259	-1.12623	-1.12452	-0.900073	0.0499157	-1.10725	-1.42975	-1.01318	-1.21662	-1.21057	-1.49445	-1.18858	-1.34772	-1.22089	-1.14637	-1.42893
YDR183W	-1.05176	-0.767528	-1.501	-1.29185	-1.60053	-1.48686	-1.02032	-1.00263	-1.422	-1.26999	-1.1487	-1.36482	-0.963492	-1.385	-1.3552	-0.630765	-1.01706	-1.44009	-0.729121	-1.21607	-0.903055	-1.06713	-0.903254	-1.57789	-1.33481	-1.16587	-0.851679	-1.54082	-1.07964	-1.19525	-0.956358	-1.25569	-0.954284	-1.11047	-1.49189	-0.891295	-1.42565	-1.20852	-0.838801	-0.987526	-1.12197	-1.04517	-1.12783	-1.45477	-1.47601	-1.03348	-1.74978	-0.99878	-0.932222
YEL027W	-1.18177	-1.37636	-1.36902	-1.22346	-0.254179	-0.526726	-1.12553	-1.41845	-1.33536	-0.924391	-1.02706	-1.44294	-1.20333	-1.11417	-1.38671	-0.853346	-1.32549	-1.24608	-1.24307	-1.3086	-1.0632	-1.11781	-1.12277	-1.12968	-1.28761	-1.32506	-1.22008	-1.43931	-1.17548	-1.1033	-1.30153	-1.44888	-0.974359	-1.50433	-1.40047	-1.15122	-1.24147	-1.14296	-1.07028	-1.23455	-1.28385	-0.995015	-1.29059	-1.12666	-1.01067	-0.9832	-1.13039	-1.27188	-0.952537
YOR190W	-0.995983	-0.851268	-1.38354	-1.38952	-1.33422	-1.32526	-1.44901	-1.40009	-1.39345	-1.12555	-1.49881	-1.21311	-1.42129	-1.53923	-1.49038	-1.122	-0.696362	-1.14742	-0.927244	-1.09649	-1.26396	-1.12066	-0.425786	-1.69258	-1.4208	-1.09881	-0.937133	-1.39556	-1.35204	-0.897286	-0.81371	-1.64457	-0.595717	-1.01688	-1.44209	-0.27454	-1.0951	-1.52709	-0.880138	-1.24539	-1.05662	-1.17067	-1.28573	-0.655947	-1.29491	-0.977471	-1.17096	-0.934659	-0.571188
YLR305C	-0.430369	-1.2313	-0.354935	-1.19684	-1.10133	-0.831687	-1.5976	-1.28034	-1.42957	-1.24834	-1.6022	-1.11253	-1.56654	-1.08984	-1.10748	-0.685358	-1.20558	-1.06346	-0.917084	-1.31205	-0.926314	-0.0995956	-1.18623	-1.114	-0.921003	-1.16046	-0.997833	-0.512385	-1.09076	-1.40447	-1.05576	-0.963352	-1.22306	-1.23995	-0.387837	-1.35159	-0.960023	-1.14605	-0.258578	-1.27313	-0.798903	-1.00439	-1.18624	-1.5424	-0.603507	-0.86331	-1.14983	-1.30924	-1.20041
YKR056W	-0.764834	-1.02749	-0.783015	-0.943344	-1.64952	-1.59351	-1.44314	-1.36798	-0.194805	-1.33196	-1.02378	-1.04811	-1.47039	-1.42566	-1.22382	-0.91443	-1.27529	-1.45558	-0.937756	-1.88123	-1.04066	-0.618383	-0.921	-1.15596	-1.3623	-1.24386	-1.30034	-0.585722	-0.765093	-0.965874	-1.5621	-1.13293	-1.18766	-0.898002	-0.700484	-0.975403	-0.449858	-0.754174	-0.545274	-1.44009	-1.17368	-1.31083	0.00612312	-1.29402	-0.854007	-1.34008	-1.32902	-1.61359	-1.16658
YDR204W	-1.39414	-1.55284	-1.44761	-0.973359	-1.47445	-1.57329	-0.573582	-0.571447	-1.57251	-0.424654	-1.06545	-1.2239	-0.994136	-1.48466	-1.6099	-0.938716	-0.78799	-1.17162	-0.464564	-1.14765	-1.19209	-1.73977	-1.06491	-1.57502	-1.49732	-0.963701	-0.909141	-1.51162	-1.46705	-1.23375	-1.85283	-1.75193	-1.12587	-0.654963	-1.42602	-1.09341	-1.02517	-1.30242	-1.68336	-0.698508	-1.0464	-1.14731	-1.44293	-1.36648	-1.48747	-1.75347	-0.690676	-0.980719	-1.10474
YDR466W	-0.520177	-1.32316	-0.878566	-1.31823	-1.02025	-1.15046	-0.961657	-1.12925	-1.30865	-1.05991	-1.10532	-0.909698	-0.984284	-1.00421	-1.02588	-1.43491	-1.25988	-1.2648	-1.13171	-1.50892	-1.07516	-0.922676	-1.21901	-1.17511	-1.06535	-1.22922	-1.82235	-0.826869	-1.32232	-1.08191	-0.953072	-1.14803	-1.38996	-1.22991	-1.03458	-1.18149	-1.06101	-1.09723	-0.373797	-1.11589	-1.29865	-1.05341	-1.39704	-1.21298	-1.1365	-1.46732	-1.38724	-1.25982	-1.37104
YLR395C	-0.996434	-0.970799	-1.39239	-1.30151	-1.03513	-0.923599	-1.44314	-1.827	-1.55725	-0.582577	-1.60139	-0.906034	-1.30007	-0.898796	-1.22973	-1.1374	-1.28054	-0.871917	0.255337	-1.33986	-1.01769	-1.32084	-1.43582	0.302501	-0.504094	-1.22225	-1.01004	-1.36893	-1.05229	-1.47455	-1.35814	-1.42331	-1.30907	-1.56179	-1.43777	-1.26272	-1.14957	-1.42382	-0.976911	-0.931633	-1.37263	-1.23392	-1.68934	-1.26038	-1.02137	-1.41389	-0.803003	-0.833863	-1.28882
YOL054W	-0.88856	-0.441249	-1.2458	-0.717371	-1.38302	-1.34668	-0.85458	-0.971016	-1.17448	-1.06026	-0.989052	-0.790967	-0.998497	-1.38897	-1.21405	-0.619151	-1.12516	-0.912173	-1.23602	-2.1493	-0.984208	-1.40025	-0.877551	-1.48231	-1.40346	-0.895973	-1.07128	-1.15619	-0.735175	-1.27007	-0.85214	-1.25554	-1.27995	-0.825015	-1.28883	-1.21098	-0.76458	-1.47337	-0.891398	-1.36571	-0.923865	-1.50273	-1.05063	-1.57431	-1.23484	-1.29574	-0.521683	-1.86503	-1.26117
YOL095C	-0.779411	-1.05547	-1.07222	-0.979237	-1.24005	-1.2417	-0.842423	-1.14753	-1.23531	-1.21083	-0.790525	-0.737822	-1.17806	-1.06254	-1.1599	-1.1756	-1.32042	-1.18818	-1.0664	-1.28916	-1.16877	-1.02012	-1.18993	-1.27593	-1.03889	-0.928445	-1.11169	-0.975522	-1.13814	-1.21174	-1.27854	-1.36572	-1.01583	-0.459594	-1.12102	-1.28072	-0.722667	-1.61827	-0.62783	-1.56983	-1.15455	-1.26533	-1.22352	-1.21315	-1.48231	-1.19667	-0.978083	-0.914734	-1.00045
YKR087C	-0.958239	-0.916423	-1.07916	-1.01982	-1.22058	-1.22051	-1.51345	-1.26647	-1.25204	-1.52759	-0.991366	-1.14633	-0.974956	-1.66431	-1.08154	-0.963719	-1.08189	-1.07149	-1.43419	-1.70781	-0.403421	-0.853034	-1.04096	-1.29923	-1.55379	-1.34118	-1.29957	-1.16921	-0.585754	-1.41884	-0.974351	-1.44899	-1.13674	-1.07542	-1.07703	-0.883078	-0.776545	-0.599905	-0.772922	-1.05941	-1.02324	-1.00231	-1.59762	-1.53515	-1.40337	-0.962285	-1.17901	-1.28245	-1.11623
YML001W	-0.557164	-0.632011	-1.16265	-0.881807	-0.937399	-0.814746	-0.994257	-0.994238	-1.47064	-0.346992	-1.21959	-1.68592	-1.00546	-1.13833	-1.14973	-1.10944	-1.26922	-1.37337	-1.33894	-1.15337	-1.01448	-0.974955	-0.870754	-1.53026	-1.14318	-1.16836	-0.757351	-1.1234	-0.651522	-1.44406	-1.08199	-1.58069	-1.28633	-1.17735	-1.15271	-0.946788	-1.06015	-1.22045	-0.440473	-1.34242	-0.96626	-1.25759	-1.4098	-1.48597	-1.43183	-1.08778	-1.25322	-1.323	-1.26961
YOR204W	-0.980521	-0.79692	-0.731193	-1.33225	-0.632879	-0.726342	-1.54044	-1.14796	-1.05772	-1.25588	-0.41686	-1.65421	-1.05758	-1.30397	-0.913597	-1.31175	-1.15282	-1.06796	-1.08061	-1.20326	-1.42631	-0.601788	-0.772081	-1.07505	-0.94753	-1.07652	-1.16045	-0.41126	-0.619952	-1.24033	-1.31032	-1.29275	-1.05753	-0.776845	-0.777534	-0.953372	-0.126687	-1.18741	-0.56579	-1.63675	-1.32172	-0.998393	-1.1075	-1.32565	-1.45113	-0.689396	-0.796129	-1.36138	-1.04038
YKL148C	-1.77249	-0.80196	-1.59042	-1.6374	-0.945143	-0.977699	-1.17733	-0.977449	-1.52853	-1.15651	-0.402661	-1.42903	-0.952802	-1.2265	-1.57391	-1.46555	-1.40403	-0.549628	-0.441612	-1.25531	-0.983773	-1.83077	-1.44804	-0.517794	-1.11257	-1.34349	-1.35637	-1.62712	-1.15715	-1.04649	-1.21282	-1.40589	-1.00046	-1.27936	-1.58748	-1.18899	-1.04203	-1.36024	-1.79636	-0.960634	-1.21152	-1.13121	-1.79317	-1.18526	-1.42966	-1.08428	-0.192567	-1.25006	-0.979553
YDL209C	-0.429698	-0.780963	-0.895044	-1.23866	-1.65419	-1.57279	-1.29299	-1.48087	-1.24523	-1.65241	-1.13722	-0.487672	-1.23863	-1.59076	-1.31	-0.641788	-1.23737	-0.889644	-1.16487	-1.29466	-1.01868	-1.2053	-1.03779	-1.20073	-1.24351	-1.51742	-0.975333	-0.873615	-1.02462	-1.07682	-0.671847	-0.652094	-1.14692	-1.23745	-1.06123	-0.741892	-1.04435	-1.40815	-0.378396	-0.926606	-0.958768	-1.49174	-0.907051	-1.29734	-1.06939	-1.4964	-1.33642	-0.936239	-1.128
YER093C	-0.546105	-0.939506	-0.596484	-0.535708	-1.53146	-1.42797	-0.577719	-0.927674	-1.35719	-0.965333	-0.737653	-0.688611	-0.633142	-0.748375	-1.4829	-0.823885	-1.38658	-1.36132	-1.56758	-1.48261	-0.639394	-0.456998	-1.39864	-1.47937	-0.863211	-0.963782	-1.56154	-0.709258	-1.16876	-1.05987	-1.28913	-0.965691	-1.09294	-0.918742	-0.614199	-0.99864	-1.3694	-1.1201	-0.448808	-1.40831	-1.1441	-1.33589	-1.33705	-1.52895	-0.970593	-1.19525	-1.30394	-1.56378	-1.0756
YGL106W	-0.677991	-0.891881	-1.18408	-1.37411	-1.10823	-1.04098	-0.991177	-1.75458	-1.1966	-1.1189	-1.26407	-0.705174	-1.18278	-1.25152	-1.08113	-1.43842	-1.11391	-1.3143	-0.768715	-0.633522	-1.33644	-1.40191	-0.895186	-1.48027	-1.24555	-1.1684	-0.653269	-1.16797	-0.929724	-1.14526	-0.66999	-1.12278	-1.37163	-1.1903	-1.21312	-0.88223	-1.14683	-1.29327	-0.830597	-1.54752	-0.895652	-1.68163	-1.19152	-1.35041	-0.651654	-1.77789	-1.0733	-0.858241	-1.35106
YKL104C	-1.71512	-0.679878	-1.66082	-1.46918	-1.32166	-1.39228	-0.85451	-0.695404	-1.25694	-0.647344	-1.10539	-1.26321	-1.18094	-1.33749	-1.2631	-1.83394	-0.613631	-1.0987	-1.09101	-1.56076	-1.35139	-1.65096	-0.502829	-1.60784	-1.38078	-1.14959	-0.999167	-1.55321	-0.8612	-1.04095	-1.50438	-1.70829	-0.727911	-0.836152	-1.65483	-1.19816	-0.680908	-1.43087	-1.82045	-1.62834	-1.15429	-1.33267	-1.23542	-1.44087	-1.3835	-0.867997	-0.900881	-1.13084	-0.706847
YPR188C	-1.27592	-1.10154	-1.40916	-0.847462	-1.03926	-1.07146	-1.06602	-1.44162	-1.06726	-0.715757	-1.4214	-1.09212	-1.18316	-1.38101	-0.824293	-0.8234	-1.33222	-1.41424	-0.829115	-1.61851	-0.729079	-1.44521	-1.16509	-1.27331	-1.14878	-1.34178	-0.787413	-1.38841	-0.857202	-1.37733	-1.29433	-1.65721	-1.61824	-0.979192	-1.39541	-1.02278	-1.04431	-0.842204	-1.42854	-1.30628	-0.998551	-1.28885	-1.23269	-1.50989	-1.1178	-1.50841	-1.54583	-1.34268	-1.59606
YGR061C	-0.345805	-1.50396	-1.06011	-1.50416	-1.10743	-1.18055	-1.53457	-1.35611	-1.42197	-1.03332	-0.929492	-1.11077	-1.18701	-1.17926	-1.24515	-1.49112	-1.2027	-1.07522	-0.901268	-0.274282	-1.37267	-1.21034	-1.34573	-1.11338	-1.28931	-1.20887	-1.52936	-1.16707	-1.27366	-0.947043	-1.25448	-1.39952	-1.17028	-1.38287	-1.07516	-1.10945	-1.22408	0.501309	-0.609641	-1.26884	-1.36452	-0.803872	-0.957851	-0.894122	-0.744077	-1.32217	-1.1492	-1.29157	-1.15035
YDL132W	-1.49614	-0.617365	-1.38498	-1.33916	-0.953264	-1.02889	-0.382196	-0.564971	-1.55259	-0.597054	-0.926041	-1.26049	-0.94623	-0.933822	-0.76085	-1.34656	-1.2816	-1.04204	-0.715264	-1.69609	-1.08885	-1.42869	-1.08301	-1.54014	-0.701271	-1.20602	-1.00979	-1.15283	-0.77216	-1.20091	-1.15056	-1.60408	-1.17417	-0.326605	-1.40324	-1.37258	-1.11853	-1.29014	-1.27801	-1.32995	-1.20459	-1.44599	-1.31965	-1.41219	-1.51745	-1.71749	-0.751369	-1.61764	-1.1567
YOR355W	-0.9967	-0.599499	-1.16171	-1.1189	-1.10923	-1.16449	-1.07823	-0.992646	-1.12369	-1.14876	-1.48197	-0.579315	-1.34096	-1.43947	-1.72555	-1.37013	-0.891638	-0.797686	-1.39216	-1.0915	-1.35916	-1.18741	-0.914198	-1.5493	-1.62169	-1.00178	-1.4807	-1.00063	-0.877905	-0.837508	-1.60508	-1.19845	-0.676138	-1.19126	-1.13115	-0.666645	-0.953156	-1.44492	-0.898367	-1.28746	-0.655863	-1.35252	-1.03285	-1.09083	-1.61305	-1.19099	-0.867287	-0.734009	-0.656657
YLR060W	-0.458831	-1.15415	-0.79436	-1.37442	-1.0623	-0.905937	-1.47681	-1.12859	-1.02624	-1.07667	-0.966433	-1.43626	-1.2315	-0.972739	-0.835588	-1.28008	-1.38631	-1.08132	-1.06754	-0.293082	-1.26417	-0.2897	-0.645232	-0.824362	-1.24414	-1.07156	-0.835304	-0.51771	-1.07638	-1.32501	-0.876134	-1.29958	-1.35947	-1.20729	-0.834048	-1.09588	-0.4898	-1.02968	0.363553	-1.20627	-1.23727	-1.30041	-1.04197	-1.16548	-1.26451	-1.43158	-0.576476	-1.16415	-1.33906
YDR108W	-0.793956	-0.988953	-1.18854	-1.37204	-1.53658	-1.37154	-1.53163	-1.23293	-1.59685	-0.787366	-1.28484	-0.995058	-1.15741	-0.440209	-0.974878	-0.694238	-1.25572	-0.964508	-1.11855	-1.52756	-0.768554	-1.30398	-1.05612	-1.42631	-0.797357	-1.28808	-1.25514	-1.2235	-1.13619	-1.2258	-0.666701	-0.981289	-1.50908	-1.07536	-1.22917	-1.19287	-1.39997	-1.05824	-0.879517	-1.22205	-0.855382	-1.10289	-1.11751	-1.3458	-1.05344	-1.16487	-1.0299	-1.22575	-1.48613
YCR053W	-0.820361	-1.12137	-1.39542	-1.28731	-0.732546	-0.650988	-1.15025	-1.03799	-1.34054	-1.03981	-1.06846	-1.18734	-1.29825	-1.05757	-0.806496	-1.14743	-1.4599	-1.17427	-0.40415	0.179386	-1.33378	-1.41858	-1.2423	-1.14246	-0.815505	-1.1277	-1.2795	-1.49762	-0.986388	-0.833422	-1.44221	-1.33823	-1.38893	-1.17207	-1.33484	-0.991951	-1.16565	-0.60072	-0.777122	-1.52585	-1.19936	-1.27264	-1.32758	-1.07723	-1.65811	-1.06949	-1.02817	-0.939887	-1.37031
YER018C	-0.863241	-0.821906	-0.976954	-1.26164	-0.890406	-0.935455	-0.569273	-0.89322	-1.39205	-1.33639	-1.02334	-1.24535	-1.10838	-0.594663	-1.18105	-1.22503	-0.92835	-1.46625	-1.14104	-1.08481	-0.95853	-1.00935	-1.05962	-1.36514	-1.36416	-1.1532	-1.64873	-1.11641	-1.17877	-0.979086	-1.11251	-0.739987	-1.40562	-1.24339	-1.0652	-0.977969	-1.00674	-0.796813	-0.808555	-1.40418	-1.30464	-1.07884	-1.0651	-1.34111	-1.39787	-0.666342	-1.33362	-1.27976	-1.38802
YOL077C	-1.07297	-1.20348	-1.22114	-1.49811	-1.39514	-1.37647	-1.5314	-1.74729	0.0902899	-1.44733	-1.29181	-1.33083	-1.2591	-1.44598	-1.29776	-1.15293	-1.29128	-1.3743	-0.941583	-1.21261	-1.29768	-1.33161	-1.28415	-0.971851	-1.26845	-1.05383	-0.997861	-0.725764	-1.13903	-1.2222	-1.38201	-1.23236	-1.18058	-1.43393	-1.23259	-1.33906	-0.567657	-0.904681	-0.879655	-1.09891	-1.18003	-1.52462	0.374617	-1.38195	-0.789549	-1.48417	-1.25273	-1.35394	-1.1612
YOR196C	-0.805027	-0.943708	-1.40589	-1.16219	-1.47976	-1.60434	-1.51084	-1.57561	-1.30289	-0.866284	-1.57438	-0.904441	-1.39718	-1.3466	-1.56101	-1.05631	-1.21853	-1.22002	-0.61989	-1.52625	-1.19606	-1.58777	-1.01279	-1.17164	-1.13074	-1.18802	-1.00402	-1.25457	-0.95083	-1.34839	-0.917509	-1.39123	-1.53693	-1.24079	-1.40029	-1.0455	-0.887158	-0.95453	-0.868486	-1.34464	-0.913225	-1.30087	-1.26974	-1.56565	-1.23059	-1.27025	-1.31692	-1.4406	-1.51486
YHL048W	-1.21978	-1.15898	-1.38048	-1.08025	0.193428	-1.02379	-0.636586	-0.865216	-1.58954	-0.840298	-1.17557	-1.62777	-1.07045	-1.21811	-1.05402	-0.556317	-1.34425	-1.08084	-0.705054	-1.56864	-0.908458	-1.41413	-1.09932	-1.15504	-0.955721	-1.28167	-1.13448	-1.28658	-1.21947	-1.50052	-1.25265	-1.12425	-1.03555	-1.01878	-1.38289	-1.45152	-1.27368	-1.56798	-1.16816	-1.28747	-1.51597	-0.822615	-1.51557	-1.63276	-1.64286	-0.850934	-1.07054	-1.17645	-1.01632
YER054C	-1.15619	-1.0027	-1.616	-1.02435	-1.188	-1.4217	-0.622355	-1.32203	-1.52954	-0.972582	-0.983059	-0.450845	-1.08759	-1.1265	-1.19784	-1.58397	-1.16014	-0.777412	-0.938352	-1.66939	-1.28453	-1.57485	-0.873689	-1.33141	-1.19634	-1.23434	-1.21735	-1.86624	-0.927116	-1.4622	-0.860288	-1.32182	-1.04285	-1.27902	-1.61181	-1.31328	-0.820429	-1.41928	-1.34744	-1.27816	-1.10578	-1.01766	-1.33717	-1.38702	-0.993529	-1.26053	-0.865677	-1.398	-1.02171
YIL128W	-0.284307	-0.826449	-0.56062	-0.83146	-1.29685	-1.08568	-1.30512	-2.0202	-1.09197	-0.965416	-1.0921	-1.14298	-1.40212	-0.957159	-1.12654	-0.958249	-1.49324	-1.31389	-1.10098	-0.685239	-0.844317	-0.322718	-0.99907	-1.35093	-1.44401	-0.909452	-1.13588	-0.447514	-1.02033	-0.957273	-0.968292	-1.02808	-1.27396	-0.804689	-0.533233	-0.815601	-0.636051	-1.20094	-0.0792133	-1.51418	-1.19076	-1.32666	-0.596092	-1.40298	-0.743109	-1.39557	-1.14617	-1.21022	-1.25444
YNL206C	-1.16363	-0.490863	-1.21737	-0.51725	-1.61709	-1.51341	-1.2887	-1.52887	-1.47936	-1.4133	-1.74001	-1.14972	-1.46551	-1.42063	-0.942204	-0.285805	-1.41515	-1.06347	-1.24642	-1.53879	-0.598111	-0.936705	-0.291836	-1.62265	-1.12918	-1.35695	-0.950604	-1.26853	-0.926374	-1.24693	-0.378763	-0.854763	-1.38242	-1.5221	-1.21541	-1.57041	-1.30166	-1.37591	-0.790045	-1.43887	-0.934487	-1.11613	-1.21231	-1.2726	-1.26084	-0.795829	-1.06847	-1.31784	-1.3639
YGR194C	-1.70436	-1.35583	-1.5643	-1.24128	-0.962662	-1.09263	-0.517551	-0.714675	-1.44779	-0.907775	-0.76669	-1.30722	-1.00065	-1.02687	-0.954364	-1.18446	-1.37261	-0.963164	-0.967056	-1.0378	-0.994714	-1.56778	-1.28031	-1.05549	-0.681903	-0.873141	-1.10496	-1.30381	-1.38865	-1.38553	-1.26293	-1.52122	-1.24904	-0.48226	-1.56278	-1.48889	-1.0659	-1.87635	-1.70002	-0.555985	-1.32257	-1.35737	-1.70726	-1.21132	-1.40528	-1.33476	-0.834084	-1.05271	-1.23003
YLR094C	-0.965771	-0.12136	-1.33941	-1.45349	-1.08671	-1.59571	-0.73848	-1.00447	-1.17629	-1.41153	-1.45581	-0.477458	-1.09992	-1.42449	-1.12399	-0.72565	-0.779019	-0.777015	-1.05107	-1.48316	-1.27051	-1.49223	-0.620406	-1.41293	-1.22733	-1.20049	-1.11827	-1.0797	-0.621436	-0.699677	-1.16649	-1.12638	-1.03168	-1.28235	-1.32708	-1.1687	-0.76965	-1.54661	-0.992149	-1.20631	-0.994467	-1.40226	-1.08218	-1.23347	-1.3623	-1.166	-0.662677	-1.36897	-1.01383
YGL022W	-0.473586	-1.16492	-0.735999	-1.27481	-1.41106	-1.03785	-1.3923	-1.56259	-1.56704	-1.29281	-1.32887	-1.36816	-1.33857	-1.2142	-1.01703	-1.5121	-1.29404	-0.777086	-0.991941	-0.502417	-1.21065	-1.00097	-0.918241	-1.18134	-0.924478	-0.887939	-1.17191	-0.783211	-1.33134	-1.05295	-1.2298	-1.03482	-1.17149	-0.832041	-0.862371	-0.987185	-0.704353	-1.21541	-0.520981	-1.25511	-1.52097	-1.24986	-1.39742	-1.23231	-1.27486	-0.766197	-0.677719	-0.90938	-1.15109
YDR522C	-0.993314	-1.14652	-1.1631	-1.15694	-1.38058	-1.46445	-0.245573	-0.658911	-1.33231	-0.755281	-1.46641	-1.34948	-1.22171	-1.23916	-1.36788	-1.08111	-0.58614	-0.989875	-0.955237	-1.22666	-1.27718	-1.51185	-0.667673	-1.50132	-1.30744	-1.0575	-1.05919	-1.1989	-1.34133	-1.1918	-1.43711	-0.860897	-1.08822	-0.437814	-1.20603	-1.16967	-0.789272	-1.21314	-1.24893	-1.19695	-1.29721	-1.31098	-1.08511	-1.30054	-1.25376	-1.09309	-1.17772	-1.1593	-1.0677
YGL075C	-1.47845	-1.07398	-1.25272	-1.00368	-1.38695	-1.14529	-1.1161	-0.860991	-1.45339	-1.24652	-1.20177	-1.36361	-1.00643	-1.10722	-1.40651	-1.06624	-1.34882	-1.26353	-0.873381	-1.19536	-0.305671	-0.815887	-0.895874	-1.52718	-1.31593	-1.32365	-1.50072	-1.34572	-0.962526	-1.05026	-0.444768	-1.36815	-1.28894	-1.43834	-1.28605	-0.761835	-1.0659	-0.823167	-1.0145	-1.20052	-0.915914	-1.31395	-1.32834	-1.14364	-1.19373	-1.10062	-1.22838	-1.54383	-1.26965
YJL124C	-0.673283	-1.014	-0.993657	-1.1346	-1.18903	-1.01722	-1.05767	-1.90683	-1.64359	-1.61437	-0.932163	-0.906021	-1.13909	-1.09708	-1.13375	-1.10355	-1.22487	-0.931126	-1.31115	-1.07899	-1.44147	-0.893012	-1.00211	-1.18404	-1.1256	-1.11172	-0.864903	-0.964647	-1.14944	-1.36151	-1.01178	-0.726148	-1.37816	-1.1336	-1.05951	-1.61103	-0.898354	-1.08736	-0.662525	-1.55751	-1.0372	-1.53977	-1.55738	-1.37705	-1.26292	-1.51543	-0.935376	-1.11337	-1.35928
YDR310C	-0.357004	-1.05981	-0.474616	-0.966698	-1.26289	-1.0456	-0.926015	-1.44728	-1.1699	-0.968774	-0.906165	-0.575982	-1.39355	-1.12462	-1.33587	-1.67757	-1.40495	-1.18748	-0.875389	-0.922028	-1.06762	-0.108076	-1.02016	-1.54939	-1.47799	-1.17317	-1.59206	-0.558515	-0.951694	-0.75154	-0.988945	-1.06802	-1.24512	-0.781154	-0.420061	-0.735715	-1.26342	-1.10265	-0.0153711	-1.64358	-1.19476	-1.32642	-1.03523	-1.02103	-1.04535	-1.05404	-0.903216	-1.22127	-1.22829
YPR186C	-0.95639	-1.03431	-1.14359	-1.09111	-0.990888	-0.864243	-1.19109	-1.5775	-1.34189	-1.52442	-1.2026	-0.865841	-1.06271	-1.11192	-0.805855	-0.700632	-1.42712	-1.18598	-1.21778	-1.39853	-0.351689	-1.26151	-0.751973	-1.07416	-1.17403	-1.09835	-0.879648	-0.988694	-1.08728	-1.20625	-1.58711	-0.773456	-1.4326	-0.939923	-1.12479	-0.966855	-0.393728	-1.20375	-0.872928	-1.23421	-0.90297	-1.53989	-0.685785	-1.34115	-1.2114	-1.19983	-1.21622	-1.25144	-1.41573
YPL265W	-1.27958	-1.63369	-1.49154	-1.4944	-0.836493	-0.711931	-0.695959	-1.65853	-1.52543	-1.18171	-0.904802	-1.39865	-0.953969	-1.10342	-0.920446	-1.42658	-1.48025	-1.10998	-0.735873	-1.15205	-1.11721	-1.53106	-1.41231	-1.50513	-0.524915	-1.05831	-1.46104	-1.92544	-1.59232	-1.5392	-1.365	-1.22433	-1.30854	-1.86983	-1.41679	-1.20539	-1.11639	-0.992572	-1.63812	-0.790942	-1.05251	-0.836601	-1.45998	-0.973828	-1.23125	-0.920228	-1.25281	-0.704961	-1.29009
YGL195W	-0.461744	-1.1672	-0.295848	-1.12827	-1.07475	-0.931341	-1.16824	-1.24101	-1.27725	-1.21857	-0.803122	-1.38579	-1.09453	-1.02112	-1.20775	-1.10355	-1.10303	-1.05958	-1.0135	-0.44132	-1.04221	0.00601481	-1.05092	-1.19168	-1.42793	-1.41742	-1.48489	-0.101106	-0.988107	-1.12844	-0.655174	-0.934324	-0.863583	-0.760631	-0.44555	-1.28899	-0.265314	-1.09839	0.0914795	-1.61406	-1.05934	-1.2374	-1.2248	-1.12561	-0.746922	-0.732977	-1.18492	-1.3876	-0.84193
YDR313C	-1.23381	-1.40709	-1.09964	-0.852637	-1.19742	-1.20806	-1.14711	-1.29985	-1.67804	-1.17874	-0.81394	-0.727743	-1.21351	-1.02511	-1.4122	-0.398797	-1.25619	-1.11532	-1.65492	-1.56325	-1.25615	-1.0819	-0.28926	-1.48391	-1.38979	-1.35646	-1.1923	-1.10724	-1.25022	-1.56429	-1.15069	-1.22496	-1.30187	-0.443538	-1.09195	-0.675741	-1.01294	-1.22104	-1.19123	-1.12934	-0.988508	-0.91542	-1.41018	-1.38833	-1.44243	-1.46615	-1.16227	-0.845321	-1.28172
YIL016W	-0.790173	-1.75947	-1.02573	-0.924681	-1.0373	-0.965618	-1.32268	-1.408	-1.55873	-0.543071	-1.22579	-1.43804	-1.37167	-1.11537	-1.16765	-1.10707	-1.48345	-1.15138	-1.13326	-1.07691	-1.06037	-0.872983	-1.06007	-1.14967	-0.426559	-1.01766	-1.04101	-0.915414	-1.52425	-1.4485	-0.925538	-1.52597	-0.958548	-1.78892	-0.946743	-1.01051	-1.04023	-1.43787	-0.857113	-1.01238	-1.41482	-1.13923	-1.16495	-1.12272	-1.05487	-1.50533	-0.952379	-1.04911	-0.93723
YOR048C	-0.23789	-0.682979	-0.264319	-1.09409	-1.21847	-1.21171	-1.26739	-1.23079	-1.06704	-0.861441	-1.23018	-0.547001	-1.52422	-1.21742	-0.883292	-1.36322	-1.18014	-0.922099	-1.23624	-1.20258	-1.32977	-0.172272	-0.960212	-1.37688	-1.24977	-1.20178	-1.1365	-0.213439	-0.820538	-1.01341	-1.26978	-1.31262	-1.29374	-0.684113	-0.243228	-0.826649	-0.599222	-1.14139	0.0188175	-1.70781	-1.02096	-1.3791	-1.00099	-1.29118	-0.988519	-1.6051	-0.552971	-1.42202	-1.27142
YJR096W	-2.11153	-1.39476	-1.86903	-0.85146	-0.74976	-1.25065	-0.422743	-0.764686	-1.52897	0.170142	-0.214684	-1.28238	-0.587289	-1.0619	-1.12542	-0.93701	-1.41614	-0.946825	-0.880934	-1.88386	-1.25032	-1.99445	-1.11051	-1.29332	-1.22241	-1.13293	-1.44397	-1.59685	-1.05125	-1.16726	-1.17829	-1.39639	-1.19072	-0.745794	-1.88849	-1.40003	-1.2473	-1.49606	-2.05915	-0.66552	-1.61337	-0.871904	-1.74165	-1.39685	-1.50606	-1.38917	-0.760322	-1.52266	-1.17353
YOR025W	-0.851289	-0.879912	-0.98328	-1.54067	-1.04732	-1.06914	-1.14466	-1.24139	-1.28254	-1.25765	-0.993956	-1.04321	-1.03795	-1.09824	-0.725881	-0.889841	-0.920016	-1.09034	-1.03791	-1.57999	-1.11339	-1.27581	-0.444461	-0.983295	-0.991442	-1.16802	-1.27855	-1.00038	-1.24346	-0.889072	-0.211581	-0.937041	-1.34738	-0.97018	-1.07033	-1.05247	-1.17455	-1.55673	-1.05136	-0.82636	-1.02976	-1.43557	-1.4617	-0.397806	-0.210104	-1.15559	-0.784084	-1.2482	-1.32713
YML008C	-1.21596	-0.730561	-1.34868	-1.18518	-1.18272	-1.13237	-0.881566	-1.16553	-1.32642	-1.07739	-1.68537	-1.07115	-1.16484	-0.829846	-0.843476	-1.18199	-1.50573	-1.05574	-0.627171	-1.04005	-1.44813	-1.27854	-1.27425	-1.14935	1.47697	-1.17125	-1.06697	-1.50183	-1.18485	-1.33016	-1.20907	-1.11669	-1.39282	-1.22879	-1.2758	-1.40759	-1.62085	-1.05586	-1.0387	-1.03006	-1.04873	-1.22916	-1.74941	-1.29819	-1.72947	-1.68493	-1.05047	-1.27299	-1.37286
YBR288C	-0.767331	-0.670265	-0.817485	-0.769421	-1.26281	-1.39906	-1.0107	-1.69603	-1.47324	-1.33534	-0.845336	-0.471691	-1.26132	-1.14268	-1.11178	-1.39792	-1.59222	-1.16522	-1.10988	-1.24441	-1.12348	-0.660854	-0.755624	-1.27523	-1.12086	-1.03123	-1.04763	-0.74878	-0.770705	-1.16605	-1.12101	-1.36832	-1.02902	-1.28282	-0.917129	-1.12852	-1.02413	-1.43531	-0.527382	-1.30285	-1.39388	-1.1508	-1.45737	-1.55684	-0.663701	-1.00356	-1.08531	-1.39534	-1.00972
YBL013W	-0.767333	-1.37184	-1.03245	-1.06005	-1.04037	-1.12163	-1.14949	-0.630782	-1.38955	-1.11139	-1.18226	-1.17759	-1.34637	-1.19082	-0.937726	-1.263	-1.28602	-1.48408	-1.13566	-1.13911	-0.474177	-0.54938	-0.798498	-1.43416	-1.07993	-1.33261	-1.37636	-1.10948	-1.30941	-1.30508	-0.567718	-1.42996	-1.24484	-1.19974	-0.985864	-1.16664	-1.15238	-1.1232	-0.459868	-0.831395	-1.03354	-1.04064	-1.44453	-1.12064	-1.31964	-1.18752	-1.28686	-1.18758	-1.22033
YOL144W	-1.20758	-0.827904	-1.35613	-1.35646	-1.60536	-1.67884	-1.33667	-1.70456	-0.911592	-1.32521	-1.50974	-1.30699	-1.45406	-1.4836	-1.11736	-0.971625	-1.09879	-1.39218	-1.00258	-1.20149	-1.07356	-1.23971	-1.01726	-1.11364	-1.53316	-0.914219	-1.32395	-1.10333	-0.666243	-1.0694	-1.32835	-0.769075	-1.31175	-1.11869	-1.36641	-1.15705	-0.623655	-0.93763	-0.922252	-1.31623	-1.23929	-1.39848	0.222208	-1.3263	-0.870995	-1.61289	-1.34211	-1.41657	-1.29021
YDR470C	-1.22841	-1.02362	-1.46932	-0.927453	-0.616384	-0.697643	-0.598118	-1.00149	-1.43908	-1.17196	-1.31391	-1.61289	-1.09322	-0.755575	-1.13808	-1.12315	-0.798713	-0.945907	-1.08708	-0.66728	-1.05561	-1.80717	-0.699189	-1.28972	-0.90508	-1.41524	-1.504	-1.46845	-1.06363	-1.27112	-1.06196	-0.927051	-1.44125	-1.37316	-1.5269	-1.09837	-1.13758	-1.03972	-1.50386	-0.931381	-1.0879	-1.33932	-1.14319	-1.13469	-1.48936	-0.265907	-1.06649	-1.00428	-1.4231
YJR019C	-1.26411	-0.936626	-1.65283	-1.33825	-0.845236	-1.00912	-0.420981	-0.885804	-1.27757	-0.959354	-0.853393	-1.15958	-0.716303	-1.17186	-1.13361	-1.36443	-1.11069	-1.20547	-0.953199	-1.07439	-1.14735	-1.75057	-0.763582	-1.28253	-1.29755	-1.04801	-1.53341	-1.82868	-1.1681	-1.03114	-1.0041	-1.20361	-1.24317	-0.938621	-1.60003	-0.71255	-0.847037	-0.626304	-1.38282	-1.08387	-1.17042	-1.11365	-1.30603	-1.11992	-1.28934	-0.423297	-1.10966	-1.1825	-1.22438
YML043C	-0.147159	-1.25924	-1.00946	-0.984557	-1.72984	-1.63509	-0.996976	-1.62823	-0.772092	-0.984784	-0.870601	-0.739859	-1.28417	-0.965902	-1.17783	-1.22197	-1.30843	-1.26411	-1.10195	-1.50004	-0.829274	-0.550815	-0.597523	-1.46478	-1.19471	-0.914757	-1.49707	-1.08071	-1.05671	-1.18982	-0.965223	-0.976992	-1.36797	-0.562424	-0.974102	-1.19065	-0.701781	-1.11471	0.113865	-1.48667	-1.27175	-1.12124	-0.813537	-1.24086	-0.929513	-1.62647	-0.675628	-1.33606	-1.35134
YJR140C	-0.864346	-0.746438	-1.21233	-1.30455	-1.176	-1.28958	-1.65354	-1.69558	-1.30083	-1.00278	-1.34498	-0.997151	-1.17066	-1.31039	-1.09715	-0.958453	-1.21089	-1.00316	-1.04176	-1.60185	-1.22034	-1.2233	-0.88896	-1.31066	-0.492716	-1.20584	-1.20877	-1.05382	-1.22634	-1.15243	-0.793432	-1.12299	-1.10374	-1.39622	-1.20296	-1.30966	-1.31798	-1.29474	-0.788401	-0.851748	-1.17478	-1.27288	-0.524569	-1.58797	-0.947591	-1.09542	-1.11631	-1.39088	-1.08515
YNL267W	-0.684173	-0.337325	-0.941171	-1.27722	-0.919609	-0.931902	-1.21643	-1.36962	-1.46821	-1.27756	-1.2242	-1.05393	-1.23269	-1.11187	-0.760365	-1.10655	-1.16658	-0.851879	-1.18724	-1.36488	-1.31476	-0.997044	-0.948021	-1.29735	-1.26199	-1.10314	-1.19308	-0.953226	-0.705471	-0.935073	-1.04778	-0.474758	-1.00372	-1.05198	-1.00033	-1.26278	-0.76115	-1.25323	-0.463887	-1.39844	-0.572964	-1.04958	-1.40692	-1.32315	-1.07823	-1.11432	-1.08319	-1.06789	-0.987828
YPL085W	-0.582059	-0.808093	-1.08452	-1.35776	-0.889131	-1.05983	-1.24366	-1.11859	-1.46732	-0.993803	-1.06487	-0.42755	-1.5652	-1.33603	-1.53467	-0.652116	-1.36073	-0.831937	-0.843551	-1.21839	-0.98786	-1.06411	-1.0762	-1.0513	-0.871016	-1.14931	-1.06111	-0.957265	-1.48499	-0.924635	-0.742376	-0.765459	-0.985485	-1.14363	-1.06688	-0.914224	-0.897884	-0.934749	-0.0777309	-1.17137	-0.573764	-1.04394	-1.20356	-0.924614	-0.948835	-0.92981	-0.69496	-0.694348	-0.965524
YAR008W	-0.913795	-0.850029	-1.16455	-0.446216	-1.42399	-1.25475	-1.41908	-1.56248	-1.52697	-1.06138	-1.50332	-1.41182	-1.32869	-1.19809	-0.897987	-0.545439	-1.43976	-0.91112	-1.48039	-1.38686	-0.927314	-0.786791	-0.323741	-1.41114	-1.18419	-1.60409	-0.866359	-1.08364	-0.6816	-1.35623	-0.215088	-1.073	-1.19432	-1.77242	-1.31748	-1.05049	-1.45077	-1.40291	-0.444306	-1.2806	-1.1006	-1.12963	-1.05764	-1.03585	-1.25956	-1.20047	-0.970013	-1.17684	-1.17363
YHR216W	-0.918428	-1.43382	-1.42794	-1.60307	-1.12646	-0.975707	-1.2757	-1.3922	-1.66128	-1.41434	-0.649174	-1.21187	-1.17165	-1.35859	-1.14402	-1.22762	-1.43724	-1.33519	-1.12652	-0.393837	-1.26524	-1.23316	-0.801059	0.471422	-1.45733	-1.14966	-1.37118	-1.51832	-1.35568	-1.20223	-1.20299	-1.00651	-1.12255	-1.71715	-1.4737	-1.03982	-1.09811	-0.557862	-0.930288	-1.05311	-1.25825	-1.05902	-1.12265	-1.09986	-0.934002	-1.2037	-1.53089	-1.24671	-1.10454
YOL115W	-0.673107	-0.86911	-1.02344	-0.739571	-1.24417	-1.26534	-1.3866	-1.15659	-1.47573	-1.26457	-1.17865	-1.14092	-1.16023	-1.11798	-0.943431	-0.807754	-1.3554	-1.32832	-1.26552	-0.897239	-1.21294	-1.20575	-1.18901	-1.27025	-1.22144	-0.761962	-1.28016	-1.1156	-1.65672	-0.803499	-0.945654	-1.1842	-1.18566	-0.820645	-1.04616	-1.02637	-1.1713	-1.08555	-0.73727	-1.59701	-1.28088	-1.34948	-1.06034	-1.29983	-1.03679	-1.2646	-1.46285	-1.18534	-1.16998
YFL002C	-0.684794	-0.764327	-0.861567	-0.997485	-1.27041	-1.30571	-1.02053	-1.38407	0.14731	-1.39167	-0.835757	-0.346343	-1.03447	-1.43094	-0.946425	-0.629209	-1.41866	-1.5263	-1.10568	-1.30715	-1.2199	-1.25833	-0.97833	-1.29836	-1.15087	-0.932788	-0.746838	-0.453519	-0.789764	-1.09658	-1.40633	-0.787524	-1.38125	-0.781501	-0.922512	-0.853093	-0.714724	-1.38176	-0.446053	-1.41371	-1.29387	-1.54396	-0.659417	-1.24783	-1.16887	-1.30074	-1.12282	-1.33614	-1.3614
YDL108W	-0.81587	-1.35202	-0.785305	-0.79687	-1.57701	-1.41236	-1.23907	-1.22562	-1.19038	-1.54733	-1.36855	-1.16854	-1.42611	-1.0661	-0.820822	-0.595752	-0.887467	-1.30956	-0.449532	-1.15353	-1.26277	-1.30678	-0.981438	-1.23984	-0.818429	-1.37648	-1.35608	-1.02105	-1.43102	-0.841764	-0.819491	-1.07157	-1.42631	-1.0879	-1.0537	-0.933986	-0.670655	-0.68014	-1.05747	-1.31114	-1.30532	-1.09989	-0.873222	-1.23564	-0.918193	-1.56422	-1.38059	-1.29792	-1.405
YER171W	-0.694522	-1.10962	-0.968677	-1.0533	-1.65083	-1.62491	-1.48731	-1.39367	-1.31967	-1.32286	-1.37051	-1.0987	-1.21538	-1.24948	-1.16467	-0.882654	-0.951843	-1.08412	-1.03817	-1.17956	-1.24619	-0.917079	-0.815952	-1.37483	-1.63742	-1.08371	-1.32596	-0.853105	-0.942766	-0.832578	-1.60821	-1.03554	-1.44921	-0.724421	-0.985139	-0.991799	-0.412733	-0.685045	-0.582354	-1.50328	-0.797039	-1.00219	-1.12492	-1.66604	-1.02169	-1.18867	-1.13271	-1.59266	-1.42944
YOL149W	-0.877919	-0.872635	-0.915679	-0.647216	-1.1149	-0.90388	-1.52481	-1.8541	-1.37805	-1.11154	-1.40194	-1.51314	-1.38085	-1.22517	-1.10517	-0.809939	-1.49256	-1.18805	-1.50949	-1.39229	-0.947091	-0.908783	-0.916967	-1.26906	-1.46491	-1.16129	-0.730496	-1.03299	-0.99859	-1.24219	-1.10417	-0.859164	-1.55367	-1.40111	-0.932185	-0.723187	-0.901664	-1.67814	-0.919377	-1.5497	-0.870016	-1.33779	-1.23396	-0.577471	-1.06469	-0.909545	-1.09716	-1.12743	-1.53274
YBR196C	-1.09329	-0.938225	-1.53415	-1.52831	-0.692735	-0.68278	-1.26162	-1.2719	-1.25206	-1.47188	0.690038	-1.03315	-0.117341	-1.19511	-1.00806	-0.980714	-1.4013	-0.971546	-0.857922	-1.02496	-1.80558	-1.14459	-1.03823	-1.19688	-1.39135	-1.14691	-0.834094	-1.4252	-0.972238	-0.996618	-1.06864	-1.37848	-1.14453	-1.19067	-1.57278	-1.58127	-1.30086	-0.690933	-0.903682	-1.10767	-1.48573	-1.362	-1.36236	-1.0897	-1.38626	-1.3558	-0.879114	-0.777366	-1.12476
YNL111C	-0.924411	-1.08304	-1.28419	-1.12925	-1.01178	-0.985264	-0.80603	-1.84216	-1.60273	-0.885116	-1.80121	-0.627952	-1.52043	-1.03523	-1.16993	-0.810495	-1.31764	-0.891589	-0.627132	-0.977863	-1.05817	-1.48055	-1.2749	-1.18959	0.909976	-1.32347	-0.639212	-1.39354	-1.17178	-1.32505	-1.12834	-1.22676	-1.17924	-1.46789	-1.16817	-1.37344	-1.38794	-0.693959	-1.05828	-1.04038	-1.22758	-1.06858	-1.22885	-0.988284	-1.32001	-1.51769	-1.17238	-0.967028	-1.15928
YKL019W	-0.84009	-1.30769	-1.26328	-1.25617	-0.722614	-0.7771	-1.23235	-1.25279	-1.30771	-1.04039	-0.530913	-0.81563	-1.03987	-1.85642	-1.1066	-1.17444	-1.27624	-1.20599	-0.875365	-1.4376	-1.1469	-1.13962	-1.09055	-1.21525	-1.16502	-1.45262	-1.13789	-1.57876	-1.01178	-1.30098	-1.06303	-1.35703	-0.937906	-1.48811	-1.21703	-0.752849	-0.91527	-0.43344	-0.919783	-0.971221	-0.684329	-1.10948	-1.00539	-1.58327	-0.922898	-1.35588	-1.38094	-1.34378	-0.914781
YOR313C	-1.33777	-0.997606	-1.35	-1.27366	-1.72041	-1.54521	-1.71197	-1.492	-1.39925	-1.16128	-1.17712	-1.71847	-1.27487	-1.35659	-1.32682	-1.50081	-1.27763	-1.45136	-1.1855	-1.4726	-0.797747	-1.02811	-0.602148	-1.49809	-1.25931	-1.13681	-0.889771	-1.2673	-1.08362	-0.820982	-0.260844	-1.5109	-0.646878	-1.05513	-1.28597	-0.584717	-1.05026	-1.62147	-0.990858	-1.42446	-1.23092	-0.974412	-1.27942	-1.09867	-1.18828	-1.1877	-1.33407	-1.38017	-0.630687
YBL040C	-1.50243	-0.723553	-1.41027	-0.905422	-0.503669	-0.901418	-0.103785	-0.731254	-1.31093	-1.19424	-0.901088	-1.81844	-0.914453	-0.908085	-0.535347	-1.17549	-1.54764	-1.35617	-0.827946	-1.76902	-0.945904	-0.951477	-1.26711	-1.17463	-1.20564	-1.5355	-0.594536	-1.11067	-0.781597	-1.03637	-1.27835	-1.41696	-1.10647	-1.14537	-1.446	-1.01762	-1.34818	-1.0128	-1.00282	-1.5132	-1.49414	-0.949932	-1.53261	-1.4923	-1.6091	-0.877059	-1.25413	-1.46027	-1.08636
YDR292C	-0.274981	-0.88751	-0.497924	-1.43604	-1.25308	-1.17083	-1.05611	-1.95705	-1.34252	-0.622068	-1.51053	-0.844369	-1.44705	-0.993653	-1.2632	-0.970704	-1.31779	-1.10252	-1.06676	-1.24234	-1.01959	-0.601504	-1.24414	-1.27051	-1.06697	-1.27197	-0.580545	-0.282498	-0.806292	-1.32167	-1.25185	-0.963825	-1.43179	-0.896562	-0.491167	-1.10707	-0.848797	-1.32003	-0.0644303	-1.5019	-1.10965	-1.55197	-0.783792	-1.09005	-0.549255	-1.06286	-1.31433	-1.3451	-1.41263
YDR046C	-0.786204	-1.52072	-1.25964	-1.89911	-0.770476	-0.93945	-1.89017	-1.84792	-1.60284	-1.19451	-1.24717	-1.08043	-1.3648	-1.12807	-1.32748	-1.33361	-1.21852	-1.00213	-0.91793	-0.815225	-1.1087	-1.62203	-1.136	-1.19636	-0.91579	-1.26129	-1.33215	-1.26441	-1.72032	-1.20014	-1.32614	-1.24942	-0.974565	-1.71973	-1.33864	-0.984604	-1.3254	-0.573749	-1.00556	-0.730571	-1.40212	-0.717923	-0.908571	-1.17478	-1.11241	-0.792078	-1.14543	-0.922088	-0.959502
YGL078C	-0.611037	-1.13412	-1.06899	-1.58673	-1.30621	-1.46282	-1.45378	-1.92072	-0.224797	-1.5135	-1.26956	-1.01907	-1.43194	-1.49728	-1.5329	-1.30535	-1.11063	-1.2532	-0.98711	-0.982132	-1.54381	-1.33858	-1.14256	-1.25187	-1.95269	-0.975417	-1.0331	-0.419166	-1.20202	-1.14272	-1.1624	-1.24925	-1.14332	-1.46867	-1.11423	-0.893942	-0.415248	-1.22056	-0.417171	-1.38197	-1.32907	-1.26778	0.330886	-1.26459	-0.677372	-1.27465	-1.22823	-1.24767	-1.1219
YDL055C	-0.995118	-0.777851	-1.44428	-1.73798	-1.03089	-1.03013	-1.71037	-1.54805	-1.49943	-1.0447	-1.15758	-1.21696	-1.27286	-1.12112	-1.22228	-1.22389	-1.56714	-0.931206	-0.973074	-1.23429	-1.31627	-1.37499	-0.970195	-1.18939	-1.30522	-0.739325	-0.578907	-1.31576	-1.15559	-1.22988	-1.31386	-1.30803	-1.38828	-1.61615	-1.54285	-1.35427	-1.33202	-1.64255	-0.981613	-1.19827	-1.01857	-1.52197	-1.07309	-0.779002	-1.26845	-0.938321	-0.693596	-1.25245	-1.36901
YBR180W	-1.13069	-1.10042	-1.30094	-1.52937	-0.964651	-1.11299	-0.400685	-0.883383	-1.47815	-0.843611	-1.20859	-1.34065	-1.22067	-1.15581	-1.13637	-1.1836	-0.730324	-0.857378	-0.992721	-0.755465	-1.43988	-1.45867	-0.775719	-1.4749	-1.08713	-1.44394	-1.26774	-1.2578	-1.07872	-1.1468	-0.94764	-0.898663	-1.28281	-0.971599	-1.43023	-0.721184	-1.08401	-1.07893	-0.984824	-0.861545	-1.28246	-0.884168	-1.02272	-1.11936	-1.58534	-0.692895	-1.00139	-1.14574	-1.26314
YOR213C	-0.734628	-0.934111	-1.35017	-1.47575	-1.35504	-1.47884	-1.06413	-0.81471	-1.10085	-1.19143	-1.36994	-0.406414	-1.28673	-1.25061	-1.25803	-1.08293	-1.14568	-1.03296	-0.750456	-1.5798	-1.13993	-1.80959	-0.831408	-1.36963	-1.28611	-1.17359	-1.1601	-1.25728	-0.798885	-1.17195	-1.64829	-1.08534	-1.31957	-0.82522	-1.4064	-0.870255	-1.21253	-0.862815	-0.786735	-1.25877	-1.67023	-0.671948	-0.724282	-1.48772	-1.82176	-1.14438	-1.23248	-1.14319	-1.30275
YDL076C	-0.769643	-1.11439	-1.02089	-1.66809	-1.43945	-1.45175	-0.769312	-0.967566	-1.48289	-0.343251	-1.46762	-0.844972	-1.38053	-0.960307	-0.936289	-0.930412	-0.838945	-1.00687	-1.22595	-1.53164	-1.06522	-1.48704	-0.627715	-1.56471	-0.82022	-1.11903	-1.13085	-0.908456	-1.02206	-1.07678	-0.838733	-1.0923	-1.43107	-0.885451	-1.09565	-0.778737	-1.77751	-1.26987	-0.860828	-0.829005	-1.29682	-1.46255	-1.27464	-0.949779	-1.21804	-1.17181	-0.894336	-1.25893	-1.41202
YNL110C	-0.806704	-1.4223	-1.21063	-1.1805	-1.62398	-1.58296	-1.29345	-1.64722	0.19824	-1.42866	-1.33267	-0.869096	-1.44894	-1.32193	-1.07102	-1.08194	-1.23873	-1.33157	-1.40519	-1.30519	-0.96037	-1.15008	-1.04933	-1.33386	-1.3018	-0.859828	-1.29738	-0.907538	-1.12355	-0.966708	-1.09284	-1.06673	-1.32113	-1.10648	-1.14996	-1.25067	-0.732662	-1.27139	-0.714041	-1.45901	-1.23891	-1.64905	0.232409	-1.35984	-0.80872	-1.60811	-1.27892	-1.40932	-1.29972
YDR148C	-1.31819	-1.27482	-1.17762	-1.01706	-0.921519	-0.999574	-1.30491	-1.42753	-1.44933	-1.05927	-1.31732	-1.50007	-1.29684	-1.05025	-1.47993	-0.499911	-1.08711	-1.34266	-1.26209	-0.979167	-0.949871	-1.25532	-1.08315	-1.26177	-1.0651	-1.17694	-1.38955	-1.23108	-1.1604	-1.4465	-1.3164	-1.40476	-1.40553	-1.28282	-1.24244	-0.811943	-1.12406	-1.23387	-1.4558	-0.80619	-1.33868	-1.21716	-1.03632	-0.872074	-1.22246	-1.30426	-1.23869	-0.893959	-1.38613
YNL272C	-0.942412	-0.234432	-1.2086	-1.21576	-1.19926	-1.13641	-1.1564	-1.063	-1.26285	-1.29765	-0.826451	-1.11168	-1.08904	-0.811284	-1.14122	-1.29893	-1.35544	-1.20537	-0.672546	-0.88806	-1.05976	-1.10825	-1.31103	-1.57123	-1.07874	-1.1505	-1.17272	-1.15933	-0.809684	-0.990936	-0.730455	-1.132	-1.12322	-0.766539	-1.24814	-0.908563	-1.19692	-1.27917	-0.815154	-1.67722	-0.831218	-1.58883	-1.27269	-1.17608	-1.17122	-1.26677	-1.1257	-0.541388	-1.10173
YDR315C	-1.84274	-0.898999	-1.81056	-0.860367	-0.819152	-1.0112	-0.0952131	-0.605317	-1.41456	-0.723154	-1.18624	-1.32415	-0.867497	-0.490757	-1.05998	-1.24412	-1.19615	-1.14863	-0.982861	-1.10698	-0.984621	-2.15627	-1.24247	-1.39937	-1.43808	-0.874704	-1.79114	-1.59116	-1.14739	-0.903102	-1.34548	-1.3727	-1.52996	-0.497515	-1.82004	-1.21541	-1.47312	-0.777072	-1.73181	-1.17772	-1.44973	-1.09779	-1.50968	-1.13058	-1.80327	-0.994453	-1.14955	-1.40364	-1.51375
YHR007C	-1.54397	-1.14253	-1.57275	-1.25969	-0.667275	-0.848347	-0.939487	-1.00458	-1.29461	-1.20252	-1.4249	-0.829585	-1.28013	-1.22391	-1.0401	-1.14786	-1.32952	-0.963499	-1.16132	-1.59441	-1.26879	-1.63106	-1.33302	-1.22482	0.387883	-1.51673	-1.15131	-1.61254	-1.09323	-1.20671	-0.981014	-1.54489	-1.16812	-1.23534	-1.62308	-1.34076	-1.57868	-0.69384	-1.34596	-0.572627	-1.1699	-0.925368	-1.48016	-1.34677	-1.68058	-1.39136	-0.852235	-1.48299	-1.15169
YGL093W	-1.18926	-0.269352	-1.21678	-0.70128	-1.37717	-1.31919	-1.65654	-1.38659	-1.51973	-1.23798	-1.25859	-1.2388	-1.3586	-1.24768	-1.21719	-1.18482	-1.52985	-1.29532	-1.42829	-1.58211	-0.822802	-0.420967	-0.0392695	-1.52877	-1.11254	-1.40493	-1.34444	-1.1593	-1.16028	-1.23659	0.437568	-0.964264	-1.23888	-1.3487	-1.23115	-1.18595	-1.32375	-1.42435	-0.639492	-1.12764	-1.19578	-1.33146	-1.44879	-0.965609	-0.889616	-0.986981	-1.03422	-1.25799	-1.21779
YER145C	-0.917738	-1.08561	-1.05476	-1.42037	-1.30574	-1.20274	-1.99488	-1.78718	-1.3152	-1.2744	-1.26163	-1.31033	-1.20018	-1.21537	-0.919656	-1.47852	-1.47826	-1.05843	-1.54396	-1.0952	-1.20142	-1.19595	-1.07978	-1.51928	-0.493534	-1.10801	-1.05678	-1.15471	-1.2445	-1.20535	-1.01718	-1.41529	-1.12597	-1.48805	-1.07067	-1.4534	-1.58743	-1.36418	-1.08972	-1.16753	-1.58127	-1.11902	-1.119	-1.03775	-1.28315	-1.1252	-1.1666	-1.04656	-1.1075
YER107C	-0.721784	-1.32407	-0.967515	-0.527034	-1.49728	-1.53065	-1.42586	-1.20103	-1.44796	-0.688901	-1.27076	-1.58147	-1.08909	-1.32806	-1.20628	-1.14359	-1.0624	-1.482	-1.16345	-1.1598	-0.890394	-0.639486	-1.18374	-1.45807	-1.17551	-0.893284	-1.31272	-1.1129	-1.01729	-1.36403	-1.04765	-1.28589	-1.60475	-1.26163	-0.949843	-0.786429	-1.01599	-1.18471	-0.603536	-1.34659	-1.14655	-1.32015	-1.2084	-1.35393	-1.33697	-1.14659	-0.800403	-1.46309	-1.58532
YIL156W	-0.829894	-0.809786	-1.48459	-1.20104	-0.662741	-0.871489	-0.915062	-1.26803	-1.31313	-1.40101	-0.686212	-0.148594	-1.10364	-1.01045	-1.12108	-0.288189	-1.2869	-0.392616	-0.806643	-0.867711	-1.59172	-1.80961	-1.02387	-0.947062	-0.929144	-1.17303	-1.1126	-1.47058	-1.32279	-0.816142	-1.16671	-0.395672	-0.757883	-0.987756	-1.55239	-1.74488	-1.25566	-1.26682	-0.903279	-1.19575	-1.3935	-1.18476	-1.34535	-1.06375	-1.45383	-0.943773	-0.455658	-0.642763	-0.738881
YLR135W	-0.736398	-0.912035	-1.12662	-0.35745	-0.860162	-0.744397	-0.774862	-0.855435	-1.40618	-0.738722	-1.17557	-0.957959	-1.20585	-1.06916	-0.999647	-0.960864	-1.3049	-0.512425	-1.11219	-1.18731	-1.19467	-1.04435	-1.27445	-1.2588	-1.2466	-0.945305	-1.0686	-0.982786	-1.0582	-0.4767	-1.26201	-1.37488	-1.18796	-1.19764	-1.14794	-0.995151	-0.70112	-1.20185	-0.591723	-1.20046	-1.23597	-1.17226	-1.27574	-1.33138	-1.48584	-1.07498	-0.516202	-1.32305	-1.16742
YBR279W	-0.47189	-1.35682	-1.17002	-1.22267	-1.08759	-1.19215	-0.286245	-1.39353	-1.37196	-1.04359	-1.08123	-0.336933	-1.11273	-1.0485	-0.555545	-0.714496	-1.3082	-1.10884	-1.13582	-1.25835	-0.793925	-0.617801	-1.04414	-1.31335	-1.10978	-1.17315	-1.32196	-0.913752	-1.03457	-1.07946	-1.34286	-0.858062	-1.14684	-0.838289	-1.08893	-1.27799	-1.21829	-1.26374	-0.217043	-1.46546	-1.27047	-1.11986	-1.22745	-1.03701	-1.26298	-1.72864	-1.19786	-0.952564	-1.12478
YJR010C-A	-1.13499	-0.570612	-1.23699	-1.44413	-0.534601	-0.638637	-1.07519	-1.03446	-1.44166	-0.252313	-0.859094	-1.32735	-1.03781	-0.1894	-0.463145	-1.34254	-1.30715	-1.13935	-1.02454	-0.94729	-1.24279	-1.38545	-1.63196	-1.16282	-1.1275	-1.1645	-1.08343	-1.06257	-0.916587	-0.978155	-1.40674	-1.13541	-1.30502	-1.03716	-1.33412	-0.903665	-0.929282	-1.17683	-1.03232	-1.15978	-1.02592	-1.10072	-1.44331	-1.18984	-1.55366	-1.00972	-1.23445	-1.36902	-1.28747
YJR077C	-1.08708	-0.944309	-1.45791	-1.40358	-1.11339	-1.31719	-1.90053	-1.05835	-1.34558	-0.894066	-1.28374	-1.21431	-1.358	-1.29297	-1.33114	-1.29017	-1.32195	-0.179494	0.291834	-1.36837	-1.20065	-1.34196	-1.24743	0.337951	-1.12224	-1.22143	-1.24144	-1.43362	-1.01215	-0.909567	-1.12712	-1.48376	-1.1055	-1.25553	-1.47073	-1.22357	-0.975101	-1.44041	-0.948118	-1.03611	-1.35264	-1.45391	-1.51915	-1.16337	-1.34742	-1.2326	-0.128389	-1.10101	-1.08432
YLR274W	-0.98168	-0.941464	-1.06148	-1.0638	-1.50769	-1.24767	-0.929559	-0.690438	-1.40833	-1.34259	-1.52922	-1.04871	-1.08546	-1.18374	-1.32015	-1.4376	-0.229979	-1.03235	-0.937534	-0.903154	-0.992267	-1.09055	-0.807954	-1.5372	-1.47078	-1.35876	-1.33019	-1.05051	-1.07813	-1.176	-1.3962	-1.54107	-0.842205	-1.11875	-1.02028	-1.091	-1.04208	-1.18483	-0.971947	-1.25382	-0.814814	-1.33242	-1.18343	-1.58252	-0.940078	-1.21842	-1.26518	-1.10285	-0.821582
YKL125W	-0.617678	-0.780742	-1.20432	-0.901135	-0.931424	-0.988622	-1.64604	-1.38317	-0.469698	-1.22216	-0.89166	-0.822758	-1.07935	-1.40359	-1.17862	-1.42009	-1.24379	-1.27655	-1.06176	-1.40844	-1.13974	-0.955739	-1.2961	-1.3267	-0.923343	-1.32363	-1.3481	-1.12543	-0.488661	-1.00498	-0.8812	-1.54798	-1.38301	-0.736559	-1.14071	-0.936763	-0.840125	-0.627315	-0.391821	-1.56892	-0.673493	-1.54989	-0.944609	-1.49351	-1.45016	-1.38665	-1.2232	-1.48264	-1.36166
YOL130W	-0.673569	-1.53888	-0.838666	-1.05244	-2.00813	-1.81241	-2.01447	-2.01155	-1.23334	-0.686672	-0.686302	-0.898721	-1.21905	-1.12006	-1.35099	-1.6881	-1.31973	-1.03056	-1.28304	-1.31221	-1.03451	-0.850954	-0.857399	-1.4377	-0.947582	-0.852507	-1.27756	-0.872995	-1.59189	-0.926921	-0.635949	-1.38752	-0.881808	-1.1364	-0.906548	-1.14317	-0.472765	-1.32689	-0.574811	-1.4321	-1.21275	-0.578194	-1.17262	-1.31922	-0.851593	-1.23133	-0.924043	-1.38289	-0.8616
YER028C	-0.906695	-0.990665	-0.979928	-0.653795	-1.5405	-1.5541	-1.75615	-1.49331	-1.37985	-1.36607	-0.478267	-0.982742	-0.716112	-1.14515	-1.5404	-1.00665	-1.29174	-1.41738	-1.60202	-1.35561	-0.932986	-1.22328	-0.982623	-1.65513	-1.11422	-1.26634	-1.48376	-1.02218	-1.10584	-1.00178	-0.573242	-1.62868	-0.722235	-0.947356	-1.06832	-0.909545	-1.20462	-0.862221	-1.06597	-1.18963	-1.39608	-0.764137	-1.42219	-1.1662	-1.01242	-1.23351	-1.34262	-1.31087	-0.700351
YNL066W	-0.860834	-1.45922	-1.15834	-1.78865	-0.761958	-0.563571	-1.43593	-1.36591	-1.37407	-1.30908	-1.46025	-0.662505	-1.49857	-0.979667	-1.25067	-1.22841	-1.23969	-0.838813	-1.40518	-0.996913	-1.28278	-1.2002	-0.894848	-0.990781	-0.968875	-1.06345	-1.3458	-1.06107	-1.36218	-1.00975	-1.357	-1.04233	-1.26164	-1.38793	-1.13967	-1.42653	-0.677571	-1.31874	-0.861776	-1.3723	-1.12759	-1.45792	-1.2607	-0.911207	-1.15254	-1.39824	-0.800967	-0.937606	-1.24069
YIL118W	-0.952998	-0.399541	-1.30936	-1.62414	-0.86248	-0.953529	-1.19049	-1.43811	-1.36716	-0.80804	-1.59385	-0.944892	-1.62768	-1.26932	-1.01147	-0.951817	-1.0805	-1.11453	-1.38675	-1.6233	-1.49111	-1.4315	-0.563797	-1.50129	-0.918793	-1.25409	-0.946129	-0.961386	-0.940138	-1.02763	-0.700367	-1.15326	-1.04966	-0.742899	-1.39788	-1.19765	-1.33583	-1.2407	-0.795687	-1.37286	-1.27025	-0.907175	-1.23642	-1.08754	-1.19764	-1.03913	-1.22138	-1.54071	-1.03295
YJR156C	-1.34012	-0.805752	-1.70078	-0.986852	-1.21036	-1.36619	-0.953325	-0.81098	-1.30692	-0.668601	-0.852885	-1.09477	-0.770873	-1.19567	-0.797495	-1.61544	-1.51689	-1.25132	-0.712296	-1.72646	-1.3394	-1.99976	-1.21246	-1.26967	-1.10503	-1.39346	-1.10491	-1.63188	-1.06374	-1.05322	-1.38481	-1.36594	-0.809479	-1.09994	-1.67708	-1.25751	-1.52624	-1.25074	-1.4292	-0.937079	-1.62065	-0.885975	-1.45279	-1.37197	-1.53217	-1.65998	-1.47937	-1.44365	-0.786384
YIL038C	-0.0335518	-0.272779	-0.310129	-0.98623	-1.31062	-1.19302	-1.69458	-1.70452	-1.65614	-1.48361	-1.55163	-0.911271	-1.57764	-1.14527	-1.18856	-0.786313	-1.22924	-1.01549	-1.02403	-1.31834	-1.11029	-0.48606	-1.11072	-1.0668	-1.60717	-1.02321	-0.562804	-0.112267	-0.996155	-1.05147	-0.84086	-0.964781	-1.48272	-1.34282	-0.530303	-0.887098	-1.11249	-1.21918	0.283691	-1.19334	-1.06111	-1.43433	-0.704497	-0.721039	-0.809049	-0.996545	-1.36046	-1.25893	-1.46338
YIL147C	-0.959152	-0.993797	-1.20605	-0.703877	-1.01744	-1.0704	-1.17896	-1.64141	-1.3745	-0.96434	-1.51766	-0.704668	-1.50217	-0.960998	-1.15163	-0.740152	-0.923421	-0.679274	-1.15604	-1.11019	-0.820151	-1.36581	-0.659209	-1.46037	-0.725013	-1.26892	-1.39564	-1.14791	-0.947152	-1.36578	-0.9615	-0.804081	-1.21378	-1.1547	-1.09965	-1.3805	-1.09758	-0.90045	-0.882211	-1.08525	-1.26339	-1.17536	-1.24331	-0.686747	-1.36632	-0.917134	-0.782203	-1.05285	-1.19441
YDR309C	-0.806001	-0.00753436	-1.16579	-1.28337	-0.887745	-0.963295	-1.57039	-1.44809	-1.25593	-1.43685	-1.13755	-0.610094	-1.45334	-1.17825	-1.08466	-1.704	-1.48346	-1.22729	-1.13461	-1.34387	-1.07779	-1.20299	-1.04362	-1.31653	-1.35573	-1.12371	-1.17128	-1.16291	-0.551323	-1.24012	-1.33306	-1.60196	-1.10383	-1.15409	-1.19661	-1.27657	-1.02143	-1.36193	-0.860986	-1.65396	-0.995241	-1.52007	-1.39533	-1.07224	-1.0959	-0.883277	-1.06991	-1.08982	-1.08702
YGR241C	-0.941227	-0.344935	-1.14005	-1.2309	-0.99405	-1.0788	-0.874831	-1.17804	-1.43665	-1.42023	-0.905994	-0.8753	-1.08338	-1.45044	-1.09806	-1.38488	-1.29533	-0.91349	-0.94895	-1.09066	-0.864615	-1.02749	-1.13157	-1.05542	-1.10695	-1.23109	-1.66072	-1.32801	-0.775608	-1.19231	-0.776906	-1.01598	-1.36182	-1.18926	-1.13093	-1.34947	-1.17107	-1.07474	-0.966032	-1.33969	-0.724813	-1.30237	-1.76782	-1.20875	-1.21893	-1.03387	-0.782957	-1.47967	-1.34135
YDR296W	-1.16041	-0.787627	-1.65522	-1.51495	-0.805678	-0.776943	-1.40843	-1.46905	-1.4062	-0.425595	-1.00009	-1.14323	-1.20744	-1.09761	-1.33784	-0.886696	-1.30712	-0.741737	-1.12769	-1.55283	-1.11031	-1.63395	-1.17227	-1.38598	-1.15123	-1.26051	-1.41094	-1.43978	-1.10611	-1.2308	-0.826782	-1.13915	-0.866201	-1.26096	-1.70183	-1.39876	-0.541942	-1.47144	-1.01969	-0.946344	-1.08536	-1.14134	-1.35181	-1.23597	-0.988603	-1.49437	-0.576978	-0.757692	-0.844988
YNL147W	-1.1506	-1.1192	-1.24905	-0.874926	-1.17208	-1.1358	-0.67499	-1.0891	-1.3846	-0.542001	-1.53519	-1.16923	-1.31277	-1.11634	-1.31318	-1.4245	-1.1386	-1.30801	-1.09039	-1.32808	-1.14535	-0.924622	-0.970253	-1.4817	-1.66561	-1.24174	-0.448552	-1.18875	-0.973831	-1.2222	-0.808256	-0.992279	-1.23209	-0.832396	-1.15596	-0.914564	-1.30388	-1.26325	-0.920276	-1.34653	-0.725678	-1.15864	-1.19376	-1.22537	-1.1601	-1.14433	-1.45168	-0.737194	-1.21276
YBL084C	-1.09243	-0.645769	-1.07601	-1.2897	-1.381	-1.30652	-0.728803	-0.787771	-1.44013	-0.959072	-1.02998	-1.35265	-1.05132	-1.41365	-1.54591	-1.20108	-0.530704	-0.998649	-1.46957	-1.43915	-1.3483	-1.21131	-0.397064	-1.64011	-1.60755	-1.12126	-1.45331	-1.10061	-0.84524	-1.09415	-0.943691	-1.05904	-1.14508	-0.748494	-1.22751	-0.983371	-0.887724	-1.28854	-1.1743	-1.0313	-1.40669	-1.33311	-1.28809	-1.21593	-1.33781	-1.03362	-1.19498	-0.947053	-1.12298
YDR511W	-1.40605	-1.42174	-1.6978	-1.11169	-0.654675	-0.738495	-0.712528	-1.21633	-1.53493	-0.22451	-1.0048	-1.22495	-0.920814	-0.783499	-1.36249	-1.04534	-1.42202	-1.11002	-0.716265	-0.817342	-1.24676	-1.5644	-1.40697	-1.14788	-1.0721	-1.08833	-0.9382	-1.52161	-1.46096	-1.32722	-1.3226	-1.48665	-1.32522	-1.4121	-1.67636	-1.06491	-1.59243	-1.67348	-1.25956	-0.725712	-1.19931	-1.01562	-1.59846	-1.18543	-1.75109	-1.27213	-1.1609	-0.693649	-1.30327
YBR081C	-0.358744	-1.06384	-0.473842	-1.19705	-1.34158	-1.23466	-0.744799	-1.24429	-1.22252	-0.94243	-0.753034	-1.54497	-0.88668	-1.04834	-1.02313	-0.813618	-1.63913	-1.00111	-1.37458	-1.46568	-0.671874	-0.629061	-1.09056	-1.35066	-1.19143	-1.07586	-0.926404	-0.321316	-0.805333	-1.17083	-0.620527	-1.20098	-1.04819	-0.74755	-0.520081	-0.715483	-0.749906	-1.45982	-0.239453	-1.30391	-0.77671	-1.31463	-1.18188	-1.57698	-0.772734	-1.59754	-1.09894	-1.31112	-1.02968
YPL002C	-1.6417	-1.13697	-1.56374	-1.0059	-1.48349	-1.50726	-0.924329	-0.829234	-1.3874	-0.684731	-1.40152	-1.02608	-1.06369	-1.2061	-1.35002	-1.59043	-0.796752	-1.14645	-1.01295	-1.31897	-0.885937	-1.8142	-0.59372	-1.52607	-1.15612	-1.03773	-1.49467	-1.66386	-1.23682	-1.05653	-0.963525	-1.50712	-1.51687	-0.693493	-1.51654	-1.61093	-1.29159	-1.09876	-1.85426	-1.25382	-1.37444	-1.08648	-1.50228	-1.54477	-1.55747	-1.31868	-1.10263	-1.40855	-1.49521
YHR070W	-0.618402	-0.746072	-1.18473	-1.18882	-1.60722	-1.50865	-1.44503	-0.731835	-1.08225	-0.582871	-1.03524	-1.09568	-1.32142	-1.42629	-0.907049	-1.6862	-1.43041	-1.43942	-0.882994	-1.36109	-0.973455	-0.936986	-0.923499	-1.11943	-1.02414	-1.19372	-1.0817	-1.25202	-0.833601	-0.866291	-0.921613	-1.41279	-0.932737	-1.56733	-1.00672	-0.921978	-1.29442	-0.754359	-0.426889	-1.20345	-1.22754	-0.849181	-0.770184	-1.11289	-1.38557	-1.35103	-1.4123	-1.49231	-0.911936
YDR358W	-1.95162	-0.668765	-1.63963	-1.43904	-0.722212	-0.895529	0.243709	-0.0026897	-1.50545	-0.838057	-0.596951	-1.213	-0.463818	-0.597581	-0.910812	-1.2845	-1.42059	-1.0524	-1.07619	-1.35661	-1.25661	-1.74337	-1.08924	-1.26577	-0.824374	-1.24687	-1.61799	-1.35146	-0.889869	-1.07517	-1.43776	-1.45192	-1.45325	-0.575452	-1.62219	-1.42752	-0.966525	-1.44004	-1.82676	-0.593252	-1.51572	-1.34048	-1.66284	-1.23642	-1.57044	-1.53884	-0.815116	-1.64665	-1.43523
YNL002C	-1.112	-1.21866	-1.4522	-1.564	-1.27288	-1.26269	-1.22119	-1.66833	-0.0929761	-1.22175	-1.19581	-1.08874	-1.42305	-1.21968	-1.10558	-1.07628	-1.30642	-1.43927	-1.31219	-1.38641	-1.1361	-1.35109	-1.07375	-1.27644	-1.3696	-1.19486	-0.843985	-1.19284	-1.02597	-1.11966	-1.15878	-1.24539	-1.15211	-1.25406	-1.48256	-1.29055	-1.10171	-1.02017	-0.973766	-1.33033	-1.25598	-1.45148	0.473718	-1.38261	-0.80075	-1.48085	-1.61777	-1.33208	-1.12897
YDR483W	-1.3089	-0.908892	-1.63973	-1.26609	-0.493146	-0.878572	-1.13433	-1.28788	-1.2218	-0.816411	-1.15841	-1.35892	-1.09327	-0.930856	-1.04249	-0.606553	-1.58923	-1.00107	-0.71921	-0.893749	-1.47713	-1.3424	-1.11813	-0.992637	-0.210848	-1.24034	-1.36406	-1.38645	-0.92863	-1.02141	-1.48617	-1.20274	-1.24906	-1.14595	-1.59185	-1.6283	-1.5074	-0.858317	-0.998103	-1.32495	-1.4695	-0.916756	-1.82453	-1.31981	-1.64636	-1.38114	-0.647892	-1.27554	-1.22621
YPL042C	-1.04196	-0.961183	-1.40065	-1.21877	-0.986502	-1.09574	-0.624256	-1.26172	-1.30315	-1.12474	-0.980595	-1.03575	-1.12565	-1.02231	-1.17601	-1.22698	-1.11605	-1.28158	-0.728103	-0.993435	-1.16106	-1.40691	-1.11097	-1.32693	-1.09135	-1.11077	-1.39988	-1.54242	-1.15907	-1.33755	-0.772392	-0.751433	-1.3508	-0.960655	-1.34775	-1.23831	-0.847079	-0.789796	-1.18226	-1.15013	-1.5819	-1.26822	-0.765487	-1.17331	-1.53352	-0.895496	-1.25186	-1.20224	-1.33275
YJR050W	-0.705338	-1.64232	-1.218	-1.38885	-0.870498	-0.873931	-0.752094	-1.22813	-1.18957	-1.46375	-0.889581	-1.16542	-0.898683	-1.30348	-1.30086	-0.728376	-1.18985	-1.39814	-0.70021	-1.01633	-1.26382	-1.08025	-1.29632	-1.26481	-1.49438	-0.673328	-0.750278	-1.33139	-1.29718	-1.11832	-1.00785	-1.2396	-0.984306	-1.5288	-1.2354	-0.792704	-0.857091	-1.25852	-0.933536	-1.69507	-0.888605	-1.19943	-1.04532	-1.63723	-0.807146	-1.10317	-1.48623	-1.33012	-0.965578
YGR217W	-0.759253	-0.998895	-0.820943	-0.9365	-1.128	-1.26267	-1.1943	-1.2433	-1.38615	-1.67804	-1.17077	-0.504569	-1.13592	-1.36901	-1.1935	-1.12896	-1.15419	-0.8348	-1.03978	-0.834654	-1.37581	-0.714824	-1.28244	-1.10629	-0.90805	-1.15292	-1.4075	-0.632897	-1.32138	-0.95265	-1.14004	-1.27288	-1.11715	-0.501959	-0.889193	-1.20548	-1.1255	-0.824664	-0.185086	-1.19837	-1.04697	-1.00732	-1.29866	-1.01079	-0.989896	-0.888632	-0.618992	-1.22124	-1.0988
YNL036W	-1.51396	-1.34241	-1.61545	-0.960043	-1.49642	-1.684	-1.02496	-1.08874	-1.44331	-0.197587	-0.397449	-0.882341	-0.30412	-0.76371	-1.30022	-1.06452	-1.49345	-1.0584	-0.890642	-1.97787	-1.10443	-1.69192	-1.25602	-1.18556	-0.831422	-0.880811	-1.67688	-1.53686	-1.40424	-1.08998	-1.06171	-1.31449	-1.28563	-0.93085	-1.60299	-1.16589	-1.25255	-1.16283	-1.37165	-1.24365	-1.48359	-1.01168	-1.52645	-1.4055	-1.50602	-1.14386	-0.973055	-1.56961	-1.26857
YOR115C	-1.04893	-0.581473	-1.27703	-1.02302	-1.30015	-1.12047	-1.62363	-1.91625	-1.438	-0.868522	-1.22679	-1.50509	-1.04504	-1.33889	-1.11387	-1.04375	-1.31231	-1.2679	-0.677772	-1.61944	-0.96195	-0.788925	-1.07229	-1.60385	-1.76764	-1.19903	-0.439345	-1.19343	-1.06921	-1.16462	-0.526221	-0.8841	-1.10247	-1.18856	-1.2371	-1.03557	-1.32475	-1.49584	-0.665511	-1.45777	-0.831842	-1.31254	-1.0478	-1.12811	-1.11752	-1.07658	-1.37683	-0.847892	-1.08282
YCR020C	-0.888594	-1.1934	-1.44885	-0.910518	-1.03731	-1.04729	-1.12626	-1.307	-1.30276	-0.23892	-0.400845	-0.768683	-0.841969	-1.1386	-1.23761	-1.18014	-1.38827	-1.28299	-0.939976	-1.88257	-0.633511	-1.52614	-1.2162	-1.33437	-1.20394	-0.952846	-1.06721	-1.48262	-1.16156	-1.09615	-1.01205	-1.25258	-0.692049	-0.96028	-1.47585	-0.991311	-1.20612	-1.16943	-1.01408	-1.62486	-1.01391	-1.21973	-1.49099	-1.52077	-0.865594	-1.46707	-1.24299	-1.42006	-0.667923
YLR139C	-1.04513	-0.750069	-1.1806	-1.08852	-0.662551	-1.0219	-1.41087	-1.51511	-1.26388	-1.08759	-0.561365	-1.52096	-1.13847	-1.26715	-1.19577	-1.26755	-1.19026	-1.4733	-1.21602	-1.15266	-1.01489	-1.12115	-0.978181	-1.23425	-1.20946	-1.23909	-1.38127	-1.36423	-0.767871	-1.16607	-0.86513	-1.28458	-1.17979	-1.38767	-1.1041	-1.03868	-1.03942	-1.08757	-1.07232	-1.10271	-0.98714	-0.971013	-1.08133	-0.997816	-1.13328	-1.1422	-1.37786	-0.927868	-1.15927
YDR164C	-0.598585	-0.685304	-1.17004	-1.4104	-0.85075	-0.847487	-0.291526	-1.01365	-1.26308	-1.42855	-0.711314	-0.439015	-0.89576	-0.812669	-0.691841	-0.679381	-1.4925	-1.08912	-1.02474	-0.254298	-1.47491	-0.623102	-1.13963	-1.13937	-1.01292	-1.10986	-1.34048	-1.02076	-1.13649	-0.989194	-1.25739	-0.85509	-0.977878	-0.949932	-1.143	-1.27551	-1.47535	-1.19406	-0.243315	-1.36538	-1.51287	-1.40756	-1.40719	-1.06109	-1.78162	-1.45865	-1.18758	-1.11202	-0.958577
YLR420W	-0.836188	-0.949398	-1.03585	-1.22773	-1.21301	-1.00459	-0.943154	-1.06008	-1.3773	-1.08624	-0.446506	-1.22686	-0.549216	-1.10542	-0.680843	-1.01255	-1.33117	-1.21574	-0.996087	-0.506453	-1.334	-1.24898	-1.13866	-1.31623	-1.34387	-1.00867	-0.954833	-1.47474	-1.11945	-1.1078	-1.39515	-1.14583	-1.55847	-1.07677	-1.08483	-0.938643	-1.24115	-0.198968	-1.06435	-1.39757	-0.979299	-1.31186	-1.41083	-1.20666	-1.56635	-1.31856	-1.15971	-1.16626	-1.53949
YHL028W	-0.839595	-0.739576	-1.3055	-1.49096	-1.40196	-1.14303	-1.15617	-1.68237	-1.58775	-1.2628	-0.929241	-1.34085	-1.08723	-1.12274	-1.08303	-1.46891	-1.35915	-1.15092	-1.22552	-1.4219	-1.36224	-1.19766	-0.883495	-1.40788	-1.40455	-0.883957	-1.5663	-1.26682	-1.20215	-1.01498	-0.732965	-0.597547	-1.04653	-1.18215	-1.29866	-1.1417	-0.986098	-1.57438	-0.973229	-1.46429	-1.54119	-1.03813	-1.53245	-0.939292	-0.927732	-1.13069	-0.859843	-1.06436	-1.02609
YLR459W	-1.16064	-0.99906	-1.19202	-1.14912	-0.307112	-0.380095	-1.44022	-1.45302	-1.54703	-1.29909	-1.237	-1.55487	-1.40908	-0.923312	-0.846062	-1.08944	-1.43821	-1.3385	-1.13196	-1.8769	-1.27499	-0.873948	-0.935494	-1.3564	-0.794849	-1.31575	-1.26256	-1.43482	-0.798944	-1.4054	-1.10527	-0.945471	-1.27562	-1.4441	-1.17707	-1.50195	-1.14146	-1.19447	-1.04278	-0.823756	-1.40975	-0.741917	-1.57815	-1.07798	-1.3041	0.115718	-1.31557	-1.29002	-1.25647
YMR127C	-0.947922	-0.897599	-0.82361	-0.688638	-1.22644	-1.03864	-1.04891	-1.4238	-1.38959	-1.09347	-1.28909	-1.53275	-1.16747	-1.13461	-0.949723	-0.0525939	-1.34263	-1.12806	-1.31788	-1.32598	-0.747569	-0.657768	-0.483993	-1.54013	-1.03964	-1.42842	-1.28585	-0.884615	-0.714895	-1.12211	-0.370527	-0.801237	-1.44175	-1.47446	-0.877643	-1.09369	-1.17898	-1.26712	-0.78008	-1.39767	-1.13441	-1.32935	-1.07358	-1.17386	-1.03929	-1.05747	-0.955841	-1.21156	-1.42143
YMR276W	-0.590633	-0.597289	-0.847801	-0.936131	-1.35728	-1.35766	-0.926857	-1.17423	-1.39283	-0.51359	-0.957177	-1.50097	-1.15835	-1.32963	-1.14016	-1.26699	-1.36635	-1.04206	-1.33494	-1.32287	-1.20962	-1.0895	-1.25735	-1.3639	-1.29973	-1.21422	-0.915444	-0.92183	-0.981648	-1.21073	-0.446451	-1.23821	-1.30146	-1.12965	-0.885542	-0.795145	-1.67484	-0.81369	-0.553332	-1.14158	-0.715757	-1.2411	-0.765948	-1.2443	-1.15244	-1.16786	-0.872052	-0.988318	-1.28369
YHR176W	-1.21893	-0.857963	-1.52845	-1.06558	-1.5739	-1.52656	-0.898133	-1.02333	-1.50595	-1.37813	-1.03698	-0.657277	-1.16217	-1.15279	-1.59016	-1.58751	-1.40801	-1.31263	-0.877646	-1.23627	-1.31321	-1.87284	-1.19771	-1.54905	-1.1424	-1.11758	-1.1671	-1.56469	-1.48528	-1.06685	-1.01776	-1.31895	-1.0982	-1.18034	-1.61875	-0.998537	-1.38752	-1.45429	-1.42502	-0.751253	-1.40581	-1.0128	-1.4697	-1.23267	-1.46533	-1.19385	-1.31482	-1.00922	-1.07691
YDR054C	-1.0354	-1.08191	-1.30609	-0.778102	-1.37759	-1.38201	-0.928646	-1.09997	-1.26592	-0.81474	-1.19831	-0.511165	-1.081	-1.3736	-1.49715	-0.969293	-1.08106	-0.821129	-1.34938	-1.99077	-0.924769	-1.38419	-0.441476	-1.51354	-1.33481	-0.899249	-1.04982	-1.12134	-1.02828	-1.34127	-1.05789	-1.38288	-1.14758	-0.582042	-1.21849	-1.30104	-0.803252	-1.07963	-1.11215	-1.22938	-0.647776	-1.29283	-1.45216	-1.57773	-1.29892	-1.05513	-0.777203	-1.64976	-1.12964
YIL002C	-1.45004	-0.47206	-1.28406	-1.10082	-1.15272	-1.23369	-0.456446	-0.877716	-1.40289	-0.975766	-1.2901	-1.24108	-1.27535	-0.890507	-1.02227	-1.07029	-1.21331	-1.22158	-0.991911	-1.38218	-0.76028	-1.44782	-1.19316	-1.40254	-1.17164	-1.17555	-1.59984	-1.17801	-0.818165	-0.904549	-0.801572	-0.745299	-1.01136	-0.959098	-1.37965	-1.28298	-1.4477	-1.13872	-1.35929	-1.32839	-1.2471	-1.26453	-1.13225	-1.16621	-1.09188	-1.21171	-1.32487	-1.20681	-0.992371
YLL009C	-1.43491	-1.68233	-1.65705	-1.27908	-0.96325	-1.05849	-1.11116	-1.52983	-1.41588	-0.810071	-1.01659	-1.12978	-0.901133	-0.834609	-1.44118	-1.56417	-1.38119	-0.671696	-0.87535	-0.851706	-1.35885	-1.65111	-1.18931	-1.27167	-1.29259	-0.929222	-1.01808	-1.60816	-1.39252	-1.37797	-1.48068	-1.52904	-1.28343	-1.12929	-1.60013	-1.55742	-1.31327	-1.61696	-1.41759	-1.10683	-1.35146	-1.0903	-1.51301	-1.28496	-1.56377	-1.52618	-0.842107	-0.440588	-1.26274
YGL033W	-1.43539	-0.587223	-1.43575	-1.00564	-1.08183	-1.23508	-1.34231	-1.4032	-1.19127	-1.05743	-1.02216	-1.04311	-1.20647	-1.2392	-1.17041	-1.53792	-1.31339	-1.59132	-1.08173	-1.18923	-1.08458	-1.03085	-1.32654	-1.45247	-1.32721	-1.20333	-1.21885	-1.42443	-0.978725	-1.16549	-1.2508	-1.46829	-0.89074	-0.90662	-1.45256	-0.751489	-1.44024	-1.29344	-1.02051	-0.96754	-1.14721	-0.948048	-1.34382	-1.16021	-1.41319	-0.997372	-1.56163	-1.07181	-0.870785
YDR472W	-0.495816	-1.31163	-0.87773	-0.980857	-1.0332	-1.04121	-1.06222	-1.43185	-1.51039	-0.653584	-1.31679	-1.00474	-1.23043	-1.16346	-0.88672	-0.914955	-1.42052	-1.23571	-0.579424	-1.68196	-1.28276	-1.27529	-1.21139	-1.04333	-0.924853	-1.05524	-1.21157	-0.930856	-1.31156	-1.46384	-0.834848	-0.911933	-1.39158	-1.23535	-0.900971	-0.834334	-0.59406	-1.23018	-0.866257	-0.651665	-0.914361	-1.17794	-1.01126	-0.851821	-0.812003	-0.992486	-1.32563	-1.3686	-1.37204
YNL256W	-0.933767	-1.90534	-0.959089	-0.719372	-1.5976	-1.44303	-1.77304	-1.85941	-1.06785	-1.11423	-1.29258	-1.29856	-1.65989	-1.60811	-1.42062	-1.00319	-1.25963	-1.48992	-0.802309	-1.05672	-0.895791	-0.523809	-1.55318	-1.26785	-1.44591	-0.968232	-1.18685	-1.01732	-1.69074	-1.09053	-0.854492	-1.16912	-1.12878	-1.67652	-0.890234	-0.666927	-0.777312	-1.03289	-0.68758	-0.930061	-0.983593	-0.810535	-0.763402	-1.22756	-0.799284	-0.709242	-1.64187	-1.0877	-1.10503
YER180C	-0.918918	-0.978153	-0.902668	-1.11945	-1.71792	-1.55675	-1.28949	-1.66511	-1.33449	-0.992107	-1.17929	-1.29423	-1.24905	-1.27028	-1.32885	-0.646522	-0.599904	-1.14807	-0.806374	-1.34118	-1.18015	-0.871478	-0.504094	-1.62685	-1.61933	-1.19282	-0.702377	-0.923847	-1.18271	-1.02988	-0.748536	-0.895653	-1.02778	-0.750294	-0.937782	-0.756267	-0.977904	-1.51555	-0.775935	-1.25949	-1.13819	-1.21126	-1.19821	-0.756226	-1.01878	-1.39216	-1.06997	-0.581676	-1.00679
YDR375C	-1.32486	-1.92793	-1.59965	-1.09389	-1.33723	-1.13912	-0.666165	-0.660538	-1.56721	-0.596941	-1.25054	-1.21656	-0.999944	-1.04285	-1.54613	-1.51346	-1.12826	-1.10201	-1.07255	-0.58958	-0.837212	-1.68247	-1.48992	-1.62214	-1.38143	-1.27687	-1.54099	-1.5094	-1.65207	-1.23195	-1.26749	-1.25007	-1.43453	-0.995355	-1.48046	-1.49985	-1.91603	-1.31436	-1.36322	-0.805103	-1.14857	-1.0143	-1.59929	-1.26613	-1.54767	-1.21795	-0.9819	-0.399049	-1.41552
YBL011W	-1.02102	-0.410814	-0.836973	-0.713757	-1.36186	-1.45628	-1.30131	-1.30232	-1.49669	-1.5183	-0.574947	-1.30382	-0.881863	-0.821125	-0.73278	-0.886682	-1.45312	-1.09312	-1.45299	-1.27686	-0.96139	-0.845142	-1.15283	-1.45043	-1.09055	-1.33351	-0.882091	-0.921512	-0.785471	-0.889811	-1.14582	-0.874245	-1.48282	-0.223874	-0.891155	-1.26624	-1.31938	-1.18763	-0.888609	-1.43827	-0.644908	-1.09568	-1.22976	-0.894204	-1.17887	-1.42961	-1.03169	-1.16491	-1.46264
YGL045W	-1.22052	-1.05402	-1.54432	-1.43695	-1.16282	-0.959048	-1.32311	-1.59245	-1.32124	-0.635735	-0.546904	-0.71517	-0.880093	-1.50553	-0.853401	-0.905084	-1.40085	-1.06654	-1.07151	-1.52319	-1.46055	-1.6135	-1.20648	-1.45244	-1.41584	-1.24377	-1.35952	-1.42723	-0.625704	-0.81564	-1.00001	-1.23844	-0.731806	-1.09423	-1.59354	-1.21782	-0.786083	-1.2521	-1.19456	-1.10414	-1.24506	-0.989445	-1.355	-1.44741	-1.29456	-1.34348	-1.15411	-1.63071	-0.713938
YOL104C	-1.72838	-0.878458	-1.51522	-1.43848	-1.19073	-1.19781	-1.15155	-1.08413	-1.30063	-1.07325	-1.67865	-0.605942	-1.46635	-1.35069	-1.20876	-1.72715	-0.892365	-1.26703	-1.09707	-1.47701	-1.23259	-1.54309	-1.06538	-1.33921	-1.27835	-1.41486	-0.896097	-1.61598	-0.972837	-1.04986	-0.971292	-1.5807	-1.16508	-1.00393	-1.59571	-0.868913	-1.04928	-1.17347	-1.57862	-0.918777	-0.99368	-1.01872	-1.38463	-1.23759	-1.28623	-0.754592	-1.34937	-1.2198	-1.14193
YIL063C	-0.938092	-0.242507	-1.03353	-1.08776	-1.12913	-1.11101	-1.30233	-1.30275	-1.22318	-1.08858	-1.21706	-1.18158	-1.04713	-1.04262	-0.988494	-1.14167	-1.44589	-1.07845	-0.914471	-1.48977	-1.04432	-1.21506	-0.94569	-1.44242	-1.14892	-0.736513	-0.583949	-1.1201	-0.659714	-1.27692	-1.14302	-0.952451	-1.53953	-1.30326	-1.19984	-1.3615	-1.51789	-1.46381	-1.04043	-1.38145	-1.02451	-1.65623	-1.5075	-1.39725	-1.2636	-1.44155	-0.879874	-1.53915	-1.51826
YNL128W	-1.13152	-1.34642	-1.43469	-1.21229	-1.47899	-1.47322	-1.25087	-1.25235	-1.43881	-1.23133	-1.23812	-0.904945	-1.11886	-1.11319	-1.12225	-0.847294	-0.447529	-1.04576	-1.00184	-1.06879	-1.09126	-1.54333	-0.85571	-1.48051	-1.22263	-0.945778	-1.12465	-1.46555	-1.48022	-0.929851	-0.990439	-1.03807	-0.893955	-0.576678	-1.5518	-0.846123	-1.43392	-1.42286	-1.04037	-1.1243	-1.0911	-1.00322	-1.23915	-1.30697	-1.52938	-1.00338	-1.12314	-1.07434	-0.873828
YER090W	-0.906413	-1.21969	-1.43145	-1.37131	-1.11361	-1.17606	-1.14489	-1.18919	-1.49753	-0.922718	-0.950714	-0.671385	-0.957104	-1.08833	-1.33358	-1.38796	-1.47168	-1.09691	-0.578709	-0.783826	-1.48729	-1.89625	-1.54778	-1.38784	-1.04425	-1.15461	-1.53081	-1.62935	-1.19881	-1.02628	-1.39385	-1.44389	-1.47154	-0.897124	-1.4446	-1.17544	-1.37434	-0.275868	-1.21483	-0.985706	-1.28699	-1.0306	-1.39124	-1.05998	-1.45812	-1.19184	-1.23184	-1.46429	-1.451
YIL062C	-1.60739	-0.269022	-1.58266	-1.3569	-0.816233	-0.639153	-0.542977	-1.07742	-1.46592	-1.00876	-1.25854	-1.17288	-1.29981	-0.63585	-1.08324	-1.10121	-1.31075	-1.18936	-1.03428	-1.18871	-1.19432	-1.60877	-1.08551	-1.07138	-0.983065	-1.05957	-1.37995	-1.45258	-0.631443	-1.11117	-0.948955	-1.43595	-1.40818	-0.737813	-1.56029	-1.31441	-1.10826	-1.33953	-1.56362	-0.812776	-1.71904	-1.51016	-1.90663	-1.39275	-1.63882	-1.66937	-0.81396	-1.31219	-1.38727
YER029C	-0.542583	-0.622396	-0.796473	-1.03278	-1.09294	-1.03941	-1.09126	-1.57701	-1.12244	-1.62838	-1.09602	-1.08187	-1.26898	-1.47945	-1.46528	-0.967335	-1.33785	-1.18814	-1.23742	-1.59544	-1.35133	-0.971355	-0.929641	-1.25894	-0.975101	-1.35379	-0.266445	-1.03577	-0.684155	-1.10233	-1.1934	-1.19692	-1.43843	-1.23012	-0.843288	-1.11352	-0.970203	-1.04818	-0.812393	-1.71647	-0.852154	-1.52487	-0.927167	-1.26398	-0.565792	-1.76711	-1.33032	-1.45597	-1.42042
YMR165C	-1.20345	-0.481974	-1.17105	-1.32888	-1.18329	-1.43212	-0.535505	-1.02013	-1.3714	-0.721749	-1.02884	-0.439057	-1.15417	-1.17516	-1.3652	-1.42278	-1.23892	-1.17724	-1.40262	-1.23708	-1.48852	-1.49285	-1.09869	-1.42012	-1.15155	-1.14662	-1.09378	-1.43759	-1.12802	-1.0293	-0.817461	-1.21986	-1.17791	-0.674741	-1.19185	-0.71261	-1.63433	-0.992432	-1.24355	-1.11916	-0.636079	-1.0647	-1.07144	-1.01553	-1.19945	-0.976446	-1.02061	-1.07093	-1.16389
YJL128C	-0.88693	-1.26749	-0.664726	-0.90579	-1.0518	-1.30894	-1.28685	-1.17855	-1.45888	-1.2492	-0.507292	-0.792594	-0.529039	-1.15186	-0.685651	-0.943876	-1.38282	-1.12411	-1.27434	-1.97102	-1.16131	-0.847712	-0.880773	-1.3552	-0.98188	-1.03404	-1.17957	-0.609299	-1.37905	-1.19159	-1.18658	-1.07654	-1.30865	-1.15503	-0.680392	-1.34632	-1.64633	-1.15501	-0.945162	-1.25082	-1.16643	-1.01786	-1.53066	-1.35889	-1.44199	-1.28247	-1.08024	-1.60456	-1.29038
YJL137C	-1.5384	-0.688671	-1.51214	-1.28007	-0.997146	-1.21098	-1.70982	-1.4085	-1.60653	-1.43002	-0.741097	-1.28338	-1.09654	-1.24329	-1.02148	-1.18778	-1.55664	-1.07767	-1.1114	-1.55468	-0.871169	-1.45322	-0.520689	-1.14215	-0.610275	-0.781944	-1.38517	-1.37973	-1.40684	-1.27536	-0.516963	-1.24472	-1.29111	-0.817597	-1.57072	-1.1889	-1.55173	-1.60705	-1.57186	-0.87434	-1.52155	-1.30321	-1.81108	-0.967202	-1.03992	-1.2394	-0.961298	-1.12303	-1.26975
YDL040C	-0.760998	-1.25305	-1.07874	-1.43817	-0.675888	-0.658116	-1.45477	-1.15464	-1.47385	-1.92555	-1.3656	-1.2643	-1.33618	-0.919545	-0.712032	-1.46001	-1.32709	-0.952148	-0.849617	0.488906	-1.45316	-1.1537	-1.0561	-0.747343	-1.21505	-1.0733	-0.99813	-0.825729	-1.2647	-1.19419	-1.76363	-1.14694	-1.27043	-1.31942	-1.04802	-1.16215	-0.778349	-1.07719	-0.524972	-1.58286	-1.0467	-1.25741	-1.41243	-1.14613	-1.42845	-1.15645	-1.04731	-0.707288	-1.2521
YOR194C	-1.19004	-0.561375	-1.45042	-1.21845	-1.2527	-1.33083	-0.961154	-1.51079	-1.09237	-0.88426	-1.24909	-0.92523	-1.12059	-1.11147	-1.10819	-0.841384	-1.5594	-0.936927	-1.24335	-1.11732	-1.08992	-1.60803	-1.32822	-1.56556	-0.699833	-0.975076	-0.223773	-1.38401	-0.812925	-1.39086	-1.26618	-1.2708	-1.29827	-1.32546	-1.49989	-1.00356	-1.23903	-1.63044	-1.23818	-1.63122	-0.809241	-1.64016	-0.937274	-1.37409	-1.04001	-1.73084	-0.670936	-1.30614	-1.27884
YPR132W	-0.987175	-1.39709	-1.26087	-1.41028	-1.10884	-1.08169	-1.64196	-1.79923	-1.27609	-1.20312	-0.832706	-1.22549	-0.999722	-1.47789	-1.35083	-1.29157	-1.3624	-1.22316	-0.915731	-0.896997	-1.12846	-1.10476	-1.22954	-1.08873	-1.56934	-1.0089	-0.891882	-1.19155	-1.4256	-1.07845	-1.193	-1.39532	-1.30633	-1.41999	-1.26844	-0.901901	-1.58571	-1.03213	-1.05386	-1.09631	-1.42083	-1.37188	-0.455577	-1.26185	-1.16223	-1.35046	-1.24326	-1.03283	-1.28667
YDR080W	-0.683259	-0.356145	-1.07109	-1.18625	-1.02081	-1.10831	-0.554676	-1.04564	-1.37774	-1.41952	-1.14867	-0.612036	-1.13952	-0.51102	-1.31443	-1.31389	-1.2045	-0.794496	-0.697565	-1.37854	-1.1953	-1.34813	-1.24258	-1.35204	-1.28449	-1.45939	-1.12448	-0.989494	-0.673425	-1.03337	-1.09894	-1.55845	-1.18549	-1.13101	-1.21589	-1.22581	-1.27466	-1.22703	-0.557599	-1.31726	-1.25881	-0.936611	-1.25533	-1.25522	-1.26421	-0.887638	-1.00907	-1.12748	-1.16405
YJL085W	-1.1633	-0.814832	-1.06214	-0.745479	-0.904271	-0.775189	-0.166326	-0.637748	-1.50212	-1.11163	-1.5301	-1.62433	-1.25589	-0.531049	-1.36715	-0.313067	-1.12906	-1.40674	-0.912353	-1.14886	-0.975091	-1.27979	-1.57813	-1.3201	-1.3584	-1.30472	-0.995846	-1.07115	-0.943977	-1.13056	-1.06031	-0.575078	-1.44189	-1.02817	-1.02546	-1.06386	-1.47979	-1.30461	-1.24741	-1.60495	-0.701573	-1.34198	-1.36657	-1.50199	-1.11639	-1.33002	-1.7809	-1.19781	-1.42326
YNL180C	-1.3813	-1.48964	-1.68813	-0.795901	-1.02246	-1.15071	-0.765782	-1.44765	-1.64856	-0.482681	-0.902452	-0.485166	-1.10813	-1.11617	-1.51315	-1.14847	-1.52361	-1.03348	-0.733185	-1.21579	-0.888645	-1.30884	-1.31844	-1.32866	-0.998209	-0.739267	-1.64896	-1.80137	-1.31798	-1.23993	-1.3246	-1.30407	-1.14764	-1.24682	-1.64383	-1.25681	-1.05066	-1.20383	-1.3696	-1.20121	-1.10811	-1.21468	-1.57574	-1.30251	-0.701989	-1.54751	-1.05399	-1.45243	-1.12733
YER044C-A	-1.75255	-1.21885	-1.33622	-0.994665	-1.59204	-1.42944	-0.96502	-0.807726	-1.31039	-0.829111	-1.10527	-1.42728	-1.04189	-1.23008	-1.20719	-0.752996	-0.862688	-1.329	-1.16459	-1.53152	-0.764615	-0.861728	-0.479377	-1.55098	-1.02574	-1.38776	-1.18595	-1.2894	-1.25245	-1.09711	-0.658819	-1.44384	-1.07505	-0.70477	-1.30213	-1.28793	-1.0054	-1.16814	-1.19757	-1.0447	-0.956338	-1.12621	-1.24478	-1.41273	-1.17807	-1.16468	-1.18725	-1.39673	-1.05379
YOR107W	-0.758925	-1.07656	-1.48318	-1.16195	-1.19488	-1.14385	-1.43777	-1.24851	-1.44739	-0.880204	-0.7258	-0.66748	-1.05947	-1.6774	-1.59731	-1.04577	-1.25976	-0.871644	-1.39069	-1.70411	-0.780435	-1.45637	-1.45598	-1.04913	-1.58097	-0.841068	-1.5434	-1.37632	-1.32704	-0.877503	-1.02736	-1.09536	-1.11901	-1.49888	-1.42096	-0.58337	-0.75826	-1.06919	-0.734819	-1.09854	-0.934444	-0.858128	-1.3312	-1.29782	-1.27497	-1.00355	-0.955594	-1.56602	-1.09818
YJR064W	-0.556036	-1.12384	-0.762226	-0.91089	-1.14608	-0.923553	-1.00328	-1.1459	-1.29746	-1.03765	-1.36487	-1.79384	-1.44496	-1.2487	-1.14725	-0.87644	-1.29361	-1.15523	-1.13874	-0.614266	-1.36953	-0.472055	-1.5509	-1.29511	-1.55584	-1.25201	-1.06118	-0.420759	-1.24037	-1.26093	-0.785407	-1.20142	-1.31814	-1.72448	-0.864049	-0.313231	-0.537091	-1.04557	0.0624869	-1.07938	-0.676158	-1.16452	-1.21299	-1.4185	-1.00889	-1.32819	-0.912264	-1.4181	-1.29778
YGL011C	-0.647902	-1.33465	-0.939326	-0.825428	-1.03347	-0.97706	-0.982976	-0.877672	-1.42623	-1.05062	-0.976369	-1.50649	-1.08861	-1.29206	-1.28392	-0.984766	-1.321	-1.11247	-0.703025	-1.17083	-0.758875	-1.26814	-1.2022	-1.38833	-1.1527	-1.00193	-1.09912	-0.877042	-1.33329	-1.43687	-1.533	-1.24268	-1.41646	-0.56975	-1.01518	-1.56784	-0.976446	-1.29514	-0.604941	-1.20403	-1.05292	-1.55408	-1.4717	-1.75835	-1.05361	-1.9062	-0.570742	-1.42971	-1.39684
YOL023W	-1.09392	-1.18502	-1.44594	-1.49644	-0.991804	-1.07009	-1.42501	-1.58979	-1.54888	-1.21616	-1.08487	-1.05285	-1.02425	-1.12251	-1.46821	-1.50856	-1.38766	-0.985013	-1.20073	-0.908392	-1.22989	-1.56644	-1.02027	-1.30395	-1.13437	-0.761842	-1.15401	-1.36531	-1.62839	-1.14711	-1.3411	-1.16052	-1.36429	-1.22598	-1.41872	-1.18317	-1.04697	-1.64661	-1.13448	-0.922672	-1.12315	-1.31404	-1.4262	-1.06881	-1.43531	-1.41015	-0.951469	-0.660055	-1.34415
YBR183W	-1.79685	-1.24492	-1.81801	-1.40259	-0.660418	-0.769203	-0.478902	-1.08594	-1.60738	-0.856127	-0.401256	-1.02454	-0.700065	-1.14929	-1.2441	-1.45306	-1.38584	-0.926962	-1.12748	-1.51877	-1.11305	-1.72173	-1.47895	-1.38223	-1.00288	-1.05742	-1.62649	-1.58008	-1.27216	-1.31312	-1.45096	-1.52552	-0.764597	-1.36749	-1.82743	-1.47901	-1.0316	-1.19409	-1.83325	-0.967075	-1.49723	-0.858698	-1.59001	-1.45131	-1.61775	-1.02606	-1.04422	-1.24395	-0.745711
YEL036C	-0.729507	-1.01221	-0.638162	-1.17823	-1.31188	-1.45599	-1.47117	-1.86597	-1.16518	-1.16033	-0.863637	-0.544637	-1.30244	-1.65242	-1.13616	-0.828607	-1.32601	-0.983074	-1.55026	-1.83249	-1.15355	-0.630355	-0.740875	-1.31595	-1.43673	-1.12503	-0.752848	-0.53084	-0.84468	-1.24115	-0.703536	-1.29348	-1.33153	-1.00556	-0.643946	-0.828025	-0.866935	-0.989149	-0.612505	-1.39557	-0.837961	-1.16697	-1.21705	-1.15054	-1.01351	-0.774354	-0.81789	-1.5228	-1.31046
YOR288C	-1.4817	-1.11097	-1.26809	-1.43018	-0.637932	-0.799112	-0.622712	-1.03977	-1.54276	-0.611319	-0.745249	-1.58549	-0.929903	-0.660596	-0.734183	-1.46129	-1.60077	-1.38525	-0.857498	-0.871306	-1.37414	-1.43272	-1.11457	-1.16365	-1.11963	-1.09207	0.293486	-1.25982	-1.05695	-1.45748	-1.55258	-1.5002	-1.10361	-1.29867	-1.28702	-1.3254	-1.43761	-1.23784	-1.64879	-1.36103	-1.4962	-0.999212	-1.55852	-1.1193	-1.54661	-0.683	-1.16275	-1.06267	-1.08244
YNL332W	-1.4572	-1.12146	-1.67647	-1.07888	-0.784578	-1.0712	-0.697706	-1.4301	-1.24833	-1.01408	-0.285471	-0.791518	-0.405773	-1.50354	-0.692319	-1.15317	-1.36025	-0.939141	-0.865507	-1.81224	-1.11527	-2.119	-1.25822	-1.2646	-1.14349	-0.731673	-1.16382	-1.48874	-1.15131	-0.858876	-1.41057	-1.2332	-0.787286	-1.00661	-1.78994	-0.935099	-1.08467	-1.27996	-1.50435	-1.00448	-1.5469	-1.16294	-1.59155	-1.34619	-1.62189	-1.05477	-0.971825	-1.18934	-0.763905
YDR177W	-0.838683	-0.566462	-1.16053	-1.57086	-1.48395	-1.34459	-1.2144	-1.07096	-1.33432	-1.09977	-1.42398	-1.09938	-1.14934	-1.35067	-1.50503	-1.31018	-0.370946	-1.28057	-0.628018	-1.27925	-1.11149	-1.03249	-0.583682	-1.63941	-1.627	-1.03207	-0.853438	-1.17569	-0.981879	-1.16558	-1.05063	-1.03732	-0.647849	-0.680457	-1.23471	-0.844038	-1.13471	-1.37481	-0.848104	-1.37828	-1.36559	-1.4467	-1.17214	-1.33679	-1.21822	-1.39268	-1.34725	-0.615762	-0.62685
YBR201W	-1.33597	-1.10173	-1.49425	-1.16892	-0.628426	-1.03201	-0.0301019	-0.121202	-1.49647	-0.735031	-0.814324	-1.10204	-0.632732	-0.850087	-0.840882	-1.29018	-1.22744	-0.970323	-1.03166	-1.34698	-1.19266	-1.82654	-1.41162	-1.45677	-1.96279	-1.32748	-0.637169	-1.39637	-1.20865	-1.26524	-1.30489	-1.49646	-0.860715	-0.662179	-1.53015	-1.01536	-1.35711	-1.16418	-1.46257	-1.17712	-1.30762	-0.836934	-1.47299	-1.13076	-1.51872	-0.913288	-0.978065	-0.967766	-0.838908
YPL156C	-0.964661	-0.462064	-1.57689	-1.11479	-1.04175	-1.17959	-0.782021	-1.18596	-1.17057	-1.2412	-0.958027	-0.0767094	-1.0338	-1.06609	-1.14647	-1.46296	-1.23487	-1.14691	-0.619016	-1.30609	-1.36404	-1.57144	-0.84964	-1.39922	-0.942438	-1.10551	-1.48474	-1.54789	-1.05214	-1.16847	-1.24641	-1.30953	-1.00529	-0.477636	-1.6875	-1.49039	-1.0825	-1.20005	-0.795697	-1.86918	-1.48745	-1.29064	-1.43016	-1.16895	-1.63087	-1.33719	-1.1181	-1.20699	-0.987796
YLR265C	-1.18033	-0.612419	-1.31154	-1.22705	-1.30814	-1.22059	-1.18355	-0.977088	-1.40122	-1.1904	-1.34708	-0.566154	-1.33794	-1.24543	-1.59118	-1.45339	-0.684146	-1.09338	-0.923798	-1.24744	-1.02357	-1.40603	-1.00832	-1.47011	-1.41946	-1.20823	-1.29014	-1.32432	-1.02544	-0.781392	-1.25176	-1.22682	-1.06917	-0.943684	-1.38928	-0.560695	-1.23857	-1.05886	-0.99736	-1.12714	-1.27853	-1.16703	-1.41334	-1.18691	-1.40313	-0.685303	-1.0352	-0.890364	-1.0497
YIL107C	-1.54068	-1.3489	-1.46347	-0.598098	-1.06985	-1.24888	-1.0437	-0.835284	-1.44443	-1.03082	-1.19254	-1.21	-1.0829	-1.43514	-1.42127	-1.02762	-1.25813	-1.37255	-1.05385	-1.63376	-1.00431	-1.67981	-0.988597	-1.28506	-1.12904	-0.90325	-1.12691	-1.63318	-1.26907	-0.703855	-1.24285	-1.27176	-1.26881	-0.809103	-1.50006	-1.37083	-1.42652	-1.62237	-1.66169	-1.4782	-1.31581	-1.20267	-1.45765	-1.36507	-1.31433	-1.08245	-1.33821	-1.54906	-1.24835
YJL214W	-1.14947	-0.595118	-1.1958	-1.15679	-0.666726	-1.03179	-1.37866	-1.5896	-1.43272	-1.23847	-0.500258	-1.18662	-1.22484	-1.11525	-1.13435	-1.29933	-1.34105	-1.31569	-1.15832	-1.33381	-1.14488	-0.890522	-0.998569	-1.51685	-0.984437	-1.39828	-1.48519	-1.1196	-0.439554	-1.20308	-1.14481	-1.50549	-0.0768863	-1.54434	-1.204	-1.10898	-1.07854	-1.29056	-0.975172	-1.36468	-1.22447	-0.81996	-1.15591	-1.29717	-1.10571	-1.1934	-1.36091	-1.23023	-0.0558189
YNL159C	-1.21764	-1.44148	-1.43104	-1.23795	-0.884974	-1.28179	-0.324387	-0.695891	-1.37954	-0.9604	-1.1059	-1.13401	-1.16601	-1.00989	-1.02763	-1.38551	-1.22615	-0.786199	-1.29549	-1.38321	-0.927098	-1.60002	-0.853992	-1.6743	-1.51508	-0.864777	-1.55909	-1.44035	-1.21645	-1.1833	-1.09142	-1.33296	-1.20104	-0.821913	-1.31904	-1.21033	-0.721191	-1.50443	-1.33985	-1.0407	-1.6338	-1.10197	-1.42997	-1.02069	-1.61536	-1.38602	-0.634969	-1.0905	-1.18097
YDR420W	-0.827343	-1.06792	-1.29993	-1.37351	-0.496302	-0.778597	-1.67772	-1.11713	-1.35304	-1.05296	-0.690527	-0.473365	-0.921129	-1.46804	-1.16241	-1.0085	-1.17258	-0.915685	-1.19974	-1.84914	-1.25099	-1.09303	-0.792892	-0.864321	-1.51349	-1.13102	-1.59267	-1.14058	-1.23332	-0.621636	-0.826017	-0.923735	-1.32015	-1.10894	-1.44316	-0.894572	-0.814113	-1.45919	-0.63684	-1.04867	-1.28147	-1.1774	-1.30357	-1.58651	-1.54034	-0.804828	-0.690158	-1.5543	-1.30134
YER161C	-0.524908	-1.11665	-0.804378	-1.23742	-1.24039	-1.27094	-0.912182	-1.66639	-1.27133	-1.3151	-1.42179	-0.796631	-1.34245	-1.22235	-1.28788	-1.0118	-0.939559	-0.904162	-1.07098	-1.00415	-1.25682	-1.18523	-0.712947	-1.70493	-1.33371	-1.1905	-1.15481	-0.749406	-1.41863	-1.23796	-0.849302	-1.02747	-0.956443	-1.38298	-0.824551	-0.867242	-0.746687	-1.37535	-0.829456	-1.46824	-0.944113	-0.915302	-0.819631	-1.00573	-1.03611	-1.1253	-0.868176	-0.262859	-0.936666
YGR179C	-1.10938	-0.69985	-1.24796	-1.10063	-1.74545	-1.66033	-1.60799	-1.36158	-1.52992	-1.41897	-1.37283	-1.26039	-1.17421	-1.21891	-1.26	-0.63295	-1.01578	-1.35421	-1.20955	-1.42902	-1.08275	-0.67628	0.155812	-1.593	-0.972112	-1.25496	-1.37121	-1.24438	-1.23581	-1.21051	0.174277	-0.565039	-1.40424	-0.986806	-1.23082	-1.0542	-1.13853	-1.41887	-0.516233	-1.30233	-1.01909	-1.34446	-1.35322	-0.660012	-0.867491	-1.24175	-1.47139	-1.36306	-1.38169
YOR085W	-1.29771	-0.51183	-1.26994	-1.49991	-0.403296	-0.379551	-1.68462	-1.17939	-1.42744	-1.43977	-1.30597	-1.45745	-1.37787	-1.23947	-0.98992	-1.3383	-1.46533	-0.911028	-1.20853	-1.70664	-1.27886	-1.21426	-0.859204	-1.27244	-0.701958	-0.953294	-1.5201	-1.29194	-0.864227	-1.17821	-0.738273	-0.938578	-1.28278	-1.05247	-1.30207	-1.43683	-0.906165	-1.61235	-1.24278	-0.985994	-1.22076	-1.24228	-1.61894	-1.12218	-1.46601	-0.505145	-0.741039	-1.03453	-1.26348
YER056C	-1.11537	-1.89869	-1.81103	-1.28185	-1.2811	-1.1626	-1.48108	-1.55363	-1.4153	-1.07968	-1.15391	-1.17267	-1.37244	-1.47159	-1.48252	-1.41528	-1.26574	-1.22881	-1.39131	-1.30246	-1.11686	-1.60006	-0.94482	-1.44282	-0.6219	-0.863728	-1.08706	-2.01001	-1.17032	-1.50819	-1.33319	-1.67168	-0.802684	-1.6878	-1.66033	-1.05501	-1.23507	-0.768107	-1.36671	-1.14338	-1.67322	-0.699684	-0.931363	-1.41398	-1.5783	-1.33295	-1.21649	-1.23693	-0.784032
YER106W	-0.942925	-1.08426	-1.30936	-0.791232	-1.27252	-1.33915	-0.814163	-0.787748	-1.48075	-1.08781	-0.961466	-0.936099	-0.929965	-1.40228	-1.52009	-1.1653	-1.23794	-0.96898	-1.32055	-1.35778	-1.09821	-1.39379	-1.23957	-1.44845	-1.24798	-1.06267	-1.2869	-1.10658	-1.18424	-1.18181	-0.953573	-1.08801	-1.33623	-1.11172	-1.38394	-1.33781	-1.40742	-1.25827	-0.825079	-1.39313	-1.28896	-1.12281	-1.26623	-1.22897	-1.35442	-1.29658	-0.758888	-1.2768	-1.31655
YLR353W	-1.06642	-0.531849	-1.18889	-0.933059	-0.527049	-0.857161	-1.63439	-1.52271	-1.44537	-1.2054	-0.414585	-1.40677	-0.864635	-0.845383	-0.946756	-1.30155	-1.02742	-1.28881	-0.806468	-1.29048	-1.45194	-1.285	-1.09073	-1.19799	-0.821835	-1.0459	-1.11085	-1.24086	-0.51859	-1.10256	-1.0715	-1.04266	-1.12993	-0.926136	-1.3004	-1.07527	-1.20631	-1.15056	-1.05858	-1.11051	-1.12435	-1.06168	-1.44956	-1.27823	-0.881929	-1.04098	-1.19627	-0.863785	-1.11094
YBR252W	-0.615572	-1.30585	-0.945618	-0.241719	-1.07674	-0.92944	-1.18662	-1.25731	-1.46177	-1.25153	-1.21962	-1.49726	-1.33379	-1.39072	-0.92691	0.0023836	-1.41535	-0.98409	-1.32088	-1.10845	-1.12499	-0.393646	-0.947151	-1.32129	-0.96501	-1.38371	-1.08142	-0.916814	-1.13502	-1.48805	-0.640547	-0.872851	-1.34635	-1.73807	-0.995739	-0.757251	-0.990013	-1.01957	-0.273702	-1.14949	-0.902924	-1.11785	-1.21837	-1.18717	-0.87738	-1.24004	-1.20917	-1.35595	-1.32666
YOR005C	-1.0783	-1.18485	-1.24149	-0.60396	-1.26941	-1.08885	-0.35136	-1.09986	-0.972703	-0.850089	-0.300266	-0.934645	-0.53824	-1.2132	-0.604822	-0.904457	-1.30744	-1.54347	-1.20866	-1.73624	-0.851779	-1.35953	-1.00649	-1.37217	-1.36194	-1.08826	-1.6157	-1.47647	-1.14809	-0.849852	-0.873185	-1.26642	-1.20869	-0.86497	-1.34883	-0.671739	-1.10159	-0.885113	-1.27482	-1.21707	-1.03709	-1.09808	-1.24955	-1.43331	-1.31767	-1.19816	-1.50851	-1.63492	-1.18913
YMR236W	-1.27361	-1.0607	-1.3434	-0.971565	-1.14129	-1.05443	-1.10592	-1.59755	-1.38987	-1.28652	-1.26813	-0.303298	-1.23676	-1.00515	-1.10732	-1.04835	-1.2878	-1.54351	-0.872267	-1.64502	-1.1125	-1.46223	-1.05183	-1.3381	-1.19564	-1.50319	-0.967724	-1.74935	-0.813189	-1.31904	-1.02602	-1.37478	-1.46776	-1.38898	-1.38035	-0.834489	-1.02285	-0.794293	-1.62718	-1.36639	-0.969933	-1.11592	-1.18872	-1.33711	-0.809521	-1.25813	-1.6545	-1.46339	-1.45
YGL137W	-0.645855	-0.459505	-0.667537	-1.36779	-1.26187	-1.02539	-1.67572	-1.13969	-1.18086	-1.36882	-0.628464	-1.19314	-1.01278	-1.051	-0.823897	-0.998894	-1.35398	-0.802016	-0.713949	-0.588913	-1.21697	-0.451359	-0.553997	-0.76907	-0.700663	-1.14916	-0.898971	-0.530794	-1.04244	-0.830327	-1.37909	-1.18773	-1.14902	-1.02421	-0.748569	-1.38839	-1.17848	-0.940367	-0.283663	-1.60108	-1.43783	-1.66791	-1.52284	-0.999809	-0.842289	-1.19393	-0.73995	-1.33563	-1.13098
YGL141W	-0.966975	-0.646368	-1.01441	-1.03689	-0.760888	-0.735355	-0.29231	-0.474348	-1.46027	-1.08088	-1.47658	-0.88135	-1.28879	-0.698192	-1.02596	-1.41494	-0.840776	-0.923599	-1.05844	-0.631159	-1.09328	-1.10976	-1.1181	-1.19414	-1.40574	-0.966243	-1.95295	-0.978917	-1.08709	-1.18189	-1.52121	-1.03668	-1.2017	-1.01156	-1.09936	-0.85373	-0.602527	-0.820754	-0.888545	-1.24444	-1.33119	-1.13801	-1.26206	-1.24361	-1.33838	-1.05241	-0.877496	-0.993975	-1.18337
YCR020C-A	-1.14047	-1.18473	-1.28572	-0.960143	-1.59254	-1.48382	-0.503424	-0.721582	-1.38672	-0.483752	-1.02437	-1.33526	-0.892629	-0.534033	-0.726207	-0.537499	-1.11533	-1.51305	-1.27622	-1.25694	-0.617973	-1.46323	-1.08267	-1.34584	-0.82228	-1.22593	-1.20296	-1.42112	-0.993734	-1.04073	-0.911141	-1.30455	-1.44401	-1.00917	-1.31306	-0.888384	-1.44601	-0.668283	-1.33698	-1.01323	-1.35713	-1.19425	-1.14516	-1.60065	-0.99121	-1.37803	-1.36229	-1.1669	-1.42408
YER183C	-1.10368	-0.973841	-1.25179	-0.799922	-1.04404	-1.07865	-1.35665	-1.27739	-1.38832	-1.53655	-1.10172	-1.38426	-1.25294	-1.41852	-1.1187	-0.634226	-0.936921	-1.31099	-1.21095	-1.58568	-1.04008	-1.34845	-1.25331	-1.19629	-1.2497	-1.28869	-1.15398	-1.42766	-0.956692	-0.908151	-1.16099	-1.1688	-1.53725	-1.28765	-1.32712	-0.809647	-0.881393	-0.726699	-1.2175	-0.9068	-1.06959	-1.08045	-1.28828	-1.08493	-1.27042	-1.16862	-1.44081	-1.06392	-1.51702
YDL195W	-0.339356	-0.171337	-0.677711	-1.23917	-1.16746	-1.14495	-0.918801	-0.333676	-1.4281	-1.07141	-0.701677	-1.13307	-1.24129	-1.3064	-1.08496	-0.664811	-1.58139	-0.92345	-0.930866	-0.936758	-1.25316	-0.654403	-0.523097	-0.945284	-1.04023	-1.32924	-0.860935	-0.742978	-0.993329	-1.14912	-0.929047	-0.756461	-0.98243	-1.45325	-0.600638	-1.14071	-1.12715	-0.89889	-0.149957	-1.50488	-0.818393	-1.4049	-1.10251	-0.989077	-0.919502	-0.785153	-1.07722	-1.32193	-0.962598
YML028W	-1.44801	-1.06926	-1.79432	-1.11351	-1.09428	-1.15289	-0.761611	-0.717103	-1.3621	-0.128769	-0.742037	-1.32278	-0.475065	-0.991237	-0.786118	-1.28236	-1.45158	-1.2492	-1.02105	-1.29812	-1.23793	-1.50002	-1.20134	-1.16023	-0.749331	-1.09899	-0.892311	-1.932	-1.00948	-1.18043	-1.30427	-1.48699	-1.40895	-1.0756	-1.68756	-1.3163	-1.25811	-1.02342	-1.47968	-0.964554	-1.487	-1.05312	-1.60823	-1.26988	-1.37289	-1.60664	-1.19533	-1.35225	-1.38824
YNL298W	-1.39746	-0.193278	-1.47637	-1.21719	-0.952908	-1.02217	-1.08875	-1.22504	-1.15838	-0.0861602	-0.637445	-1.18566	-1.13273	-1.24676	-0.67583	-1.25413	-1.43522	-0.556622	-0.909562	-1.59625	-0.934032	-1.46127	-0.965101	-1.22785	-1.04287	-1.43522	-1.11777	-1.33231	-0.979748	-1.13879	-0.713497	-1.16704	-0.987412	-0.604534	-1.49824	-0.996094	-1.08984	-1.42905	-1.21561	-1.26668	-0.832544	-1.20892	-1.44564	-1.08384	-0.97941	-1.14655	-0.523424	-0.919774	-0.96574
YPL274W	-1.15817	-1.27111	-1.35943	-1.36046	-1.35645	-1.44199	-0.593065	-1.47881	-1.51192	-1.05107	-0.967393	-0.9354	-0.84853	-0.561693	-0.68705	-1.17653	-1.37864	-1.15929	-1.11588	-1.37758	-1.0311	-1.19197	-0.883035	-1.38948	-1.20505	-0.948739	-1.07748	-1.44548	-1.47993	-1.53403	-1.40784	-1.13484	-1.36313	-1.16351	-1.30684	-0.881456	-1.62634	-1.02515	-1.15134	-0.760432	-1.33867	-0.775446	-1.1813	-1.29771	-1.28608	-0.958788	-1.24477	-1.3606	-1.34521
YLR220W	-1.35784	-0.544179	-1.39334	-1.26605	-1.44131	-1.3848	-1.4666	-1.38201	-1.47647	-1.04992	-1.44671	-1.20393	-1.22018	-1.42689	-1.50269	-0.85559	-0.471823	-0.999207	-1.04676	-1.05359	-1.44525	-1.31283	-0.524073	-1.53862	-1.17553	-1.25697	-1.09011	-1.39171	-1.12078	-1.04217	-0.948484	-0.966207	-1.17725	-0.839271	-1.44919	-0.949225	-0.980176	-1.25416	-1.23877	-1.20527	-1.00285	-1.10819	-1.23244	-0.939692	-1.16906	-1.23325	-1.26024	-1.19391	-1.15664
YML102W	-1.18756	-0.871145	-1.08169	-0.712891	-1.20958	-1.21071	-1.32219	-1.13625	-1.36081	-1.2672	-1.38792	-1.27171	-1.18061	-1.34359	-1.13613	-0.653834	-1.34801	-1.09672	-1.19563	-1.3699	-0.595465	-0.487846	-0.799551	-1.41394	-0.820613	-1.44738	-0.995919	-1.05469	-1.05083	-1.32905	-0.092553	-1.39408	-1.09352	-1.6063	-1.09255	-1.06389	-1.03769	-1.31499	-0.618164	-1.06471	-0.945697	-1.2368	-1.2853	-0.380125	-1.21574	-1.02875	-1.16233	-1.29759	-1.06965
YDR451C	-0.562926	-0.291887	-1.15616	-1.65775	-1.29509	-1.13025	-1.76372	-1.98785	-1.63067	-1.21237	-1.20059	-1.57285	-1.35196	-1.64417	-1.08254	-1.37774	-1.51933	-0.91457	-1.22033	-1.82205	-1.40826	-1.31004	-0.780563	-1.25866	-0.943507	-1.22397	-0.839302	-1.2193	-0.842234	-1.2039	0.377054	-1.08493	-1.43438	-1.63764	-1.32765	-1.20084	-1.37115	-1.63896	-0.695511	-1.12705	-1.33194	-1.45454	-1.31939	-0.0949037	-0.724624	-1.25034	-1.04876	-1.47497	-1.41388
YBR161W	-1.48572	-0.549844	-1.40573	-1.21008	-0.949639	-1.25273	-1.355	-1.54207	-1.43269	-0.819409	-0.661708	-1.12712	-0.869296	-1.03649	-1.17867	-1.48335	-1.75359	-1.02285	-1.25616	-1.75395	-0.946412	-1.33757	-0.869385	-1.37772	-0.45507	-1.2331	-1.15916	-1.33827	-0.755614	-1.15091	-1.38821	-1.42338	-0.973253	-1.69243	-1.45413	-1.16994	-1.44276	-1.53886	-1.45767	-1.31768	-1.4972	-1.01791	-1.44942	-1.2746	-1.41153	-0.959727	-0.86905	-1.43748	-0.958393
YER001W	-1.03294	-1.04769	-1.11967	-0.82315	-1.44685	-1.43879	-1.49951	-1.86627	-1.67037	-0.959583	-1.20003	-1.26714	-1.36045	-1.23866	-1.02198	-1.37395	-1.67293	-0.844671	-1.28664	-1.34177	-1.17918	-1.25205	-1.23626	-1.16433	-0.907831	-1.07679	-0.828854	-1.14506	-1.13905	-1.49622	-0.976204	-1.29627	-1.25233	-1.61486	-1.11487	-1.24263	-1.23423	-1.49653	-1.27547	-1.2284	-1.396	-1.01416	-1.30542	-0.0887577	-1.08846	-0.842893	-0.874322	-1.27109	-1.23208
YJL134W	-0.94068	-1.05542	-1.07712	-1.33619	-1.17495	-1.2387	-1.74746	-1.86649	-1.64799	-1.44115	-1.11568	-1.23916	-1.45091	-1.42935	-1.1598	-1.30507	-1.48051	-1.22085	-1.25896	-1.31701	-1.38942	-0.973921	-0.963084	-1.22829	-0.827568	-1.18804	-1.3782	-1.38115	-1.26598	-1.35271	-0.877091	-0.826839	-1.42358	-1.59281	-1.09072	-1.3051	-1.32324	-0.897646	-1.22372	-1.13197	-1.28567	-0.820081	-1.50576	-1.25051	-1.28115	-0.661896	-1.19005	-1.0256	-1.40507
YJR002W	-0.587052	-1.04364	-0.543128	-1.14243	-1.68076	-1.70532	-1.31754	-1.47423	-0.650045	-1.34756	-1.25595	-1.26536	-1.23809	-1.62003	-1.09223	-1.2467	-1.10669	-1.26378	-1.2665	-1.45267	-1.27433	-0.745223	-1.12743	-1.46939	-1.46828	-0.925223	-0.669025	-0.585745	-0.999329	-1.23051	-1.09865	-1.06965	-1.3857	-1.19802	-0.581576	-0.870848	-0.352258	-1.01671	-0.580359	-1.28424	-0.822193	-1.27703	-0.443483	-1.54286	-0.867618	-1.48367	-1.08436	-1.43779	-1.36782
YJL129C	-1.02532	-1.35873	-1.03464	-0.772732	-1.15906	-1.07524	-1.75413	-1.52641	-1.06234	-1.22475	-0.998516	-0.207189	-1.18925	-1.03202	-1.36847	-1.48855	-1.26939	-0.836383	-1.30221	-1.50346	-0.991422	-0.671091	-0.791776	-1.11031	-1.14452	-1.23339	-1.22924	-1.02457	-1.19082	-1.04803	-1.11782	-1.23511	-1.31645	-1.14251	-0.995334	-0.898257	-1.3073	-1.07861	-0.583361	-1.34594	-1.2816	-1.09865	-1.11415	-1.44774	-1.32029	-1.03478	-0.815886	-1.28155	-1.29827
YML068W	-1.01002	-1.18525	-1.33842	-1.00688	-1.11829	-1.45829	-0.985525	-1.20429	-1.55872	-0.70315	-1.09866	-1.64224	-0.947056	-1.28636	-1.24682	-1.30668	-1.20397	-1.24185	-1.009	-1.63877	-0.567229	-1.71493	-0.895097	-1.46814	-0.77868	-1.00109	-1.24671	-1.48703	-1.17852	-1.40266	-1.37266	-1.59717	-1.56455	-1.09259	-1.31173	-1.23621	-1.45477	-1.3161	-1.25479	-0.724891	-1.36117	-1.08584	-1.36147	-1.27665	-1.25835	-1.15273	-1.0451	-1.42552	-1.54859
YGR296W	-0.986214	-0.854096	-1.08336	-0.667717	-1.59006	-1.6694	-1.09139	-1.52248	-1.30366	-1.11828	-1.13608	-1.27892	-1.06305	-1.14894	-1.1075	-0.640925	-1.43231	-1.09147	-1.13397	-0.929993	-0.975203	-1.43299	-1.44084	-1.476	-1.22333	-1.57228	-1.4404	-1.20987	-0.88133	-1.31854	-0.945964	-1.00883	-0.887647	-1.32808	-1.08384	-1.09378	-1.41445	-1.04233	-1.32389	-1.12396	-1.23223	-1.18104	-1.10554	-1.02966	-0.963463	-1.0985	-0.991782	-0.927098	-0.870231
YML120C	-1.52152	-0.932458	-1.53406	-1.52488	-0.960787	-1.103	-1.35995	-1.38965	-1.54436	-1.13997	-1.19627	-1.16608	-1.18906	-1.07167	-1.50131	-1.72372	-1.35389	-0.65204	-0.339305	-1.11892	-1.19912	-1.64955	-1.16895	-0.633533	-0.826169	-1.25525	-1.47727	-1.4454	-1.18491	-1.22532	-1.27999	-1.53169	-1.12223	-1.41553	-1.52961	-1.05553	-1.12698	-1.45087	-1.69991	-0.951354	-1.53307	-1.17185	-1.86737	-1.14113	-1.17975	-1.52592	-0.619815	-0.696335	-1.09972
YLR186W	-1.01943	-1.1804	-1.26735	-1.48962	-1.34916	-1.34011	-1.65361	-1.62302	0.0173053	-1.22944	-0.923824	-1.66168	-1.29941	-1.40883	-1.24829	-1.28074	-1.36432	-1.5189	-0.72756	-1.17792	-1.34486	-1.32284	-1.26369	-1.1501	-1.58244	-1.05922	-1.0523	-0.895105	-1.03148	-1.27254	-1.31534	-1.24924	-1.21712	-1.20476	-1.22719	-0.947659	-0.356075	-0.625438	-0.837054	-0.946539	-1.32236	-1.33614	0.111975	-1.30685	-0.880033	-1.32949	-1.22278	-1.15962	-1.19667
YKR079C	-0.506871	-1.03512	-0.87865	-1.2043	-0.737479	-0.945375	-1.5126	-1.56829	-1.33028	-1.19984	-1.40313	-1.06628	-1.55455	-1.36168	-1.14377	-1.38409	-1.15813	-1.05468	-1.37332	-1.21075	-0.885913	-0.489673	-1.40102	-1.45118	-1.28396	-1.11346	-1.59356	-0.741869	-1.14669	-1.04877	-1.4833	-1.25337	-1.20917	-0.893406	-0.841467	-0.750346	-1.21374	-0.671653	-0.13228	-1.11628	-1.31471	-1.0605	-0.630781	-1.24255	-1.14361	-1.14394	-0.987715	-1.2764	-1.18743
YDR036C	-1.14595	-1.12848	-1.18107	-1.16258	-0.643353	-1.04395	-1.53001	-1.42684	-1.38815	-0.662886	-0.883018	-1.44664	-1.25202	-1.11067	-1.76602	-1.01768	-1.59481	-0.973526	-0.72011	-0.966296	-1.50246	-1.49811	-0.938134	-1.24391	-0.890189	-0.545547	-1.16644	-1.17462	-1.37425	-1.10586	-1.20827	-1.44452	-1.54029	-0.914704	-1.20728	-1.46946	-1.02058	-1.35033	-1.13721	-0.654607	-1.20469	-1.27772	-1.60108	-0.997375	-1.39123	-1.46948	-0.224271	-0.965397	-1.52256
YBR019C	-0.658498	-0.693939	-0.546816	-0.731761	-1.10859	-1.18094	-1.16902	-1.48794	-1.42961	-1.21141	-0.9062	-0.835883	-0.966162	-0.720926	-1.17817	-0.922823	-1.44516	-0.964986	-1.21337	-0.881606	-1.24977	-0.48589	-1.2759	-1.48101	-1.0496	-1.06804	-0.969226	-0.682106	-1.14024	-1.37804	-1.10635	-1.36893	-1.12444	-1.14372	-0.508036	-1.25176	-1.02512	-1.53993	-0.667954	-1.13548	-1.00073	-0.877927	-1.38541	-0.851076	-1.14038	-0.592119	-1.15011	-1.37415	-1.10096
YIL070C	-1.33847	-1.31292	-1.58253	-1.16959	-1.27713	-1.17321	-1.79035	-1.55252	-1.55028	-1.0598	-1.15243	-1.61252	-1.10656	-1.04727	-1.65713	-1.71299	-1.41065	-0.505635	-1.07583	-0.747226	-1.18539	-1.5445	-1.29879	-1.30696	-1.21267	-0.918852	-1.19563	-1.62418	-1.30281	-1.40185	-1.54428	-1.39529	-1.23083	-1.50659	-1.54774	-1.75489	-1.51353	-1.83683	-1.44397	-1.091	-1.56169	-1.32985	-1.41549	-1.18706	-1.55522	-1.37938	-0.496939	-0.592478	-1.21113
YCL019W	-1.32769	-0.707326	-1.53445	-1.49056	-0.872296	-0.948689	-1.35988	-1.10314	-1.18651	-1.84216	-0.950589	-0.782908	-1.03622	-1.17264	-0.738987	-1.78532	-1.30687	-1.06524	-0.920747	-1.20758	-1.64619	-1.6642	-1.46449	-1.18875	-1.40032	-1.51939	-1.10342	-1.75257	-0.598958	-1.0511	-0.990635	-1.50111	-1.2877	-1.19896	-1.64192	-1.21788	-1.12055	-0.940353	-1.3645	-1.32286	-1.58906	-0.975922	-1.28933	-1.24636	-1.32616	-1.12922	-1.23665	-1.27799	-1.26831
YHR083W	-1.07372	-1.29049	-1.20464	-1.17885	-1.38114	-1.47523	-1.2536	-1.18314	-1.56512	-0.805251	-0.685062	-1.51942	-1.11092	-1.27046	-1.22235	-1.18634	-1.528	-1.15317	-0.782929	-0.805822	-1.1153	-1.26584	-0.783921	-1.12325	-1.25469	-0.973961	-1.23468	-1.34341	-1.37925	-1.14248	-0.697257	-1.08815	-1.03788	-1.7798	-1.19084	-1.04887	-1.41691	-1.06352	-1.12532	-0.774039	-1.07669	-1.22752	-1.10844	-0.874845	-0.975679	-1.02209	-1.17627	-0.900189	-1.01831
YDR201W	-0.386267	-0.880349	-1.28215	-1.58633	-1.1267	-1.14889	-1.05067	-1.70451	-1.3715	-1.25032	-0.49162	-0.546507	-1.21963	-0.971034	-1.12068	-0.157943	-1.30409	-0.739665	-1.15453	-1.11174	-1.51514	-1.54277	-0.961645	-1.32899	-1.17189	-1.36223	-0.656806	-1.14371	-1.28457	-1.09898	0.00080442	-0.564583	-0.834184	-1.43325	-1.37933	-1.04397	-0.788508	-1.50266	-0.491413	-1.03413	-1.38121	-1.15579	-1.41667	-1.03111	-1.22465	-1.04519	-0.731385	-0.698012	-0.810844
YLR242C	-0.725027	-0.998906	-0.936843	-0.760843	-1.03637	-1.43961	-0.915407	-0.686355	-1.42408	-0.756976	-1.13745	-1.40377	-1.01831	-0.890513	-1.20077	-0.952158	-0.908381	-1.18351	-0.93589	-1.5012	-0.835958	-1.41316	-0.858488	-1.46426	-1.24192	-0.957164	-1.43725	-0.710347	-1.08201	-1.04724	-1.28848	-1.45674	-1.33252	-0.611093	-1.12401	-0.537656	-1.72994	-1.17713	-0.700448	-0.876073	-1.746	-0.70689	-1.29621	-1.29427	-1.48002	-0.96063	-1.23165	-1.25749	-1.30918
YDL103C	-1.0288	-0.679189	-1.07779	-0.825587	-1.44823	-1.30217	-1.30164	-1.25316	-1.52266	-1.35896	-1.28295	-1.45918	-1.31664	-1.32965	-1.49364	-0.522787	-1.16318	-1.17319	-1.11313	-0.993622	-0.849563	-0.539565	-0.843329	-1.73905	-1.54147	-1.2276	-0.870674	-1.01893	-1.0954	-1.34006	-1.11887	-1.34162	-1.1104	-0.951426	-1.05884	-0.966738	-1.33567	-1.53759	-0.561472	-1.50478	-0.932724	-1.50761	-1.2754	-0.0105679	-1.37235	-1.32527	-1.20477	-0.736241	-1.08861
YLR380W	-0.70721	-0.812071	-0.741809	-1.47815	-1.64339	-1.64911	-1.12418	-1.38581	-1.31044	-0.405408	-0.50017	-1.24622	-1.16916	-1.18865	-1.03556	-0.542918	-1.52397	-1.16362	-0.982698	-1.08142	-1.33026	-0.79448	-0.913944	-1.57099	-1.21316	-1.16792	-0.33996	-0.756735	-1.20976	-0.855925	-0.589557	-1.26393	-1.15044	-1.17471	-0.712075	-0.636024	-1.04005	-1.08316	-0.503859	-1.02867	-0.768165	-0.961184	-0.860055	-0.705201	-0.914525	-1.20164	-0.861406	-0.911081	-1.13131
YCR094W	-1.01727	-1.34705	-1.18413	-1.44848	-0.545716	-0.894302	-0.29145	-0.407006	-1.33935	-0.814295	-0.990388	-1.71615	-1.12	-1.17589	-0.942794	-0.751644	-1.19439	-1.17634	-0.824501	-0.999825	-0.907323	-1.51572	-0.616272	-1.37505	-1.30148	-1.06828	-1.06318	-1.2099	-1.57898	-0.897839	-1.53585	-0.629897	-1.4386	-0.715384	-1.16458	-0.948989	-1.19205	-1.26931	-1.11153	-0.820635	-1.12121	-1.28214	-1.28799	-1.17924	-1.24354	-1.46066	-1.25882	-1.21458	-1.42016
YNL131W	-1.09722	-0.922999	-1.64555	-1.24216	-0.560368	-0.442206	-1.00377	-1.59626	-1.44455	-0.892621	-1.15077	-1.3114	-1.20232	-1.35849	-1.06046	-1.70856	-1.36767	-0.739761	-1.34547	-0.5111	-1.15639	-1.40285	-1.12357	-1.44828	-1.57461	-0.661023	-0.981438	-1.70719	-0.994218	-1.14973	-0.992654	-1.34348	-1.11609	-1.09324	-1.5144	-1.48461	-1.09087	-1.19367	-1.00897	-1.32079	-1.37285	-1.41454	-1.20962	-1.40061	-1.51581	-1.37826	-0.638229	-0.614871	-1.09693
YHR039C	-1.27928	-1.32645	-1.51074	-1.49768	-0.77791	-1.11701	-0.448776	-1.2377	-1.49506	-0.92865	-1.7293	-0.887998	-1.35878	-0.849422	-1.21702	-1.33525	-1.09818	-0.835066	-1.08375	-0.904978	-1.21775	-1.42751	-1.14437	-1.21816	0.100952	-1.28525	-1.22719	-1.4372	-1.25446	-1.18752	-1.45911	-1.18875	-0.881918	-1.43344	-1.40085	-1.22574	-1.25591	-1.14397	-0.956661	-0.841789	-1.13009	-0.936539	-1.55963	-1.08125	-1.69082	-1.12973	-0.909964	-0.869987	-0.862568
YBL020W	-0.782145	-0.866148	-0.866299	-0.706363	-0.539321	-0.666233	-1.63329	-1.68963	-1.39843	-1.28091	-1.41741	-1.37821	-1.30243	-1.58686	-1.16148	-0.422711	-1.36719	-0.999571	-1.17771	-1.25242	-0.99812	-0.777015	-1.09662	-1.22802	-1.13855	-1.03062	-1.03787	-0.434327	-1.07847	-1.19148	-1.45979	-0.915434	-1.45417	-1.305	-0.790355	-0.605928	-0.972913	-1.47301	-0.552311	-0.951012	-1.23005	-1.21969	-1.38004	-0.874907	-1.39477	-0.924539	-1.04042	-1.39794	-1.43268
YPL140C	-0.890914	-1.19776	-1.41022	-1.26804	-1.64205	-1.62906	-1.10025	-1.27345	-1.55242	-1.06112	-1.03136	-0.321062	-0.926287	-1.16273	-1.18144	-0.752649	-1.43065	-1.0681	-1.0572	-0.815824	-0.957935	-1.77759	-1.31244	-1.39832	-0.741754	-0.852515	-1.55696	-1.37351	-1.54132	-1.20446	-0.626439	-1.2141	-1.37703	-1.39019	-1.58006	-1.06245	-1.54844	-1.1261	-0.99842	-0.822929	-1.33508	-0.928485	-1.40797	-1.3728	-1.10027	-1.17096	-1.22927	-1.35668	-1.35664
YOR001W	-0.774611	-1.02381	-0.883395	-1.50223	-1.01004	-0.865365	-0.999684	-1.47445	-0.70984	-1.38379	-0.854497	-0.91573	-1.30817	-1.32331	-1.37461	-1.10575	-1.12879	-1.20884	-1.3388	-1.28709	-1.61368	-0.881254	-0.982946	-1.17207	-1.44606	-1.31832	-1.13591	-0.606755	-0.989687	-1.43317	-1.11341	-1.11562	-1.2472	-1.29001	-1.02633	-0.71452	-1.14231	-0.425497	-0.329859	-1.20651	-1.49607	-1.27795	-0.191082	-1.28485	-0.990011	-1.35711	-1.12976	-1.16264	-1.22901
YGL134W	-0.253754	-0.982299	-0.608132	-1.11464	-1.30824	-1.16957	-1.41882	-1.66106	-1.51692	-1.06649	-1.17765	-0.651796	-1.35258	-1.05978	-1.02077	-1.03469	-1.39889	-1.04835	-1.08769	-0.483321	-0.667277	-0.598333	-0.97581	-1.21688	-0.866119	-1.12302	-1.59041	-0.440427	-0.954228	-1.20315	-1.10063	-1.09286	-1.39177	-0.968826	-0.606452	-1.22017	-1.13207	-1.52854	-0.241637	-1.15592	-1.03402	-1.53486	-1.0496	-1.20684	-1.07108	-1.13633	-1.03804	-1.11858	-1.37101
YGR221C	-1.48697	-0.0956923	-1.58308	-0.979042	-1.35392	-1.09702	-0.922495	-1.48393	-1.34822	-1.14548	-1.52067	-1.72002	-1.36987	-1.25274	-0.758253	-1.12873	-1.65424	-1.28004	-1.18848	-1.06193	-0.953203	-1.25902	-1.03555	-1.46987	-1.16224	-1.38278	-1.21855	-1.63179	-0.421743	-1.19541	-0.827828	-0.852329	-1.19204	-1.80103	-1.46725	-1.21576	-1.57889	-1.25401	-1.24568	-1.22107	-1.26544	-1.17893	-1.35806	-0.230122	-1.50103	-0.993406	-1.32929	-1.32828	-1.17396
YBR228W	-1.18447	-1.69293	-1.49258	-0.874467	-0.819611	-1.06295	-0.530187	-0.529191	-1.25491	-1.14349	-0.988066	-1.15358	-0.852315	-1.18053	-1.13125	-0.914463	-1.21141	-1.4116	-0.622298	-1.52037	-1.13244	-1.635	-1.31032	-1.24097	-1.32027	-1.27462	-1.56503	-1.60368	-1.26482	-1.15787	-1.52195	-1.2716	-1.29947	-0.858157	-1.44681	-0.786947	-1.37571	-1.12165	-1.10429	-1.08915	-1.30281	-0.755547	-1.49931	-1.20392	-1.27025	-1.1644	-1.45736	-1.16327	-1.27574
YLR165C	-1.43646	-0.918927	-1.31508	-0.707866	-0.715218	-0.878231	0.248301	-0.65688	-1.4915	-0.965425	-1.22133	-1.14447	-1.11031	-0.722326	-1.09374	-0.825336	-0.831324	-1.18316	-1.23038	-0.89309	-0.784806	-1.68697	-0.777886	-1.32117	-1.1858	-1.42364	-1.60889	-1.31009	-0.986103	-1.23745	-1.33901	-0.608563	-1.55113	-0.843851	-1.34514	-1.19564	-1.38998	-0.964293	-1.48881	-1.13	-1.28365	-1.27811	-1.24897	-1.23985	-1.42153	-0.71865	-1.26766	-1.24842	-1.53271
YPL112C	-0.162036	-0.97986	-0.149338	-1.05973	-1.55046	-1.65087	-1.6694	-1.60333	-1.52803	-1.15377	-1.35615	-0.872811	-1.26516	-1.10301	-1.30315	-0.543566	-0.975751	-1.10763	-1.11637	-1.47922	-0.906819	-0.204274	-0.706963	-1.44133	-1.37101	-1.13731	-1.08374	-0.116566	-1.01589	-1.10099	-0.554958	-0.85507	-1.38795	-0.920577	-0.197537	-0.862758	-0.32987	-1.24802	-0.175528	-1.12006	-1.04973	-1.21646	-1.35036	-1.30247	-1.0537	-0.906154	-1.05248	-1.33162	-1.36825
YGL063W	-1.18764	-0.753037	-0.821778	-0.925675	-1.58514	-1.40069	-0.815706	-1.11929	-1.31184	-1.49263	-1.0581	-1.37596	-1.24763	-1.6513	-1.36658	-1.02894	-1.24725	-1.28677	-0.991073	-1.03161	-1.16086	-0.547733	-0.851163	-1.17128	-0.885154	-1.41997	-1.39373	-1.16647	-0.934454	-1.20612	-0.649941	-1.00599	-1.15882	-1.08289	-0.931689	-0.957508	-1.29529	-1.03772	-0.974933	-1.18968	-1.35245	-1.05493	-1.16388	-1.16037	-1.03695	-1.09569	-1.29115	-1.16469	-1.14182
YLR157C	-1.1105	-1.13459	-1.57465	-1.13047	-1.02704	-1.10257	-1.10514	-1.20443	-1.35855	-1.23829	-0.945909	-0.967967	-1.08904	-0.907343	-0.97029	-1.11879	-0.994146	-1.45681	-0.93723	-1.56276	-1.13776	-1.63215	-1.14957	-1.18014	-1.02795	-1.38627	-1.43418	-1.78815	-1.26338	-0.980286	-1.32602	-1.26957	-1.22828	-0.997342	-1.63393	-1.38217	-1.36572	-0.814133	-1.29957	0.987715	-1.72824	-0.969033	-1.42604	-1.13059	-1.41549	-1.11913	-1.68651	-1.01274	-1.20557
YNL331C	-1.37685	-0.783548	-1.58723	-0.837907	-1.48873	-1.59355	-0.946232	-0.824091	-1.39185	-0.843986	-1.03099	-0.985006	-0.915322	-1.09655	-0.737831	-1.36996	-1.42447	-1.46257	-1.04953	-1.82422	-0.905194	-1.72772	-0.936663	-1.23563	-1.09427	-1.21894	-1.23786	-1.75526	-0.944511	-1.16915	-1.29838	-1.31734	-1.09715	-0.836623	-1.56019	-0.975536	-1.59007	-1.44313	-1.3487	-1.27529	-1.25108	-0.791608	-1.40626	-1.52154	-1.49868	-1.31111	-1.55005	-1.70805	-1.08438
YML115C	-1.16605	-1.05247	-1.14219	-1.34159	-0.950118	-1.00285	-0.941618	-1.48526	-0.815164	-1.05261	-0.604215	-0.801932	-1.28502	-1.40083	-1.1551	-0.916204	-1.50779	-1.36666	-1.2761	-0.806213	-1.65113	-0.964605	-0.998349	-1.46359	-1.14865	-1.06503	-0.747618	-1.0799	-0.768469	-1.05942	-1.22249	-1.20091	-1.34046	-1.1956	-1.14851	-0.699333	-1.15934	-0.901354	-0.958746	-1.39919	-1.27933	-1.23267	-0.530963	-1.15044	-1.45617	-1.16617	-0.928413	-1.07256	-1.32204
YEL003W	-0.945691	-0.619643	-1.09025	-0.985237	-1.1922	-0.979639	-1.10355	-1.27554	-1.43275	-1.0435	-1.34068	-1.43337	-1.24342	-1.27887	-1.11091	-0.713005	-1.04874	-1.21149	-1.17904	-1.1442	-1.34718	-0.512793	-0.453	-1.34672	-1.38534	-1.46996	-0.784996	-0.990837	-1.07338	-1.23032	-0.522724	-1.11352	-1.17585	-1.31233	-1.16451	-0.594472	-1.65488	-1.28318	-0.423134	-1.40694	-1.04795	-1.19099	-1.08923	-1.23412	-1.22141	-1.01849	-1.08917	-1.52113	-1.15597
YLL060C	-1.26198	-0.888079	-1.35821	-1.05264	-1.4915	-1.30035	-0.384458	-0.426968	-1.4174	-0.982124	-0.976093	-0.902218	-1.18949	-1.12325	-0.999281	-1.06782	-1.24432	-1.49177	-1.24447	-1.13109	-1.00071	-1.56916	-0.678932	-1.41657	-1.53217	-1.09142	-1.45297	-1.47329	-0.775061	-1.0019	-0.91643	-1.16486	-1.19536	-1.01082	-1.4246	-1.09403	-1.23049	-1.28268	-1.3429	-0.996868	-1.19479	-1.23106	-1.20487	-1.73297	-1.46152	-1.22227	-1.54713	-1.56722	-1.18051
YGL190C	-0.922131	-0.549767	-0.929537	-1.3658	-1.03007	-1.1228	-1.2578	-0.923337	-1.265	-1.14907	-0.710677	-0.681355	-0.856218	-1.26148	-0.536558	-1.10204	-1.28101	-0.641629	-1.43512	-1.51568	-1.33645	-0.802557	-0.84919	-1.21445	-1.34677	-1.12416	-1.46981	-0.756798	-0.553232	-1.02988	-1.00281	-1.1125	-1.27136	-0.0955208	-0.989215	-1.38958	-0.154825	-1.48791	-0.50688	-1.70714	-1.00445	-1.50709	-1.39146	-1.1868	-1.52642	-1.30668	-0.415244	-1.41039	-1.25471
YDL210W	-0.751611	-1.04915	-0.812132	-1.21471	-1.05416	-1.17627	-0.763436	-0.840645	-1.30983	-1.09221	-1.64877	-1.12123	-1.30725	-0.983601	-1.22747	-1.18429	-1.39578	-1.07323	-0.911045	-0.863086	-1.10502	-0.872381	-1.31685	-1.14025	-1.2526	-1.33438	-1.25067	-0.849084	-1.21844	-1.38351	-1.2299	-1.19063	-1.60819	-0.442401	-0.806458	-0.987328	-1.43825	-1.23969	-0.777972	-0.947222	-0.906978	-1.05875	-1.50832	-1.02983	-1.46582	-1.35314	-1.11301	-1.07148	-1.58743
YDL079C	-0.878546	-0.792392	-1.03999	-1.05665	-0.972792	-1.26515	-1.51511	-1.76314	-1.4911	-1.1928	-0.49041	-0.77046	-0.884398	-1.03794	-1.44255	-1.44088	-1.20337	-1.37071	-1.10375	-1.29345	-1.05797	-1.10045	-1.27568	-1.2887	-0.903778	-1.02144	-1.19541	-0.995838	-0.85387	-1.1584	-1.05706	-1.49294	-0.942394	-0.91235	-1.11054	-1.08156	-1.34316	-1.50693	-0.932283	-1.15931	-1.32692	-1.24206	-1.52732	-1.13082	-1.30972	-1.06258	-1.5262	-1.03149	-0.925917
YLR127C	-0.860257	-1.02112	-1.19221	-1.08818	-1.05314	-1.05941	-0.515221	-0.861459	-1.41405	-0.860473	-1.24028	-1.27512	-1.28597	-0.510505	-1.25619	-1.09908	-0.538487	-0.951847	-1.17273	-0.47371	-0.916287	-1.4496	-0.64021	-1.49009	-1.21088	-1.24707	-1.36309	-1.11748	-1.07246	-1.09044	-1.17534	-0.492856	-1.37205	-0.729566	-1.22548	-1.32383	-1.20554	-0.998978	-0.865856	-1.10262	-1.48761	-1.11623	-0.826543	-1.35815	-1.61288	-0.991065	-0.999038	-1.00205	-1.35189
YDR373W	-1.17176	-0.171966	-1.55922	-1.57753	-0.781849	-0.879452	-0.252348	-0.677124	-1.30533	-0.494169	-0.754272	-1.39419	-0.805999	-0.48752	-0.569336	-1.25399	-1.43444	-1.26631	-0.836741	-1.24992	-1.19229	-1.27185	-1.47649	-1.60257	-1.45435	-1.14819	-0.816475	-1.48789	-0.455771	-1.11553	-0.69231	-1.25861	-1.27452	-1.13123	-1.57702	-0.783755	-1.46035	-1.06113	-1.04227	-1.2287	-1.15109	-1.18457	-1.15931	-1.31384	-1.18293	-1.162	-0.960548	-1.03674	-1.25883
YJL081C	-0.495099	-1.01694	-0.560155	-1.22315	-0.748941	-0.551473	-0.69698	-1.52799	-1.57949	-1.33956	-1.01909	-1.04432	-1.39026	-1.21422	-1.06441	-0.205303	-1.36742	-1.17765	-1.0325	-0.737048	-1.22183	-0.797367	-0.837977	-1.32715	-1.32506	-1.01027	-0.737854	-0.607415	-1.08363	-1.31514	-0.784619	-0.794703	-1.25341	-1.12859	-0.777607	-1.33595	-0.976489	-1.31153	-0.672233	-1.44173	-1.1121	-1.47075	-1.361	-1.31017	-1.04651	-1.06805	-1.37656	-0.844847	-1.23537
YJL087C	-0.726814	-0.929689	-1.0518	-1.01483	-0.833605	-1.18933	-0.963076	-0.969086	-1.4906	-1.28017	-1.17112	-1.3014	-1.15486	-1.21264	-1.4918	-1.1284	-0.859989	-1.07944	-1.22753	-1.13692	-1.22298	-1.13115	-0.899426	-1.28145	-1.04439	-1.12816	-1.17081	-0.845486	-0.963235	-1.02311	-1.13083	-1.32088	-1.35658	-0.868956	-1.1262	-0.870585	-1.07521	-1.28732	-0.604528	-1.45181	-1.19996	-0.862168	-1.45967	-1.47407	-1.46101	-1.21256	-1.03753	-1.46113	-1.34064
YOR143C	-0.878767	-1.44963	-0.975997	-1.09192	-1.40709	-1.20413	-1.46309	-1.72473	-1.23953	-0.753975	-0.453453	-1.36212	-0.804723	-1.25883	-0.846288	-1.40021	-1.5124	-1.38711	-1.02375	-1.42011	-0.988248	-1.08862	-0.975748	-1.18103	-1.04044	-1.05396	-0.55032	-1.34121	-1.30209	-1.37835	-1.44133	-1.35862	-1.11559	-1.10275	-0.988363	-1.25192	-0.990941	-1.29191	-1.19567	-1.30287	-1.28761	-1.18447	-0.444361	-1.16306	-1.0298	-1.18528	-1.3411	-1.38411	-1.09575
YGL248W	-1.80216	-1.18379	-1.76306	-1.36377	-1.03802	-1.42658	0.0447301	-0.377465	-1.5234	-0.692652	-0.850122	-0.626725	-0.727666	-0.980266	-1.193	-1.0974	-0.866193	-0.962286	-0.872325	-1.77145	-1.31542	-2.11862	-0.974063	-1.52045	-1.4644	-1.00501	-1.55601	-1.59594	-1.19197	-1.00481	-1.46477	-1.31438	-1.29095	-0.862013	-1.78278	-1.81573	-1.17237	-1.04561	-1.93026	-0.772663	-1.46026	-0.873344	-1.55157	-1.34635	-1.34937	-1.2708	-0.658923	-1.68507	-1.26807
YJL155C	-1.80931	-1.05375	-1.72049	-1.29435	-1.04514	-1.23304	0.352265	0.63082	-1.40521	-0.680603	-0.702946	-1.17143	-0.542688	-1.01494	-1.26135	-1.26904	-0.923175	-1.04672	-1.20106	-1.96479	-1.25998	-1.94503	-1.22669	-1.47922	-1.59132	-1.18018	-1.53463	-1.37822	-0.99711	-1.15942	-1.46432	-1.58536	-0.929387	-0.41394	-1.75851	-1.39823	-0.979418	-1.20559	-1.84925	-1.23391	-1.57321	-1.2345	-1.49967	-1.6398	-1.57581	-0.988489	-0.743499	-1.58254	-0.910256
YML104C	-0.982354	-1.01929	-1.16304	-0.951312	-1.14896	-0.994484	-1.33466	-1.49364	-1.62742	-1.11621	-1.4135	-1.47408	-1.31481	-1.25246	-0.870806	-0.875486	-1.4355	-1.37507	-1.28814	-1.47684	-0.964817	-0.868752	-0.738402	-1.44927	-1.16572	-1.20837	-1.05873	-1.13511	-1.17134	-1.25175	-0.611956	-0.952706	-1.48904	-1.22255	-1.11007	-1.1159	-1.48373	-1.37928	-0.700186	-1.4806	-1.17414	-1.22385	-1.21758	-1.00257	-1.16707	-0.87736	-1.24461	-1.3093	-1.46818
YGR197C	-1.25254	-1.13954	-1.3926	-1.43656	-1.25533	-1.36162	-1.08081	-0.679305	-1.45701	-1.3702	-0.919877	-1.18184	-0.741576	-1.42948	-1.26293	-1.18557	-1.25137	-1.07168	-0.934149	-1.16465	-0.994588	-1.88459	-1.40944	-1.47967	-1.61835	-1.10279	-1.18597	-1.47583	-1.48829	-1.0686	-1.16889	-1.34018	-0.952449	-1.14624	-1.47942	-0.722291	-1.28041	-1.31638	-1.46679	-1.09726	-1.15099	-0.670723	-1.27885	-1.41911	-1.13287	-1.08771	-0.897183	-1.2379	-0.934358
YOR149C	-1.65479	-1.44473	-1.11911	-1.14795	-0.949073	-1.16899	-0.961665	-0.688813	-1.35212	-1.37244	-1.34393	-1.49848	-1.34008	-1.46719	-0.82541	-1.2353	-1.23616	-1.13877	-1.13341	-1.40131	-1.2272	-1.20367	-1.20961	-1.39807	-0.978144	-1.17084	-1.07664	-1.41664	-1.28396	-1.26269	-1.14458	-1.14402	-0.901194	-1.36258	-1.17421	-1.20834	-0.965864	-1.29375	-1.76715	-1.02546	-1.00456	-0.986926	-0.803232	-1.35472	-1.30361	-0.873033	-1.0492	-1.21642	-0.882256
YOR217W	-0.178813	-0.737033	-0.599459	-1.3572	-1.26241	-1.33407	-1.36082	-1.47482	-1.30177	-1.08083	-1.60969	-0.906011	-1.33724	-0.997635	-0.949928	-1.1933	-1.35855	-1.24741	-1.07039	-1.13147	-1.23915	-0.348269	-1.24702	-1.21794	-0.98582	-0.977544	-0.669826	-0.546281	-0.993958	-1.21802	-0.652251	-1.25116	-1.39908	-1.43552	-0.643757	-1.09345	-1.34026	-1.17225	-0.117917	-1.44829	-1.20729	-1.0058	-1.50929	-1.16122	-0.666465	-0.824526	-1.24765	-1.19728	-1.37747
YOR226C	-1.08942	-1.75292	-1.47517	-1.14652	-1.59459	-1.39065	-1.52727	-1.36628	-1.48935	-0.990981	-0.504905	-1.13348	-0.642468	-1.25671	-1.28993	-1.38355	-1.21777	-1.19378	-1.16489	-1.51902	-1.16983	-1.7852	-1.24705	-1.44201	-1.11885	-1.00249	-1.10223	-1.59848	-1.50066	-1.11543	-0.66271	-1.43137	-1.24899	-1.12913	-1.53234	-0.990012	-1.05685	-0.791545	-1.38238	-0.467735	-1.26882	-0.573917	-1.17638	-1.60028	-0.952722	-1.34262	-1.33082	-1.70615	-1.2365
YOR344C	-1.34135	-0.786728	-1.61988	-1.15256	-0.926326	-0.861026	-1.30718	-1.4943	-1.44639	-1.07923	-0.396783	-0.563121	-1.18456	-1.30792	-0.985542	-0.729896	-1.34366	-1.18199	-1.00484	-1.56987	-1.31998	-1.25742	-1.07244	-1.28914	-1.11315	-1.18238	-0.713065	-1.44655	-0.770872	-1.10616	-1.07945	-1.39342	-0.893297	-1.0175	-1.63166	-1.51127	-0.589565	-1.14837	-1.12357	-1.67429	-1.32692	-1.24096	-1.216	-1.18859	-1.46154	-1.0589	-1.10214	-1.04056	-0.873483
YOR358W	-0.907629	-1.16065	-1.31264	-1.20962	-1.36576	-1.49386	-1.05292	-0.966426	-1.23684	-0.735069	-0.900462	-0.887551	-0.972631	-0.913574	-0.694882	-1.07718	-1.12309	-0.884348	-0.905561	-0.92168	-1.34944	-1.2158	-0.721977	-1.18006	-0.972466	-0.825779	-1.24303	-1.28366	-1.2087	-1.00939	-0.599453	-1.4132	-1.16666	-1.08827	-1.38802	-0.849703	-1.2316	-1.10624	-0.773757	-1.10154	-0.862524	-1.10509	-1.43405	-1.13239	-1.04131	-1.17034	-0.701541	-1.24719	-1.1461
YLR048W	-1.01259	-1.53606	-1.26212	-1.37826	-0.906911	-1.17528	-1.72067	-1.49797	-1.19651	-1.15603	-0.855562	-1.26691	-1.00311	-1.49107	-1.3988	-1.27141	-1.37709	-1.10733	-1.01281	-0.757217	-1.45253	-1.00393	-0.98491	-0.855813	-1.29674	-1.22249	-1.17363	-1.19037	-1.46266	-1.20028	-1.31504	-1.32923	-1.19585	-1.53461	-1.35281	-1.18234	-1.37254	-0.770162	-0.752763	-1.26398	-1.51927	-1.16604	-0.248763	-1.08869	-1.37469	-1.18136	-1.18372	-1.17755	-1.17713
YMR016C	-1.24448	-1.40923	-1.11242	-0.33236	-1.0876	-1.09704	-1.30732	-1.3754	-1.5091	-1.26832	-1.02366	-0.798834	-1.18353	-1.20073	-0.46618	-0.929325	-1.31325	-0.986569	-1.17527	-1.4214	-1.00388	-0.951642	-1.03753	-1.15657	-1.23756	-0.961352	-1.34999	-1.34468	-1.2955	-0.698435	-1.4342	-1.04304	-1.19398	-1.04947	-1.09891	-1.07751	-0.705895	-0.964171	-1.20897	-1.32899	-1.25218	-1.14198	-1.25625	-1.26818	-1.26854	-0.945508	-1.03704	-1.2433	-1.16932
YDL008W	-0.604419	-0.803163	-1.15493	-1.05419	-1.41428	-1.31983	-1.24417	-1.51821	-1.38343	-1.1054	-1.65644	-1.25368	-1.51889	-1.4657	-1.45732	-1.03939	-0.620212	-1.28704	-0.79484	-1.08049	-1.33644	-0.968483	-0.631835	-1.63138	-1.56482	-1.26265	-0.819754	-1.15726	-1.37307	-0.959853	-0.964679	-1.13177	-0.983075	-0.700604	-1.13019	-0.884658	-1.60645	-1.14901	-0.663256	-1.44646	-0.981904	-1.12138	-1.27496	-0.831036	-1.30638	-1.19702	-1.49451	-0.669951	-0.959276
YGR036C	-1.02514	-1.19159	-0.998896	-0.794818	-1.3887	-1.38124	-1.31843	-1.28139	-1.26398	-0.841904	-1.03297	-1.01211	-1.19988	-1.24545	-0.718708	-1.02552	-1.27954	-1.2796	-1.23275	-1.41575	-0.709988	-0.290891	-1.05716	-1.35987	-0.696472	-1.31883	-1.002	-0.995576	-1.11237	-1.44282	-1.28483	-1.55194	-0.892296	-0.856851	-0.921001	-1.21358	-0.690254	-0.903967	-0.444753	-1.48461	-1.42929	-0.949124	-0.761611	-1.44136	-1.59062	-0.661193	-1.36868	-1.48942	-0.874363
YDR434W	-1.26146	-0.5703	-1.51842	-1.30379	-0.348461	-0.545565	-0.628718	-1.07152	-1.53648	-0.700446	-0.956943	-1.44448	-1.02992	-0.872663	-0.58061	-1.25802	-1.67325	-1.13948	-0.371583	-1.44706	-1.34789	-1.69321	-1.43998	-1.36246	-1.20565	-1.11557	-0.882955	-1.4031	-0.825799	-1.36841	-1.13717	-1.29937	-1.31638	-1.38644	-1.50128	-1.10364	-1.41474	-1.21254	-1.34993	-0.975014	-1.4274	-1.13184	-1.56981	-1.2587	-1.8332	-0.740705	-0.954759	-1.35894	-1.30012
YLR240W	-1.13902	-0.829193	-1.1173	-0.800757	-0.749119	-1.22336	-0.601553	-0.780258	-1.44974	-0.772702	-1.59173	-0.868753	-1.33893	-0.858925	-0.870653	-1.15319	-1.3309	-0.962243	-0.886227	-0.803881	-1.23468	-1.4933	-1.18587	-1.52638	-1.00841	-1.123	-1.60012	-1.05188	-0.840143	-1.22276	-1.28872	-1.37814	-1.37492	-0.663809	-1.14256	-1.20182	-1.03405	-0.740558	-1.1346	-1.33274	-1.24056	-1.09778	-1.37853	-1.11976	-1.42039	-1.45563	-0.691119	-0.998421	-1.35506
YDR418W	-0.874577	-1.58091	-1.44742	-1.46412	-0.965138	-1.11303	-1.66445	-1.64425	-0.911081	-1.20018	-0.836845	-1.11116	-0.694048	-1.15272	-1.32418	-0.855002	-1.41353	-1.18065	-1.11817	-0.870938	-1.52731	-1.40894	-1.18808	-0.914046	-1.37672	-1.08866	-1.11691	-1.25442	-1.40602	-1.06921	-1.4481	-1.25261	-1.36766	-1.48394	-1.43809	-1.2847	-1.43166	-0.874864	-0.866563	-1.07942	-1.50973	-1.1565	-0.392483	-1.13195	-1.44902	-1.36754	-1.02124	-1.02322	-1.34627
YHR188C	-1.89235	-1.13197	-1.26085	-0.91864	-1.07261	-1.19163	-1.266	-0.869866	-1.5231	-1.19773	-0.582072	-1.81206	-1.2025	-1.44189	-0.911774	-1.04383	-1.52238	-1.14522	-0.78256	-0.920624	-0.980916	-1.18589	-1.1379	-1.36842	-0.829871	-1.37937	-1.12539	-1.51421	-1.49627	-1.07376	-1.06411	-1.20966	-1.0886	-1.37162	-1.27993	-1.48097	-1.0967	-1.26969	-1.72272	-0.889607	-1.02085	-0.962835	-1.23188	-1.15848	-1.63009	-0.715396	-0.903238	-1.12873	-1.06655
YML062C	-0.588496	-0.800817	-0.806956	-1.31178	-1.5645	-1.49943	-1.25677	-1.65042	-1.08332	-1.50922	-1.16931	-1.13872	-1.29457	-1.22346	-1.13108	-1.1607	-0.99868	-1.48999	-0.464863	-1.54351	-1.05693	-1.02571	-0.728891	-1.49228	-1.44872	-1.02768	-0.753305	-1.15597	-0.911573	-0.95882	-0.810527	-0.84203	-1.09593	-0.920881	-0.830129	-0.939817	-0.858251	-1.47625	-1.00177	-1.76459	-1.04162	-1.34645	-0.752465	-1.326	-0.721021	-1.55528	-1.651	-1.01597	-1.07605
YJL088W	-1.50791	-1.6349	-1.79375	-1.55702	-0.83293	-0.941777	-0.78926	-0.858527	-1.57444	-1.10832	-1.22816	-1.09642	-1.12866	-1.22482	-1.32903	-1.39253	-1.48051	-1.15738	-0.769559	-0.879387	-1.20106	-1.97945	-1.62198	-1.49564	-1.29559	-1.07243	-1.36019	-1.8942	-1.59132	-1.35653	-1.45446	-1.5217	-1.29621	-1.19643	-1.74634	-1.10719	-1.21346	-1.06717	-1.51822	-0.663187	-1.35837	-0.748119	-1.3227	-1.33855	-1.53874	-1.23346	-1.38295	-1.22505	-1.27788
YOR359W	-0.845489	-1.35151	-1.39817	-1.21936	-1.4057	-1.66045	-1.58047	-1.29766	-0.855894	-0.708658	-0.957228	-0.571674	-1.4183	-1.28384	-1.37077	-1.12811	-1.25996	-1.08399	-1.01051	-1.88401	-1.15002	-1.02494	-0.947193	-1.13324	-1.20292	-0.958039	-1.57206	-1.31186	-1.21112	-0.857087	-1.36258	-1.02887	-1.19197	-0.925	-1.37323	-1.03407	-0.252841	-0.933906	-0.495245	-1.32059	-1.18277	-0.939608	-0.221728	-1.0117	-1.11441	-1.19936	-0.698496	-0.938486	-1.17235
YDL219W	-0.984714	-0.968976	-0.881019	-0.8626	-1.06579	-0.979915	-0.583332	-1.37486	-1.445	-0.6053	-1.13497	-1.35531	-1.15877	-1.11473	-0.802597	-0.627342	-1.64665	-1.23737	-1.32796	-0.903905	-1.08766	-0.711722	-0.728483	-1.4171	-0.933638	-1.27226	-0.452369	-0.953681	-1.02144	-1.48481	-1.08101	-1.12327	-1.23841	-1.37149	-0.895845	-0.76787	-1.1247	-1.27787	-0.85242	-1.30785	-0.986073	-1.19738	-1.12691	-1.33039	-1.24765	-0.834301	-0.938398	-1.22186	-1.21947
YLR010C	-1.44258	-1.47805	-1.52152	-0.945755	-1.29163	-1.25033	-0.701979	-1.44298	-0.917831	-0.969208	-1.17529	-0.64482	-1.27293	-1.07235	-1.37164	-1.06669	-1.28336	-1.20957	-1.33627	-1.22885	-1.04965	-1.55776	-0.933998	-1.48748	-1.45208	-0.8852	-1.36578	-1.62287	-1.27774	-1.10908	-0.890085	-1.42698	-1.36922	-0.472672	-1.48377	-0.896087	-0.963538	-1.31184	-1.32015	-1.45962	-1.27478	-1.288	-0.385552	-1.27954	-1.62818	-1.3424	-1.25549	-1.28588	-1.34991
YDL128W	-0.940241	-0.288859	-1.28825	-1.5879	-0.47415	-0.468122	-1.03941	-1.05239	-1.56616	-1.09807	-1.47342	-1.23548	-1.41258	-1.02031	-0.908431	-1.65325	-1.2781	-1.18605	-1.05592	-1.41512	-1.2168	-1.4657	-1.44763	-1.31302	-0.862557	-1.39176	-1.15303	-1.39637	-0.150038	-1.07758	-1.39884	-1.57345	-1.2281	-1.33667	-1.23029	-1.04458	-1.0747	-1.25467	-1.17549	-1.5134	-1.026	-1.47438	-1.31465	-1.34465	-1.337	-1.27499	-1.22134	-1.4934	-1.20773
YDL135C	-1.20013	-0.00851419	-1.65424	-1.23803	-0.981502	-0.980178	-0.953499	-1.45433	-1.24715	-1.31093	-0.949168	-0.516632	-1.22521	-0.870833	-1.25843	-1.42984	-1.42151	-1.09748	-0.636379	-1.02322	-1.43619	-1.4581	-1.18383	-1.44517	-0.759602	-1.42391	-1.47328	-1.72971	-0.744071	-1.35142	-0.978887	-1.22277	-1.27893	-1.04642	-1.69536	-1.13359	-1.36378	-1.22501	-1.1909	-1.48998	-1.38233	-1.50696	-1.3104	-1.30603	-1.48695	-1.37868	-1.33964	-1.15333	-1.25859
YBR244W	-0.835278	-1.68265	-1.03327	-1.24199	-0.924588	-0.940916	-0.185338	-1.18762	-1.28143	-0.570049	-1.18014	-1.38209	-1.35573	-1.16932	-0.883202	-0.781295	-1.46757	-1.17576	-1.07827	-1.26019	-1.01348	-1.12123	-1.01675	-1.32534	-1.19718	-1.26475	-0.796002	-0.949946	-1.40936	-1.17334	-0.736616	-0.905976	-1.1715	-1.22518	-1.02976	-0.39381	-0.933633	-1.10238	-0.866518	-0.631011	-1.06766	-1.02421	-0.968427	-1.10075	-1.04967	-1.38405	-1.13616	-1.18993	-1.15227
YHL002W	-0.936621	-1.14419	-1.27234	-0.530815	-1.23942	-1.51741	-0.742581	-1.19548	-1.27166	-0.609366	-1.29058	-0.649931	-1.01685	-0.968434	-0.972186	-1.09653	-1.3811	-1.22184	-0.789452	-1.21644	-0.862564	-1.07606	-1.15672	-1.32387	-0.934848	-0.822802	-1.54679	-1.31746	-0.870171	-1.10646	-1.09497	-1.34797	-1.61835	-0.869405	-1.20043	-1.26459	-0.992611	-1.22475	-0.974087	-1.45027	-1.33798	-1.48368	-1.54738	-0.987166	-1.16747	-1.52255	-0.665615	-1.65429	-1.59811
YBL023C	-0.872085	-0.649956	-0.915	-0.871864	-1.03857	-1.03572	-0.909533	-0.914056	-1.39192	-1.27193	-1.25073	-1.15936	-1.07897	-0.769576	-0.461559	-1.23014	-1.13914	-1.06436	-1.33889	-1.03734	-0.811446	-0.93788	-1.08815	-1.12066	-1.05735	-1.42769	-1.64629	-0.775936	-0.842471	-1.07658	-1.25959	-1.27927	-1.34501	-0.914304	-0.935964	-0.885814	-1.09518	-1.3234	-0.760839	-1.46455	-1.36531	-1.31073	-1.35038	-1.01147	-0.763355	-1.16145	-1.13134	-1.18449	-1.32484
YMR012W	-1.07718	-1.24415	-1.16325	-1.37434	-1.20384	-1.0035	-1.15529	-1.28902	-1.59245	-1.16818	-1.21383	-1.25673	-1.27174	-1.25629	-1.18669	-1.10608	-1.39711	-0.765614	-1.13942	-0.220518	-1.13737	-0.492313	-0.971359	-0.938548	-1.57106	-0.990999	-0.866232	-1.19041	-1.35996	-1.48235	-1.29496	-1.03021	-1.19781	-1.07545	-1.07518	-1.38835	-0.980675	-1.40738	-0.601351	-1.67953	-1.18144	-1.54059	-1.03184	-1.32876	-1.50099	-1.56888	-0.890273	-0.713335	-1.17751
YDL066W	-1.544	-1.3704	-1.8857	-1.59138	-0.74432	-0.841712	-1.67063	-1.29725	-1.56484	-1.2397	-1.01839	-1.02925	-0.916638	-1.41182	-1.03648	-1.54734	-1.5089	-0.993113	-0.275822	-0.854896	-1.46794	-2.23053	-1.73808	-1.27188	-0.889238	-1.03092	-1.2657	-1.92172	-1.29801	-1.17014	-1.58642	-1.55748	-1.44615	-1.26497	-1.82582	-1.31041	-1.47584	-0.826109	-1.56612	-0.799895	-1.40434	-1.06363	-1.56035	-1.36815	-1.77537	-1.12683	-1.08533	-1.16991	-1.42676
YJR153W	-1.02626	-0.532948	-1.54892	-1.48391	-0.858817	-0.898564	-1.34783	-1.44597	-1.17451	-1.15621	-1.08335	-0.597933	-1.22632	-1.41629	-1.01915	-1.5802	-1.32864	-1.12838	-0.890168	-1.55907	-1.59767	-1.32995	-1.12675	-1.49096	-1.05568	-1.41191	-1.12877	-1.56835	-0.615636	-1.13385	-1.27883	-1.44386	-0.66392	-1.26743	-1.56072	-1.30802	-1.17019	-1.44024	-1.02847	-1.57916	-1.35216	-0.911841	-1.26199	-1.35186	-1.37666	-1.19549	-1.29169	-1.41853	-0.642715
YOR346W	-1.1353	-0.401057	-1.23182	-1.42931	-0.879821	-0.881215	-1.20774	-1.68348	-1.42441	-1.12766	-0.814217	-0.984408	-1.16155	-0.761001	-1.14505	-1.10655	-1.09792	-0.892308	-1.05242	-1.27197	-1.48795	-1.05839	-1.17097	-1.20173	-0.89247	-0.980925	-1.18624	-1.22206	-0.587219	-1.14519	-1.06472	-1.16236	-1.34278	-0.778176	-1.27472	-1.65221	-1.05056	-0.900725	-0.78798	-1.57437	-0.962263	-1.35036	-1.53895	-0.980011	-1.40734	-1.17393	-0.601417	-0.862897	-1.32351
YKL181W	-0.402264	-0.936723	-0.718169	-1.25438	-1.19845	-1.27733	-2.0645	-1.72189	-0.18794	-1.27271	-0.848078	-0.943957	-1.49241	-1.26177	-1.24377	-1.63386	-1.41895	-1.34019	-0.848025	-1.04449	-1.17981	-0.506758	-1.38022	-1.10981	-1.10866	-1.32172	-1.45619	-0.364261	-0.725807	-1.12211	-1.07768	-1.54948	-1.22221	-0.957563	-0.756958	-0.982556	-0.786706	0.269154	0.0279628	-1.19294	-1.38766	-1.18448	-0.983642	-1.22114	-0.918638	-1.29803	-1.0493	-1.08933	-1.20086
YMR309C	-0.344998	-0.917482	-0.512357	-1.1936	-1.24408	-1.14799	-1.58379	-1.52549	-0.268998	-1.29985	-0.975735	-0.995221	-1.53192	-1.28741	-1.30836	-1.44722	-1.49504	-0.915946	-1.16396	-0.730699	-1.19455	-0.144614	-1.13502	-1.15903	-1.23899	-1.02203	-0.773159	0.114027	-0.780518	-1.22544	-1.62758	-1.42437	-1.09278	-0.754443	-0.453231	-1.24334	-0.907396	-0.76986	0.21022	-1.465	-1.33873	-1.51488	-0.336704	-1.17453	-0.993216	-1.29622	-0.705081	-1.1886	-1.07436
YGR044C	-1.34553	-1.44459	-1.54111	-1.12488	-1.12617	-1.15576	-0.582274	-0.661257	-1.45008	-0.951164	-1.42937	-0.689079	-1.18541	-0.788757	-1.28589	-1.20342	-1.26348	-0.374574	-0.87674	-0.927797	-1.13902	-1.39835	-1.54449	-1.43708	-1.26846	-1.36029	-1.37632	-1.11394	-1.20603	-1.29355	-1.69926	-1.49333	-1.10252	-0.942037	-1.45974	-1.51001	-1.49174	-1.26818	-1.07941	-1.05418	-1.02235	-1.27027	-1.53174	-0.816612	-1.43994	-1.29496	-0.310359	-1.26346	-1.08193
YML126C	-1.24321	-0.666394	-1.32338	-1.11911	-0.538338	-0.627229	-0.994492	-0.980781	-1.26948	-1.20067	-0.594846	-1.3826	-0.728176	-0.928841	-0.742427	-1.37296	-1.6605	-1.12623	-0.689873	-1.25249	-1.08969	-1.24108	-1.31363	-1.22798	0.0135779	-1.28068	-1.00613	-1.30777	-0.782831	-1.33478	-1.31855	-1.24033	-1.41145	-0.992175	-1.23371	-1.25916	-0.906715	-1.14296	-0.938646	-0.996027	-0.961154	-1.30838	-1.43809	-1.05378	-1.71626	-1.08958	-0.734574	-1.66634	-1.3937
YAL047C	-0.648269	-0.301675	-0.804915	-1.08179	-1.26527	-1.18234	-1.11145	-1.47449	-1.46313	-1.84662	-1.60901	-0.798836	-1.32766	-1.10278	-0.881659	-1.01246	-1.31655	-1.32141	-1.39388	-1.08333	-1.62517	-0.746896	-1.35859	-1.41762	-1.23005	-0.978863	-1.02891	-0.901765	-0.525192	-0.870402	-1.19751	-0.910346	-0.992327	-1.44175	-0.789074	-1.1215	-1.26436	-1.21757	-0.643088	-1.40781	-1.13489	-1.19719	-1.11937	-1.40802	-1.13267	-1.17205	-1.36883	-1.38644	-0.973042
YDL154W	-1.45835	-1.1158	-1.33805	-1.75795	-1.44394	-1.15724	-0.718605	-0.842974	-1.42054	-1.09652	-1.2131	-1.31308	-1.0205	-1.09735	-1.15485	-1.08106	-0.796109	-1.12142	-0.726306	-1.12602	-0.865539	-1.27014	-0.903077	-1.54155	-1.10128	-1.41763	-1.11	-1.46869	-1.0941	-1.14052	-0.763093	-1.07202	-0.760845	-0.851506	-1.38057	-1.08177	-0.977656	-0.992279	-1.42384	-1.2928	-0.846963	-1.22462	-0.91017	-1.25394	-1.13303	-0.913182	-1.30863	-0.997011	-0.740292
YOL067C	-0.829513	-1.44584	-0.866298	-0.949067	-1.70334	-1.50893	-1.30657	-1.21177	-1.36862	-1.04497	-1.31514	-0.970071	-1.32078	-1.33868	-1.05981	-1.09768	-0.610683	-1.20834	-1.31539	-1.47338	-1.05326	-0.984629	-0.662487	-1.58678	-1.43281	-1.00924	-1.14639	-0.953033	-1.57691	-1.35893	-0.872445	-1.23651	-1.3141	-1.0274	-0.871931	-1.09141	-0.758394	-1.20321	-0.896218	-1.27213	-0.395666	-1.22723	-1.2221	-1.4003	-0.88649	-1.36018	-1.06086	-1.02427	-1.2939
YHR184W	-0.759975	-0.928655	-1.2264	-1.37701	-1.51783	-1.37257	-1.34361	-1.54559	-1.50432	-1.4894	-1.27227	-1.53473	-1.00464	-1.2145	-1.06801	-0.985149	-0.969956	-1.27032	-1.1648	-0.665564	-1.3943	-1.04563	-1.0638	-1.53801	-1.11584	-1.18064	-1.03255	-1.178	-1.12183	-0.861141	-1.31702	-0.915916	-0.666458	-1.04562	-1.2969	-1.01277	-1.57929	-1.10161	-0.646802	-1.0387	-1.06381	-0.870751	-1.12554	-0.849859	-1.25458	-1.16872	-1.27402	-0.978957	-0.647633
YGR010W	-0.927239	-1.24591	-0.992816	-0.990356	-1.32546	-1.24445	-1.49609	-1.50961	-1.32978	-1.01786	-1.28047	-0.887746	-1.3046	-1.22996	-0.835993	-1.38762	-1.50098	-1.09602	-1.24324	-0.894348	-0.598395	-0.795864	-0.919442	-1.59051	-0.566884	-1.09435	-1.15827	-0.97195	-1.18162	-1.32253	-0.965288	-1.14412	-1.08929	-1.02562	-1.02403	-1.1759	-1.00602	-1.48702	-0.771019	-1.69015	-1.54791	-1.2238	-1.42079	-1.29466	-1.08264	-1.48398	-1.03354	-1.11015	-1.06652
YOR028C	-1.07517	-1.391	-1.30364	-1.40012	-1.26256	-1.40876	-1.15594	-1.74506	-1.60424	-0.138311	-0.671054	-0.730925	-0.714897	-1.15831	-1.24565	-1.2027	-1.48196	-0.748604	-1.11746	-1.28211	-1.17616	-1.38373	-1.04744	-1.32264	-0.673302	-0.636827	-1.41169	-1.22381	-1.65318	-1.14383	-0.897786	-1.43978	-0.957391	-1.30882	-1.3738	-1.02625	-1.1306	-1.28415	-1.22145	-1.07038	-1.08645	-1.08932	-1.51088	-1.26515	-0.956158	-1.33971	-0.649451	-1.17945	-0.940191
YPL059W	-1.45986	-1.45276	-1.61722	-1.34236	-0.843924	-0.787855	-0.484628	-0.653893	-1.57107	-0.479244	-1.14567	-1.3606	-1.15551	-0.996832	-1.53647	-1.29766	-0.768169	-1.10752	-0.872952	-1.16798	-1.10298	-1.62064	-1.21028	-1.54319	-1.56629	-1.01768	-1.26291	-1.57968	-1.5304	-1.46463	-1.11074	-1.15977	-1.16354	-0.733338	-1.61395	-1.4675	-1.34355	-1.18068	-1.31038	-0.536851	-1.16006	-1.1229	-1.45088	-1.41579	-1.64823	-1.14626	-1.14226	-0.819991	-1.14201
YCR002C	-0.689116	-0.172591	-1.07551	-1.38316	-1.07171	-0.945075	-1.21774	-1.0247	-1.43732	-0.995595	-1.14709	-1.64089	-1.06484	-1.30882	-1.11132	-1.10082	-0.428119	-1.19218	-1.13429	-1.27258	-1.36943	-0.77534	0.129712	-1.63069	-1.4497	-1.17401	-1.1734	-1.13091	-0.627387	-1.10077	-0.998377	-0.69325	-0.934156	-0.230058	-1.09744	-1.02223	-1.12769	-1.43216	-0.571995	-1.2176	-1.22422	-1.39058	-1.456	-0.826936	-1.34969	-1.02008	-1.33934	-0.86813	-0.916174
YJR147W	-1.2101	-1.66295	-1.50257	-1.26565	-0.808354	-1.06101	-0.872728	-0.977062	-1.30454	-0.791645	-1.29193	-0.796377	-1.36869	-1.33323	-1.07997	-0.860315	-1.2352	-0.869845	-0.64007	-0.894132	-0.844419	-1.61518	-1.00079	-1.29767	-1.00719	-1.29859	-1.48116	-1.48766	-1.57214	-0.628096	-1.30733	-1.1814	-1.24112	-1.25493	-1.45378	-0.333638	-1.09257	-0.453664	-1.07542	-0.96277	-0.880765	-0.911267	-0.824641	-0.714752	-1.28927	-1.01424	-1.00693	-1.08423	-1.22151
YOR037W	-1.13714	-1.35559	-1.41226	-1.29064	-1.3106	-1.16535	-0.775839	-1.49039	-1.54773	-0.95477	-1.40511	-0.567636	-1.31762	-1.22942	-1.45307	-1.34961	-1.41969	-1.07988	-0.719386	-0.758219	-1.22821	-1.44695	-1.14706	-1.26962	-1.26531	-0.735906	-1.10873	-1.38581	-1.37835	-1.271	-1.17494	-1.20112	-1.15965	-1.28471	-1.42525	-0.823977	-1.33929	-1.40306	-1.10184	-1.0719	-1.11783	-1.25082	-1.35368	-1.51104	-1.21463	-1.50388	-1.26091	-0.823728	-1.13812
YGR169C	-0.961781	-1.22675	-0.905197	-0.554725	-1.3806	-1.36461	-1.63001	-1.85517	-1.46953	-1.30099	-1.24786	-0.451295	-1.38893	-1.43032	-1.47088	-1.85267	-1.36008	-1.29104	-1.17126	-0.825031	-1.08197	-0.652421	-0.774385	-1.29975	-1.34422	-1.18054	-1.22641	-0.891267	-1.20942	-1.24029	-1.15796	-1.64256	-1.36765	-1.15012	-0.957864	-0.800287	-0.816254	-1.22839	-0.668851	-1.16701	-1.0966	-1.09378	-1.29143	-1.26667	-0.583174	-1.1395	-1.43768	-0.992089	-1.33992
YDR422C	-0.960669	-1.44796	-0.959801	-1.31109	-0.628352	-0.845847	-1.42982	-1.1296	-1.41791	-1.07349	-1.47159	-0.931563	-1.63066	-1.1204	-0.96246	-1.3506	-1.30398	-0.904823	-0.961582	-1.24924	-1.2371	-0.582156	-0.978792	-1.23721	-1.14018	-0.90553	-1.76037	-0.933569	-1.64173	-1.31632	-0.921382	-1.08364	-1.28108	-0.957057	-0.908685	-1.18452	-0.334189	-1.5176	-0.662349	-1.00297	-0.833255	-1.09927	-1.52217	-1.22804	-1.40852	-0.807788	-0.554474	-1.04603	-1.26064
YCL051W	-0.627744	-0.722622	-0.808498	-1.31673	-0.755784	-0.692695	-0.824766	-1.33589	-1.33635	-1.28236	-0.714011	-1.15788	-0.930537	-1.55532	-0.958739	-1.0714	-1.42765	-1.02419	-1.3478	-0.982505	-1.32929	-1.02549	-1.17498	-1.14087	-1.14106	-0.816544	-0.624698	-1.14117	-0.655058	-1.31042	-1.25505	-0.913181	-1.35659	-1.29155	-0.749182	-1.26074	-0.848677	-1.37248	-1.20041	-1.24388	-1.0649	-1.41036	-1.38485	-1.12074	-0.952109	-1.30421	-1.03183	-0.987892	-1.33853
YBR110W	-1.3931	-1.41217	-1.80396	-1.24396	-0.646998	-0.99929	-0.531362	-0.669595	-1.55827	-0.464514	-1.18909	-1.18497	-0.973129	-0.917583	-0.477065	-1.1066	-1.58126	-1.24525	-1.11634	-1.11889	-0.897871	-1.42113	-1.49686	-1.3227	-1.41434	-1.53669	-1.00651	-1.41323	-1.12817	-1.10736	-1.67348	-1.48072	-1.09099	-1.37888	-1.74987	-0.958612	-1.53557	-1.25321	-1.17444	-1.04455	-1.31833	-1.10533	-1.11715	-1.20583	-1.78869	-1.31891	-1.32086	-1.38196	-1.06813
YMR264W	-1.37531	-1.68014	-1.34473	-0.670802	-0.796611	-0.999563	-1.48646	-1.37869	-1.40716	-0.976573	-1.32452	-1.24957	-1.15294	-1.15423	-1.26579	-1.34035	-1.32176	-1.29733	-0.962093	-1.40665	-0.84866	-1.06176	-1.45	-1.42631	-0.844742	-0.894862	-1.19295	-1.44308	-1.31214	-1.4405	-1.00134	-1.5554	-1.39935	-0.999548	-1.30623	-1.14799	-1.24012	-0.973458	-1.08448	-0.95658	-0.973535	-1.18316	-1.61271	-1.41511	-1.41256	-1.27776	-0.844011	-1.2536	-1.38111
YGL173C	-0.660943	-0.712747	-0.724487	-1.0972	-0.453398	-0.174849	-0.977176	-0.861024	-1.48629	-1.49084	-0.987085	-1.22185	-1.42067	-0.838081	-0.950684	-0.907548	-1.30787	-0.902602	-1.40091	-0.674995	-1.17452	-0.505048	-1.02787	-1.41291	-1.24517	-1.4517	-1.57083	-0.539975	-1.05805	-1.45498	-1.02475	-1.03795	-1.21228	-1.07439	-0.811835	-1.61313	-0.897497	-1.36238	-0.252166	-1.46876	-0.881109	-1.40514	-1.30971	-1.37924	-0.886348	-1.1009	-0.912785	-1.16553	-1.19497
YEL004W	-1.31841	-1.57409	-1.39644	-1.66353	-0.952535	-0.893477	-0.608265	-0.946901	-1.33223	-1.19759	-0.646636	-1.19789	-0.629081	-1.2192	-1.12963	-1.30697	-1.40618	-1.14489	-0.581032	-1.26441	-0.580575	-1.41645	-1.39034	-1.63473	-1.29649	-1.11172	-1.16228	-1.54061	-1.47049	-1.28933	-0.748596	-1.57278	-0.577668	-0.89818	-1.4392	-0.916183	-1.00197	-0.764968	-1.37393	-1.19717	-1.29922	-1.10751	-1.02759	-1.43808	-1.35034	-0.76919	-1.17263	-1.28348	-0.557825
YMR311C	-0.870141	-1.60983	-1.13308	-0.942602	-1.58263	-1.56995	-0.837374	-1.21011	-1.27542	-0.502681	-1.17266	-0.519029	-0.97008	-1.29681	-1.31921	-1.10114	-1.24525	-1.03297	-0.810562	-1.6699	-1.02046	-1.21473	-1.01323	-1.4866	-1.4822	-0.816518	-1.1047	-1.0947	-1.46018	-1.19554	-1.10789	-1.25276	-1.51354	-0.577741	-1.15013	-1.15605	-1.10745	-1.40728	-1.02645	-1.62205	-0.888941	-1.56731	-1.29307	-1.37978	-1.00174	-1.53917	-0.921144	-1.31328	-1.49552
YOR224C	-1.21138	-1.53265	-1.62477	-1.57034	-0.870844	-1.00925	-1.27907	-1.36163	-1.21278	-1.12387	-0.965624	-1.22007	-1.22134	-1.41652	-1.15187	-1.00113	-1.30824	-1.31765	-1.10184	-0.909988	-1.33994	-1.26364	-1.21124	-0.75797	-1.26182	-1.1763	-0.915961	-1.5109	-1.20601	-1.30435	-1.0744	-1.34038	-1.34723	-1.26534	-1.62893	-1.56301	-1.00403	0.112577	-0.966725	-1.10343	-1.26711	-1.15518	-0.541643	-1.25372	-1.01411	-1.40726	-1.26074	-1.18292	-1.32809
YIL068C	-0.749013	-0.839053	-0.813154	-1.50237	-0.726954	-0.657907	-1.04785	-1.15414	-1.41742	-1.35863	-1.20382	-0.945497	-1.24585	-0.688288	-1.07791	-1.43603	-1.02726	-0.850993	-1.08044	-0.706949	-1.46443	-1.17739	-1.14122	-1.31434	-1.33983	-0.721909	-1.52063	-0.802654	-1.18855	-0.976637	-1.13113	-0.631374	-1.21466	-0.708033	-0.919433	-1.10756	-0.917255	-1.39873	-0.818023	-1.28778	-0.764303	-1.46917	-1.47766	-1.03932	-1.31808	-1.03246	-0.663603	-0.842434	-1.1964
YJL091C	-1.06073	-1.51167	-1.27234	-0.952715	-1.25825	-1.35912	-1.20434	-1.73267	-1.47542	-0.474101	-1.26342	-1.63054	-1.29473	-1.46791	-1.33007	-1.50427	-1.53457	-1.32518	-1.27996	-1.50851	-0.953745	-1.33259	-1.15021	-1.32521	-1.61718	-1.08222	-0.73695	-1.3607	-1.40749	-1.46818	-1.24531	-1.21351	-1.41218	-1.48105	-1.19276	-1.05885	-1.54894	-1.40943	-1.34258	-1.1203	-1.55659	-0.975723	-1.24922	-0.727241	-1.06338	-0.189482	-1.17667	-1.10039	-1.39189
YEL056W	-0.16706	-1.05638	-0.536417	-1.22825	-0.888512	-1.09223	-1.21002	-1.60285	-1.5332	-1.09635	-1.11531	-0.74662	-1.40797	-1.1474	-0.881102	-1.18657	-1.36219	-0.964544	-0.929964	-1.05462	-0.926889	-1.21038	-0.826032	-1.30708	-0.822801	-0.996901	-1.07811	-0.778313	-1.00868	-1.00844	-1.48824	-1.08973	-1.26787	-1.27611	-0.605564	-0.845194	-1.30311	-0.780442	-0.697333	-0.894649	-0.888556	-1.11221	-1.3754	-0.90994	-1.16224	-1.25291	-1.14247	-1.14872	-1.24731
YBR068C	-1.30694	-2.14674	-1.91763	-1.64152	-0.586527	-0.976914	-1.09191	-1.02863	-1.55988	-0.998033	-0.680763	-0.84852	-0.694755	-1.24736	-1.31312	-1.33688	-1.3582	-1.05956	-1.46691	-1.38934	-1.41584	-1.87779	-1.46572	-1.3378	-0.880598	-1.01579	-1.65567	-1.83972	-1.81528	-1.18424	-1.43144	-1.66238	-0.758938	-1.62294	-1.88308	-1.19357	-1.30821	-0.658786	-1.40883	-0.662149	-1.77434	-0.363124	-1.24322	-1.3234	-1.53363	-1.20395	-1.16204	-1.37377	-0.744502
YJL073W	-1.13769	-1.40323	-1.35868	-0.649574	-0.601453	-1.19612	-0.971761	-1.05072	-1.42779	-0.935802	-0.614717	-1.35686	-0.82482	-0.956025	-1.16395	-0.994735	-1.22997	-1.15129	-1.09969	-1.22225	-1.01104	-1.37274	-1.44324	-1.45755	-1.24741	-1.22706	-0.820449	-1.08201	-1.10366	-1.37735	-1.33323	-1.47532	-1.0987	-0.655976	-1.32116	-0.988394	-1.16364	-1.55763	-1.04215	-1.39973	-1.04791	-0.976183	-1.374	-1.10912	-1.27787	-1.104	-1.21584	-1.30512	-1.07904
YGL148W	-0.781721	-1.18076	-1.2235	-1.13475	-1.03471	-1.0065	-1.39389	-1.54378	-1.31357	-1.2668	-1.3267	-1.37685	-1.29821	-1.26835	-1.50195	-1.17009	-1.34398	-1.10745	-0.832017	-0.0388805	-1.37863	-1.58897	-1.72217	-1.42412	-1.02694	-1.03303	-1.20268	-1.40784	-1.10493	-1.121	-1.18714	-1.19351	-1.59926	-1.16827	-1.22926	-0.781432	-1.52195	-0.378681	-0.779323	-0.47978	-0.840623	-1.10238	-1.27125	-1.19004	-1.41237	-1.06971	-1.10871	-1.03195	-1.57946
YMR106C	-1.00081	-1.60451	-1.20661	-0.715109	-0.649522	-0.933132	-0.493515	-1.09782	-1.5351	-0.748923	-1.31527	-1.04793	-1.34579	-0.641658	-1.11041	-1.12713	-0.929997	-1.10794	-0.869187	-0.721673	-0.953628	-1.37011	-0.754696	-1.34937	-1.20266	-1.05492	-1.55766	-1.31963	-1.56076	-1.27336	-1.234	-0.686548	-1.44109	-0.84106	-1.1237	-1.22097	-1.14443	-0.687193	-1.22957	-1.1663	-1.01116	-1.05154	-1.09781	-1.03661	-1.1422	-0.638957	-1.04225	-0.98198	-1.42245
YJL154C	-0.777843	-0.830087	-0.913157	-1.01047	-0.760712	-0.829298	-1.40246	-1.21874	-1.53748	-1.12048	-0.755482	-0.584236	-0.710046	-1.11509	-0.97856	-1.24799	-1.37732	-0.616794	-0.994258	-0.865854	-1.0822	-0.776416	-0.922649	-0.860109	-1.25372	-1.08312	-1.36019	-0.741097	-1.17977	-0.983234	-1.54346	-1.19278	-1.47662	-0.839375	-0.981876	-1.27024	-0.93161	-1.16015	-0.533543	-1.42184	-1.42938	-1.45006	-1.52036	-1.02693	-1.48275	-1.24733	-0.769521	-0.771646	-1.45986
YJL196C	-0.703381	-1.19735	-1.31188	-1.09147	-0.807083	-0.697997	-1.50239	-1.82883	-1.64043	-1.07762	-1.31306	-1.22231	-1.3653	-1.59608	-1.22865	-1.45215	-1.43152	-0.945753	-1.0867	-1.55143	-1.17678	-1.35809	-0.969004	-1.21779	-1.31939	-1.24323	-0.878727	-1.3145	-1.06003	-1.52406	-0.442332	-1.41382	-1.30358	-1.65489	-1.33768	-1.0694	-1.68493	-1.27635	-1.01816	-1.03996	-1.39267	-1.14104	-1.39331	-0.075076	-0.717163	-0.869242	-1.05229	-1.10621	-1.28254
YKL041W	-0.631373	-1.27798	-0.832331	-0.910265	-0.939347	-0.931937	-0.935405	-1.73815	-1.26668	-0.988633	-1.56597	-0.981328	-1.4974	-1.06134	-1.2339	-1.33041	-1.24726	-0.944803	-1.06324	-1.08124	-0.76725	-1.11343	-1.02367	-1.50395	-0.920836	-1.13111	-1.01604	-0.784686	-1.25363	-1.12264	-0.748548	-1.55398	-1.30449	-1.11561	-0.821987	-0.989737	-1.28883	-0.973213	-0.720337	-1.58382	-0.865708	-1.57292	-0.919005	-1.40082	-0.446884	-1.74351	-1.02064	-1.47257	-1.28365
YCR040W	-0.93832	-1.36935	-0.737899	-0.941779	-0.846178	-0.752064	-1.26392	-1.50395	-1.32799	-1.28921	-0.987377	-1.26085	-1.02666	-1.29689	-1.39116	-1.08605	-1.03955	-1.16178	-1.11477	-1.1979	-0.851205	-1.04882	-0.939497	-1.29899	-1.48725	-1.07048	-1.10801	-0.829972	-1.19608	-1.24587	-1.29291	-1.25538	-1.22879	-1.41323	-0.872466	-1.10516	-0.419987	-1.19137	-1.09251	-1.36668	-0.920044	-1.45777	-1.07819	-1.37967	-0.90994	-1.11994	-0.960117	-1.01094	-1.20531
YNL221C	0.174519	-1.03026	-0.773242	-0.875106	-1.34705	-1.51354	-1.27509	-1.46236	-0.84337	-0.90248	-1.13635	-0.655853	-1.24273	-1.07283	-1.29415	-1.14787	-1.12647	-1.17627	-1.34698	-1.01254	-1.26325	-1.18814	-0.911806	-1.33269	-0.864256	-1.03104	-1.50234	-0.827915	-0.865233	-1.04798	-1.31444	-1.23851	-1.22415	-0.848933	-0.894391	-0.776825	-1.05689	-0.528497	-0.0236378	-1.30947	-1.1522	-1.09693	-0.658729	-1.16043	-1.10475	-1.43183	-1.29045	-1.34965	-1.20409
YLR174W	-1.83204	-1.49447	-1.80577	-1.03595	-1.12195	-1.34282	-0.540708	-0.91112	-1.36009	-0.162125	-0.841881	-0.783437	-0.927296	-1.02988	-1.06247	-1.21419	-0.959172	-1.2166	-1.30419	-2.02696	-1.11427	-1.57476	-1.09859	-1.37166	-1.28153	-1.07993	-1.52364	-1.74191	-1.15637	-0.958576	-1.27094	-1.51851	-1.17578	-0.638338	-1.77408	-1.35578	-1.08698	-1.098	-1.63107	-0.993557	-1.17435	-1.13156	-1.4468	-1.36861	-1.26025	-1.60673	-0.820252	-1.853	-1.15332
YPR110C	-0.718965	-1.35928	-1.07276	-1.65829	-1.17126	-1.2528	-1.55838	-1.82934	-0.407115	-1.3882	-1.08945	-1.58821	-1.40862	-1.4008	-1.51074	-1.33158	-1.05322	-1.41509	-0.723226	-0.842539	-1.48325	-1.14701	-1.32765	-1.31701	-1.55833	-1.15129	-1.05796	-0.61558	-1.31074	-1.21761	-1.1396	-1.14677	-1.23302	-1.3124	-1.14963	-0.745041	-0.651784	-0.648904	-0.456033	-0.968093	-1.24496	-1.02429	0.0310672	-1.40566	-1.31788	-1.23701	-1.35529	-0.915488	-1.21151
YHR164C	-1.34545	-1.02903	-1.48273	-1.16138	-1.00771	-1.20762	-1.11841	-0.883506	-1.52505	-0.460599	-0.833616	-0.877448	-0.997231	-0.6285	-1.39685	-1.13456	-1.21731	-1.1108	-1.11167	-1.57677	-0.610702	-1.27751	-1.28492	-1.34254	-1.37488	-0.999957	-1.13682	-1.4347	-1.6207	-1.03204	-1.23002	-1.33406	-1.19438	-0.984543	-1.49916	-1.12425	-0.854607	-1.08215	-1.17596	-1.05954	-0.636899	-1.22544	-1.06782	-1.24652	-1.65975	-0.894359	-1.2566	-1.46634	-1.17249
YPR145W	-0.846036	-1.49927	-1.67926	-1.27571	-0.965817	-1.08348	-1.42935	-1.40915	-1.48085	-1.32864	-1.13154	-0.858891	-1.21041	-1.30591	-1.1631	-1.2152	-1.35372	-1.0334	-0.896299	-0.698524	-1.46459	-2.05168	-1.47955	-1.27503	-0.814291	-1.07361	-1.36501	-1.88937	-1.40805	-1.19774	-1.49567	-1.47314	-1.45499	-1.34777	-1.69762	-1.21527	-1.31906	-0.0531793	-1.05728	-1.12376	-1.5844	-0.916638	-1.28011	-1.21546	-1.7121	-1.41905	-1.31783	-1.00681	-1.43619
YBR216C	-0.944981	-0.509231	-1.12155	-0.76431	-0.806579	-1.02257	-0.860192	-1.12497	-1.59108	-0.496853	-0.811447	-1.74162	-0.909487	-0.928721	-1.15464	-0.322621	-1.49669	-1.21096	-1.23701	-1.37701	-0.873901	-0.88075	-1.02918	-1.1713	-0.774588	-1.21254	-1.31556	-1.08173	-0.878696	-1.15208	-0.821585	-1.22095	-1.17685	-1.30455	-1.02186	-1.402	-1.19524	-1.21091	-0.965818	-1.25475	-1.27327	-1.17083	-1.58104	-1.56862	-1.05534	-1.37713	-1.19241	-1.02229	-1.15624
YBR208C	-1.35252	-1.31129	-1.48353	-1.21404	-1.25759	-1.03721	-0.542766	-1.09355	-1.44216	-0.924487	-0.734809	-0.808732	-0.925125	-0.884708	-1.27947	-1.43341	-1.34467	-1.11481	-1.05318	-1.22639	-0.883907	-1.41628	-1.50746	-1.66423	-1.19706	-1.07209	-1.61461	-1.43595	-1.41798	-1.04929	-1.31134	-1.27431	-0.853609	-0.752087	-1.50439	-1.68135	-1.69254	-1.11129	-1.18581	-0.728127	-1.45082	-1.28768	-1.43544	-1.2045	-1.47801	-1.53812	-0.763671	-1.00169	-0.835031
YDR299W	-0.688595	-0.92409	-1.01033	-1.3341	-1.57148	-1.41229	-1.33392	-1.86725	-0.384813	-0.859591	-0.850492	-0.874265	-1.00149	-1.03484	-1.23574	-1.31022	-1.30552	-1.08866	-1.05846	-1.41466	-1.26089	-0.905361	-1.06982	-1.04898	-1.4447	-1.00868	-1.03606	-0.656003	-0.741805	-1.3225	-1.30935	-1.03767	-1.40095	-1.16167	-1.04157	-0.992547	-0.513099	-1.18104	-0.362264	-0.97228	-1.13294	-1.49492	-0.137761	-1.38412	-0.881703	-1.29045	-1.13384	-1.50274	-1.37946
YDL100C	-0.927383	-1.11057	-1.57031	-1.03752	-0.534327	-0.703267	-1.65803	-1.64911	-1.31638	-1.04075	-0.940087	-1.13138	-1.47484	-1.18112	-1.01987	-0.82995	-1.27662	-1.02548	-0.983135	-1.31007	-1.24435	-1.25186	-1.19229	-1.35638	-1.06225	-1.28647	-0.760741	-1.37842	-0.896309	-1.26932	-0.614062	-1.42707	-0.969393	-0.678924	-1.55575	-1.34507	-0.734098	-1.16371	-0.573235	-1.171	-1.10109	-1.39227	-1.37869	-1.44696	-1.24938	-1.65559	-1.00487	-0.952374	-0.946186
YLR100W	-0.775601	-0.968439	-1.20439	-1.3902	-0.820972	-0.752766	-1.07068	-1.37397	-1.49007	-1.01108	-1.75552	-1.28092	-1.21846	-0.582494	-1.02393	-1.47278	-1.24256	-1.27842	-0.842097	-1.20515	-1.32813	-1.72626	-1.33402	-1.17621	0.965556	-1.22257	-0.871164	-1.38328	-1.20527	-1.23375	-1.35082	-1.61873	-1.35602	-1.29889	-1.14419	-1.45213	-1.4485	-0.81107	-1.08146	-0.678777	-1.38698	-1.16324	-1.38302	-1.33863	-1.34591	-1.43868	-1.21699	-1.408	-1.33849
YMR139W	-1.5418	-0.921734	-1.55331	-1.29992	-0.796698	-0.731141	-0.942516	-0.576196	-1.612	-0.868056	-1.01119	-1.48213	-0.663759	-0.94472	-1.43377	-1.30058	-1.283	-1.15677	-0.817887	-1.20295	-1.20514	-1.84145	-1.55639	-1.37552	-0.902649	-0.742624	-1.39167	-1.41755	-1.06505	-1.24228	-1.78709	-1.52822	-1.53484	-1.10835	-1.59226	-1.31707	-1.14975	-1.37123	-1.71592	-0.993922	-1.3217	-1.30117	-1.70928	-1.4001	-1.493	-1.22643	-0.82386	-1.45766	-1.51609
YDR172W	0.438372	-0.780237	-0.191001	-1.35974	-1.37449	-1.15602	-1.54928	-1.88306	-1.26106	-1.18216	-1.47338	-1.03135	-1.66158	-1.5574	-0.965319	-1.14145	-1.33691	-1.37271	-1.10323	-0.840101	-1.14854	0.136928	-1.03861	-1.25463	-1.58915	-0.935363	-0.413534	-0.0700048	-1.06669	-1.31211	-1.06932	-1.13865	-1.38671	-1.16974	-0.162628	-0.760597	-0.747467	-1.03967	0.656771	-1.61534	-0.889005	-1.43423	-0.60644	-1.27144	-0.526197	-1.39628	-1.34358	-1.30698	-1.36539
YPL117C	-1.20631	-1.39302	-1.59263	-1.27632	-1.23742	-1.17268	-1.27972	-1.51718	-0.890813	-1.20427	-1.34805	-0.775593	-1.20387	-1.05955	-1.05136	-1.0903	-1.29729	-1.29303	-0.822686	-0.617932	-1.17647	-1.69604	-1.24791	-1.22779	-1.11471	-0.871117	-0.671379	-1.53186	-1.13207	-1.17117	-1.57105	-1.64265	-1.14243	-0.933184	-1.56138	-1.1108	-1.16192	-0.785348	-1.24559	-1.15692	-1.37704	-1.34825	-0.718277	-1.18118	-1.39366	-1.37493	-1.32692	-1.34262	-1.12233
YBL098W	-0.750608	-0.967815	-1.37753	-1.49209	-0.285757	-0.51478	-0.649858	-0.53991	-1.64934	-0.9421	-1.29693	-0.973498	-1.18857	-1.27869	-0.790646	-1.07513	-1.08803	-1.0671	-0.0034643	-1.3754	-1.29812	-1.74938	-1.32863	-0.925119	-0.818363	-1.26655	-1.07167	-1.1886	-1.21799	-1.20537	-1.20761	-1.29106	-1.38352	-1.23794	-1.41107	-0.911644	-1.42524	-0.754852	-0.773531	-0.761612	-1.214	-1.16016	-1.46683	-1.33029	-1.45037	-1.09253	-1.21744	-1.55636	-1.36351
YDR016C	-1.10441	-1.22757	-1.15421	-0.806637	-1.262	-1.15001	-1.18401	-1.50428	-1.58801	-0.961684	-1.3069	-0.972329	-1.31175	-1.01492	-1.21204	-0.630261	-1.44468	-1.04511	-1.27106	-1.23476	-1.07409	-1.15586	-0.425531	-1.51678	-1.18797	-1.22696	-1.14702	-1.01922	-1.3139	-1.39611	0.105009	-0.917756	-1.30427	-1.43706	-1.18793	-1.21628	-1.66006	-1.31177	-1.10612	-0.966384	-1.24815	-1.2776	-1.38322	-0.651653	-1.19003	-0.439324	-1.06117	-1.09191	-1.28536
YBR283C	-1.04565	-1.35397	-1.38376	-1.39264	-0.370963	-0.414436	-1.45802	-1.50189	-1.29388	-0.993952	-1.30105	-1.50436	-1.58168	-1.32145	-0.858373	-1.15868	-1.2434	-1.09295	-0.94469	-1.0625	-1.20005	-0.682265	-1.09097	-1.03252	-0.885006	-1.26216	-1.32861	-1.30402	-1.35782	-1.14096	-1.24343	-1.23358	-0.986056	-1.49713	-1.29869	-1.01534	-0.544506	-0.863476	-0.555692	-1.27271	-1.32982	-0.743741	-1.20008	-1.20165	-1.51603	-0.96496	-1.08992	-1.13273	-0.964254
YOR249C	-0.245302	-0.60878	-1.03049	-1.42243	-1.34356	-1.31737	-1.24653	-1.25756	-1.47195	-1.31182	-1.37693	-1.349	-1.27843	-1.13747	-1.23036	-0.848135	0.594666	-0.877352	-1.03521	-1.10214	-1.37634	-1.05743	0.301495	-1.51433	-1.57819	-1.13279	-1.15822	-1.12258	-0.942005	-0.988021	-0.222688	-0.917906	-0.972637	-0.759045	-1.13172	-0.996336	-1.21865	-1.3373	-0.241637	-1.31463	-0.932054	-1.20142	-1.26772	-0.935492	-1.35318	-0.970278	-1.05099	-1.04795	-0.952131
YDR184C	-0.643829	-1.08335	-1.37671	-1.37732	-1.48714	-1.62766	-1.71107	-1.78443	-0.234476	-1.31935	-1.24614	-0.903737	-1.30747	-1.45657	-1.14807	-1.40086	-1.26449	-1.2995	-1.27568	-1.71372	-1.28328	-1.31707	-1.0589	-1.18604	-1.54705	-1.05335	-0.963871	-0.916265	-0.749017	-1.10311	-1.36197	-1.40486	-1.39502	-0.818598	-1.30024	-1.11532	-0.774077	-1.18477	-0.348615	-1.09822	-1.25474	-1.26955	0.364001	-1.18914	-1.46908	-1.23078	-1.27059	-1.30472	-1.37492
YHR019C	-0.624278	-1.3902	-1.34102	-1.55065	-1.41687	-1.37516	-1.57247	-1.44212	-1.4022	-1.02833	-0.954114	-1.61517	-1.27103	-1.34352	-1.4542	-1.32019	-1.47281	-1.03663	-0.644466	0.0553668	-1.42685	-1.65008	-0.988794	-0.981623	-0.915994	-1.03159	-1.46351	-1.49558	-1.31761	-1.08035	-1.0712	-1.19359	-1.14833	-1.79885	-1.33907	-0.827374	-1.33894	-0.0768641	-0.435819	-0.841925	-1.52109	-0.974287	-1.05031	-1.08419	-1.5257	-1.07804	-0.911198	-0.7318	-1.12863
YNL051W	-1.2496	-0.686685	-1.34266	-0.755379	-0.970104	-0.940173	-0.303598	-1.01396	-1.5863	-1.26932	-1.17332	-1.28099	-1.0257	-0.615032	-0.889339	-0.997552	-0.65075	-0.976813	-1.20489	-0.786619	-0.855137	-1.57041	-0.564918	-1.31477	-1.18594	-1.3201	-1.37814	-1.36766	-0.915028	-1.17874	-1.09735	-0.55154	-1.50089	-0.883777	-1.34099	-1.02622	-1.1394	-1.21325	-1.3853	-1.33168	-1.00559	-1.33908	-1.21922	-1.22077	-1.69368	-0.855771	-1.15494	-0.875249	-1.48226
YJL089W	-1.35475	-1.43329	-1.53247	-0.878952	-1.26861	-1.45501	-0.554849	-0.690262	-1.34159	-0.476716	-0.945275	-0.359226	-0.772164	-1.1266	-1.23196	-1.52993	-1.12321	-1.06885	-1.0043	-1.54476	-1.10257	-1.78102	-1.47082	-1.46987	-0.887521	-1.10085	-1.31988	-1.37288	-1.26095	-1.40174	-1.50466	-1.76161	-1.46332	-0.458376	-1.58532	-0.895767	-0.742094	-1.43669	-1.32031	-0.816207	-1.15335	-1.21414	-1.39495	-1.31306	-1.25585	-1.27896	-1.28197	-1.51208	-1.44069
YCR084C	-0.297187	-0.837796	-0.636346	-1.46467	-1.10231	-1.34628	-1.30107	-1.19949	-1.35191	-0.817766	-0.606432	-1.30187	-1.27835	-1.39275	-1.1332	-0.291485	-1.63441	-0.953318	-1.14068	-0.955113	-0.97948	-0.745351	-0.639929	-1.13507	-1.23636	-1.08381	-0.623922	-0.653842	-1.5114	-1.08124	-0.607328	-0.816397	-1.30423	-1.52605	-0.6311	-0.944237	-0.929869	-1.49396	-0.362909	-1.21286	-1.04137	-1.35479	-0.915072	-0.818618	-0.574434	-1.14365	-0.93452	-0.970016	-1.28518
YDL125C	-1.16228	-1.28421	-1.33987	-1.01449	-1.05351	-1.28138	-1.46622	-1.33541	-1.4344	-1.08628	-1.27847	-1.21804	-1.20853	-1.08584	-1.40053	-0.599404	-1.1474	-1.23772	-1.17349	-1.42061	-1.48148	-1.15169	-0.226487	-1.46847	-1.27124	-1.6567	-1.11316	-1.24732	-1.24591	-1.60578	-1.10803	-1.64583	-1.08718	-0.479293	-1.37198	-0.862845	-1.28269	-1.11377	-1.06604	-0.750087	-1.03917	-0.804978	-1.25783	-1.32539	-1.39413	-1.38396	-1.39282	-1.04613	-1.06863
YOR185C	-1.44781	-1.22201	-1.46859	-0.906577	-1.10304	-1.16863	-0.664443	-0.803984	-1.37238	0.103344	-0.296697	-1.25658	-0.922454	-1.08866	-1.07665	-0.827851	-1.41789	-0.939311	-1.43849	-1.42781	-1.32897	-1.60904	-1.18466	-1.33034	-1.8134	-0.957931	-1.00344	-1.38258	-1.21863	-1.2557	-1.03249	-1.35686	-1.28941	-0.758332	-1.53033	-1.26219	-0.637905	-1.38634	-1.25029	-0.905808	-1.17912	-1.21746	-1.09876	-1.32111	-1.18078	-1.15848	-0.285443	-1.1063	-1.26842
YDR213W	-1.23059	-0.768924	-1.3827	-1.00218	-1.41677	-1.51436	-1.02899	-1.07494	-1.33165	-1.2963	-1.0186	-0.00149582	-0.968428	-0.9898	-1.15371	-0.83411	-1.31822	-1.28798	-1.5201	-1.69343	-1.34297	-1.27627	-0.792663	-1.40405	-0.156145	-1.28855	-1.29463	-1.14633	-0.993768	-0.736304	-0.629143	-1.37882	-0.481929	-1.14629	-1.39431	-1.42498	-1.24738	-1.27683	-0.89896	-1.24215	-1.51342	-1.07157	-1.56678	-1.59281	-1.3102	-1.25384	-1.2577	-1.86711	-0.461623
YLR085C	-0.418881	-0.921914	-0.602011	-0.772822	-1.60933	-1.6501	-1.88888	-1.68665	-1.585	-1.36008	-1.20649	-1.04403	-1.21569	-1.07036	-1.30958	-0.701881	-1.10677	-1.2701	-0.939084	-1.16623	-0.878042	-0.680156	-1.12544	-1.41534	-0.946675	-1.29064	-1.13103	-0.529842	-1.29466	-1.01274	-0.540608	-1.24547	-0.995438	-1.02799	-0.682646	-1.01732	-0.745949	-1.22433	-0.222045	-1.10799	-1.00878	-1.16941	-1.48662	-1.45547	-1.06651	-1.39371	-1.1192	-1.17492	-0.971769
YCR014C	-1.68796	-0.52592	-1.4541	-1.51415	-1.42327	-1.36712	-0.315913	-0.358458	-1.38346	-0.771698	-1.13054	-1.27512	-1.11832	-1.13146	-1.20973	-0.534428	-0.960645	-1.17457	-1.22358	-1.70139	-1.20045	-1.38269	-0.0617694	-1.45336	-1.22479	-1.40398	-1.0631	-1.36376	-1.03558	-1.12107	-0.863992	-0.869551	-1.22337	-0.758102	-1.52618	-1.01924	-1.08549	-1.39507	-1.31048	-1.12212	-1.03912	-1.44059	-1.07945	-1.47554	-1.04937	-1.12971	-1.23068	-1.68018	-1.20754
YBR159W	-0.947274	-0.897541	-1.10745	-1.22249	-0.730839	-0.768514	-1.49984	-1.77216	-1.09883	-1.23641	-1.26688	-1.51262	-1.14734	-1.25967	-0.926065	-0.815045	-1.28061	-1.12363	-0.844146	-1.6029	-1.40963	-1.15847	-1.05704	-1.17195	-0.649148	-1.45239	-1.22548	-1.15456	-1.02994	-1.09783	-0.814118	-1.17875	-1.11979	-1.34399	-1.14097	-0.985702	-1.20302	-1.24927	-0.95914	-0.957768	-1.22328	-1.29752	-0.70774	-1.62246	-0.931271	-0.886177	-1.15576	-1.33633	-1.09974
YML035C	-0.967843	-1.06125	-1.22457	-0.784004	-1.33815	-1.38209	-1.39473	-1.21303	-1.15604	-1.00182	-0.887982	-0.824201	-1.21309	-0.724129	-1.22872	-1.00341	-0.914567	-0.935935	-1.02059	-1.50888	-1.06671	-1.37756	-1.16736	-1.38824	-1.17147	-0.887581	-1.13742	-1.04258	-1.06357	-1.16701	-1.42222	-1.40541	-1.14768	-0.509065	-1.27769	-1.13561	-0.934153	-1.44959	-0.872957	-0.633479	-1.51028	-1.06511	-1.1771	-1.1507	-1.60303	-1.26599	-0.923961	-0.679583	-1.12831
YHR144C	-1.5313	-1.08516	-1.71958	-0.948373	-1.26583	-1.1447	-1.20228	-1.76636	-1.26346	-1.14097	-1.33092	-1.3299	-1.6117	-1.28425	-0.970567	-0.61872	-1.51208	-1.38006	-0.628313	-1.0093	-1.05321	-1.74136	-1.59265	-1.06584	-0.968736	-1.42501	-0.864385	-1.69109	-1.12095	-1.04832	-1.1962	-0.927872	-1.41907	-1.10596	-1.66447	-0.590877	-1.28236	-0.832724	-1.54742	-1.52041	-1.08217	-1.13602	-0.731717	-1.12765	-1.33116	-1.47687	-1.47669	-1.16198	-1.39874
YFR014C	-0.830289	-0.350288	-1.14239	-1.17207	-0.868878	-0.803032	-0.888645	-1.36713	-1.43464	-0.745977	-0.383582	-1.04963	-0.755068	-1.22344	-0.788328	-0.820781	-1.51491	-1.05659	-1.25039	-1.14073	-1.35944	-0.934058	-0.77417	-1.2369	-1.05096	-0.963933	-0.616242	-1.06891	-0.562224	-1.31024	-1.09854	-1.32023	-0.997885	-0.89063	-1.11278	-1.15691	-0.786805	-1.27713	-0.739844	-0.990221	-1.34867	-1.27079	-1.68722	-1.16607	-1.23172	-1.09895	-1.13215	-0.978288	-0.973708
YGR063C	-0.990797	-1.0781	-1.37459	-1.27362	-1.10564	-1.26115	-0.955573	-1.65217	-1.04756	-0.571559	-0.385471	-1.18859	-0.524539	-0.927999	-0.758648	-1.47366	-1.37914	-1.16237	-1.10435	-1.72526	-1.0707	-1.09032	-0.928634	-1.12595	-1.25733	-1.39311	-1.14681	-1.2565	-1.21838	-1.13092	-1.36809	-1.54505	-1.1915	-0.66231	-1.37204	-1.08089	-1.18682	-0.620418	-0.786452	-1.43938	-1.17774	-0.982893	-1.08263	-1.16399	-1.22104	-1.0417	-1.17025	-0.97814	-1.17204
YMR261C	-1.74218	-0.573899	-1.71982	-1.39263	-0.415352	-0.604591	-0.908094	-1.21743	-1.45517	-0.482621	-1.03477	-1.42056	-1.22078	-0.73172	-1.40417	-1.34454	-1.44912	-0.74611	-0.629669	-0.958807	-1.39063	-1.77514	-1.46372	-1.05806	-0.228429	-0.651751	-1.6435	-1.68479	-0.970748	-1.11856	-1.26622	-1.29094	-1.11374	-1.08638	-1.68213	-1.45868	-1.04833	-1.32985	-1.77839	-0.763705	-1.42839	-0.985779	-1.89347	-1.15406	-1.52731	-1.46423	-0.577843	-0.904077	-1.09429
YAL042W	-0.661689	-0.620865	-0.933667	-1.19385	-1.41121	-1.39475	-0.989996	-1.34862	-1.39936	-0.509811	-1.14465	-1.47667	-1.34411	-1.29769	-1.35426	-1.09238	-1.37624	-0.755672	-1.21439	-0.720254	-1.5982	-1.30074	-1.15571	-1.18488	-1.33941	-1.25988	-0.753725	-1.08475	-0.821682	-0.852683	-0.722672	-1.23256	-1.26492	-1.33814	-0.961612	-0.699352	-1.35594	-0.847302	-0.705843	-0.692403	-0.69372	-1.06316	-0.883671	-0.824255	-1.05192	-1.03889	-0.908896	-0.897726	-1.24573
YBR166C	-0.91596	-0.958409	-1.09003	-0.934348	-1.53337	-1.46633	-0.535295	-0.938302	-1.21666	-0.920502	-0.996027	-0.453791	-1.02545	-1.28571	-1.40183	-0.990683	-1.18134	-0.894493	-0.897471	-1.234	-1.03973	-1.28802	-0.969285	-1.46209	-1.76827	-1.22348	-1.34268	-0.840696	-1.20839	-1.05748	-1.31409	-1.54776	-1.04619	-0.440265	-1.13358	-0.867787	-0.684612	-1.22661	-0.837286	-1.45457	-1.45771	-1.26088	-1.2239	-1.40981	-1.18934	-1.55712	-0.896043	-1.28357	-1.02471
YLL061W	-0.427841	-1.21127	-0.625191	-1.15695	-1.19703	-1.21269	-1.30822	-1.19635	-1.29164	-0.510551	-1.0354	-1.40426	-1.16517	-1.28816	-1.22515	-1.23804	-1.16532	-1.28237	-1.04604	-1.32632	-1.24587	-0.555888	-1.14406	-1.47582	-1.61439	-1.07581	-1.30583	-0.677066	-1.44575	-0.988767	-1.1086	-1.06671	-1.30954	-1.01122	-0.744778	-0.837601	-1.12903	-1.12379	-0.0763381	-1.48776	-0.618459	-0.766044	-1.31601	-1.28356	-1.54702	-1.06037	-1.22213	-1.58765	-1.2896
YOR239W	-1.36894	-1.18035	-1.602	-1.59888	-0.585402	-0.608961	-0.898332	-0.936508	-1.35808	-0.911004	-0.704666	-0.816512	-1.22438	-1.30702	-0.751073	-1.15577	-1.48965	-1.04433	-0.848447	-0.674505	-1.4381	-1.24305	-0.650704	-1.19599	-1.17847	-1.05056	-0.356116	-1.63421	-1.15855	-1.13163	-0.791516	-1.29964	-1.23465	-1.42917	-1.45051	-1.11275	-1.10248	-1.45383	-1.19169	-1.48426	-1.04867	-1.25358	-1.04132	-1.10482	-1.54647	-1.3273	-0.83493	-0.904057	-1.21362
YNR067C	-0.761191	-1.1745	-1.10395	-1.17331	-1.02788	-0.921425	-0.9385	-1.07029	-1.25333	-1.2307	-1.06222	-1.27837	-1.13505	-0.7061	-1.08909	-0.940293	-1.34864	-0.857714	-1.25044	-0.725063	-1.03733	-1.1896	-1.17824	-0.933613	-1.10233	-0.956906	-1.51616	-1.22549	-1.38844	-0.649023	-1.40439	-1.17853	-0.782692	-1.2548	-0.938107	-1.01653	-0.627956	-1.29661	-0.953271	-1.34293	-0.893873	-1.52076	-1.31353	-0.777637	-1.08825	-1.54917	-0.861674	-0.752348	-0.784992
YGR086C	-0.574269	-1.31886	-0.636534	-1.00803	-0.999835	-0.880106	-1.03479	-0.893658	-1.26497	-0.894353	-1.14414	-1.17547	-1.29875	-0.894626	-1.00144	-0.632477	-1.70102	-0.480884	-1.48783	-1.23472	-1.01579	-0.475706	-1.41035	-1.22234	-0.97236	-1.32914	-1.21555	-0.685641	-1.27052	-1.03038	-1.17202	-1.31564	-1.13347	-1.44981	-0.624157	-0.791944	-0.828212	-1.48352	-0.462811	-1.39143	-0.95007	-1.68116	-1.59314	-0.285656	-1.16316	-1.67437	-0.419443	-1.25997	-1.13369
YER096W	-1.51806	-1.86344	-1.36811	-0.931077	-1.39351	-1.53918	-0.972914	-1.10191	-1.29877	-0.740355	-0.687457	-1.15131	-0.69717	-1.2224	-1.38982	-1.24436	-1.43656	-0.999388	-1.30104	-1.5979	-0.944998	-1.2789	-0.909164	-1.62411	-1.14991	-1.09351	-1.5367	-1.27398	-1.44127	-0.807073	-1.07062	-1.56842	-0.632711	-0.781572	-1.23174	-0.884363	-1.23427	-0.852981	-1.45778	-1.35394	-1.28767	-1.0317	-1.4637	-1.51201	-1.02429	-1.35813	-0.812519	-1.43646	-0.633445
YHR063C	-0.833478	-0.70641	-0.735534	-1.20005	-0.723384	-0.718214	-0.805853	-1.31284	-1.44817	-0.52654	-1.60812	-1.69453	-1.4056	-0.93711	-0.99425	-1.61137	-1.77457	-1.4131	-0.95163	-0.963337	-1.3662	-0.777225	-1.80716	-1.26718	-0.886239	-1.11717	-0.856976	-0.838647	-1.33021	-1.26263	-1.32035	-1.13858	-1.5746	-1.39831	-0.706012	-1.45485	-1.57515	-1.35995	-0.92567	-1.11615	-1.19272	-1.10174	-1.53469	-1.32893	-0.931409	-0.896061	-1.43333	-1.22258	-1.5783
YIL122W	-0.752379	-0.238626	-1.54613	-1.3364	-1.06459	-1.30248	-1.11415	-1.20661	-1.12521	-0.624237	-0.489695	-0.307537	-0.741274	-1.02492	-0.532085	-1.54856	-1.54572	-1.15195	-0.67164	-1.51181	-1.4811	-1.50947	-1.02919	-1.07293	-1.15595	-1.08495	-1.36526	-1.40838	-0.429702	-1.10553	-1.33585	-1.30768	-1.17409	-1.12633	-1.45587	-1.0363	-0.733375	-1.17257	-0.768184	-1.55399	-1.10154	-1.15527	-1.03043	-0.894128	-1.1943	-1.4106	-1.22608	-1.58883	-1.17471
YMR214W	-0.970124	-1.26292	-0.987393	-1.04189	-1.40744	-1.51634	-0.83142	-1.0499	-1.32138	-0.606529	-1.67416	-1.37603	-1.50119	-1.59553	-1.34399	-1.45152	-1.4148	-1.34715	-0.949324	-1.61624	-1.31719	-0.919562	-1.09221	-1.41244	-1.34886	-0.97704	-0.670831	-0.87308	-1.08794	-1.54637	-0.765472	-1.09455	-1.36098	-1.2279	-1.00522	-1.05251	-1.54452	-1.26434	-0.806476	-1.02354	-0.925483	-1.30086	-1.35763	-1.25072	-0.466949	-1.63856	-1.05036	-0.916059	-1.36182
YKL210W	-0.218949	-0.570877	-1.24863	-1.15211	-0.881526	-1.01762	-0.70242	-1.04652	-1.31895	-1.44121	-1.05777	-0.829642	-1.09702	-0.978923	-1.1452	-1.43042	-1.31421	-0.832725	-1.32736	-1.07986	-1.30951	-0.773568	-1.15428	-1.34695	-1.34023	-1.11524	-1.19735	-0.490009	-1.16132	-1.19275	-1.48984	-1.44017	-1.20218	-1.07313	-1.16955	-1.19241	-0.876495	-1.24575	-0.330141	-0.961425	-1.25978	-0.977695	-1.45489	-1.28989	-1.16252	-1.3569	-0.759689	-1.28342	-1.20362
YML054C	-1.48017	-0.867152	-1.70193	-1.14149	-0.754199	-0.720909	-1.42093	-1.54495	-1.34381	-0.489727	-0.993482	-0.719815	-1.1204	-1.16579	-0.955805	-1.03724	-1.60459	-1.25769	-0.703918	-1.34471	-0.895383	-1.45458	-0.913799	-0.443137	-1.70647	-0.946595	-1.26282	-1.62328	-0.567029	-1.09174	-1.20213	-1.22943	-1.21792	-0.860269	-1.594	-1.27962	-1.32296	-1.42127	-1.31457	-1.12733	-1.44222	-0.778583	-1.5563	-1.35808	-1.12118	-1.60326	-1.20985	-1.34938	-1.21689
YPR183W	-1.76915	-1.00787	-1.41227	-1.22399	-1.05654	-1.10045	-1.45797	-0.693389	-1.39524	-0.906978	-0.586261	-1.48141	-1.20862	-1.01011	-1.54182	-1.0587	-1.73855	-0.952883	-1.05698	-0.942563	-1.53484	-1.23824	-0.821592	-0.883981	-1.16127	-1.12157	-0.8535	-0.978822	-1.27432	-1.3151	-0.949389	-1.29456	-1.02376	-1.35532	-1.27942	-1.15105	-1.37567	-0.730612	-0.928262	-1.17957	-1.02369	-1.17973	-1.59002	-0.891801	-1.12793	-0.889926	-0.675883	-0.613466	-1.02547
YNL167C	-0.897905	-0.409803	-1.12272	-1.01735	-0.953111	-1.0188	-1.0129	-1.07402	-1.38443	-1.00699	-1.23432	-0.858944	-1.30836	-1.22227	-1.01954	-0.806227	-1.38242	-1.20328	-1.06367	-1.19015	-1.36898	-0.808527	-0.794144	-0.788087	-1.57262	-1.08084	-1.35754	-1.26677	-0.777799	-1.15473	-1.55218	-0.791056	-1.41982	-0.553687	-1.00347	-1.26793	-0.961471	-1.14685	-0.635813	-1.19926	-1.30061	-1.47772	-1.51394	-1.15018	-1.17132	-1.25099	-1.31913	-1.13895	-1.42041
YJR043C	-0.169864	-0.807371	-0.183608	-0.578796	-1.48309	-1.45037	-0.575555	-1.39351	-1.32562	-0.59095	-1.49829	-1.34923	-1.20987	-1.38363	-1.04645	-0.826777	-2.01301	-1.02046	-1.19418	-1.2596	-1.01622	-0.255735	-0.566542	-1.55428	-1.32358	-1.27718	-1.12339	-0.255173	-0.819879	-1.15766	-0.931344	-0.987459	-1.46343	-1.46827	-0.33594	-1.26015	-1.35236	-1.41258	-0.355826	-1.58254	-0.996983	-1.26925	-1.12987	-1.03899	-1.07816	-1.58465	-0.0708079	-1.47422	-1.46496
YDR145W	-0.0991017	-1.03297	-0.462834	-1.17292	-0.796985	-0.802166	-0.942221	-1.40964	-1.00358	-1.02766	-1.53809	-0.486358	-1.41764	-1.16886	-1.02564	-1.10694	-1.5243	-1.07365	-1.2584	-1.46012	-1.18431	-0.419308	-1.08639	-1.31443	-0.897153	-1.21203	-0.900862	-0.617707	-0.961618	-1.10981	-1.48961	-1.28631	-1.46656	-1.35938	-0.425182	-1.04353	-0.569401	-1.05707	-0.104451	-1.41885	-0.782858	-1.13545	-1.23869	-1.18239	-0.907132	-1.7427	-0.959623	-1.64864	-1.4676
YMR042W	-1.60223	-0.897258	-1.67768	-1.20383	-1.41046	-1.52	-1.27221	-1.48603	-1.25398	-1.1851	-1.02022	-0.250051	-1.39039	-1.19991	-0.864722	-1.44699	-1.42957	-1.26547	-0.861529	-1.55552	-1.47703	-1.5833	-1.52108	-1.41963	-0.894792	-1.13464	-1.13931	-1.46794	-0.875741	-0.985414	-1.00394	-1.18619	-1.09236	-1.00893	-1.55729	-0.92071	-0.84316	-0.692781	-1.45755	-1.29901	-1.0184	-0.474014	-1.27592	-1.29174	-1.31179	-1.13592	-1.10664	-1.44891	-1.09036
YGR054W	-0.762229	-0.890388	-1.02055	-1.44386	-1.07728	-1.21891	-1.34653	-1.17129	-1.33061	-0.790051	-0.791703	-0.910311	-1.33678	-1.3051	-1.15508	-1.03183	-0.834706	-0.933662	-1.00834	-0.890768	-1.55346	-0.808972	-0.548624	-1.04433	-1.37485	-1.57446	-1.11382	-0.55841	-1.16068	-1.42151	-0.977652	-1.14755	-1.34295	-1.31836	-1.03586	-1.11511	-0.839476	-1.04317	-0.143379	-1.03341	-1.30798	-1.25018	-0.85921	-1.11425	-1.35684	-1.09371	-0.875906	-0.927413	-1.34497
YKR037C	-1.05365	-0.689965	-1.09213	-0.79771	-1.35635	-1.31673	-0.939623	-1.28758	-1.48286	-1.13587	-1.74084	-0.783218	-1.47206	-1.45005	-0.967049	-0.655645	-1.88394	-0.82147	-1.25733	-1.47076	-0.984264	-1.21159	-0.494816	-1.36916	-1.28231	-1.17084	-1.31697	-1.2764	-1.1707	-1.33926	0.00121717	-0.442203	-1.31523	-1.39275	-1.08124	-1.09329	-1.4397	-1.10228	-1.17377	-0.842346	-1.05271	-1.37113	-1.26256	-0.96438	-1.25531	-1.07586	-0.875049	-1.48641	-1.31686
YDR251W	-1.7443	0.502235	-1.6831	-1.39007	-0.769962	-0.79839	-0.239231	-1.0088	-1.29012	-0.896644	-1.3139	-1.04126	-1.20375	-0.901686	-0.510789	-1.39295	-1.60883	-0.964821	-1.01541	-1.10371	-1.40948	-1.45758	-0.964124	-1.25576	-0.836614	-1.1003	-1.32106	-1.70386	-0.0474959	-1.19082	-1.06591	-1.1155	-1.12351	-0.886247	-1.57102	-1.47053	-0.836067	-1.28448	-1.54348	-1.78289	-1.3079	-1.56588	-1.46881	-1.00713	-1.18718	-0.961943	-0.685972	-1.48633	-1.12537
YPL031C	-0.833682	-0.456933	-0.792267	-1.13144	-0.783387	-0.660623	-1.7353	-1.49039	-1.37285	-1.35888	-0.874969	-1.0047	-1.19494	-1.0024	-1.09586	-0.909723	-1.50705	-1.31907	-1.16028	-1.22374	-1.71839	-0.735937	-1.17605	-1.14438	-0.859733	-1.10536	-1.24266	-0.680218	-0.624892	-1.09486	-1.31058	-1.07464	-1.16431	-0.720673	-0.865975	-1.044	-1.13194	-0.754639	-0.420482	-1.26807	-0.239455	-1.29603	-1.42448	-1.30136	-0.868931	-1.48902	-1.02934	-1.07952	-1.16476
YDL087C	-1.50433	-0.877812	-1.19849	-1.16981	-1.10766	-0.977962	-1.0848	-1.03347	-1.28664	-1.07449	-0.83918	-0.626025	-1.27955	-1.17808	-1.18542	-1.03313	-1.52377	-1.051	-0.466646	-0.466169	-1.09772	-1.14127	-0.899492	-1.48389	-1.05871	-1.02845	-0.997441	-1.29576	-1.11687	-1.13712	-0.361313	-1.28337	-1.42294	-1.10231	-1.01182	-0.90034	-0.937129	-0.981006	-1.46497	-1.19729	-0.423361	-1.33675	-1.50527	-1.19712	-1.27083	-1.56296	-1.1088	-1.40789	-1.42623
YIL115C	-0.948934	-0.620288	-1.10761	-0.888237	-1.56562	-1.5478	-0.968461	-1.31921	-1.23285	-1.65729	-1.01668	-1.13382	-1.15092	-0.805511	-0.693663	-0.678091	-1.10722	-0.994104	-0.880918	-1.56335	-1.61011	-1.00097	-0.906477	-1.0832	-1.18854	-0.690825	-1.63131	-0.746456	-0.890148	-0.954488	-0.918623	-1.07083	-1.03521	-0.695589	-0.965822	-1.05669	-0.993539	-0.61965	-0.86999	-1.21726	-1.44947	-1.3718	-0.721123	-1.19607	-0.903582	-1.18654	-0.942667	-1.31844	-1.04356
YHR138C	-1.82838	-1.16628	-1.75025	-0.959787	-1.45027	-1.63284	-0.269606	-0.82202	-1.26417	-0.468807	-1.0419	-1.41396	-0.767693	-1.02145	-1.26063	-1.30134	-1.40528	-1.23387	-1.12432	-1.8236	-1.12526	-1.77357	-0.920667	-1.0178	-0.808049	-1.31506	-1.46535	-1.46727	-1.14864	-1.43589	-1.43202	-1.66934	-1.2207	-0.447905	-1.6183	-1.62504	-1.51591	-1.12746	-1.71459	-0.799358	-1.75759	-0.601055	-1.62654	-1.37074	-1.2804	-1.49534	-1.17386	-1.31509	-1.22163
YDL120W	-1.06107	-0.775372	-1.39735	-1.29005	-0.523083	-0.816099	-0.645772	-0.904531	-1.38551	-0.328851	-1.76629	-1.18172	-1.50775	-1.13216	-1.5254	-1.65264	-1.04721	-1.0058	-0.827209	-0.889679	-1.44191	-1.42101	-1.17857	-1.32523	-1.49987	-0.763445	-1.59198	-1.24438	-1.26573	-1.57653	-1.13566	-0.961101	-1.46171	-1.58943	-1.30661	-1.22681	-1.06523	-0.922808	-1.02428	-1.07131	-1.0774	-1.25959	-1.54708	-1.2998	-0.97076	-1.22675	-0.915951	-1.10202	-1.46176
YLR298C	-1.08117	-1.25624	-0.9845	-0.943317	-0.638891	-0.830924	-1.16883	-1.1879	-1.12386	-1.0756	-1.09122	-0.925294	-1.11793	-1.10189	-1.35315	-1.14353	-1.58914	-1.4139	-1.20018	-1.63814	-0.967231	-0.955334	-1.07406	-0.965124	-1.37915	-0.68063	-0.906718	-0.958487	-1.21765	-1.135	-1.40243	-1.49781	-1.4671	-0.542466	-0.879302	-1.31527	-1.00737	-1.24717	-1.05061	-1.20397	-1.29657	-1.02187	-1.48003	-1.12906	-1.09181	-1.65568	-1.3404	-1.22439	-1.46475
YDR473C	-0.584538	-1.42882	-0.875062	-0.689979	-1.39938	-1.49252	-0.0935365	-1.04195	-1.20638	-0.689947	-1.30294	-0.782681	-1.16614	-1.02268	-1.09934	-0.835148	-1.84522	-1.24989	-0.807453	-1.44148	-1.12316	-0.689384	-0.832856	-1.39893	-1.15223	-1.37814	-1.34054	-0.748631	-1.13202	-1.33132	-0.894244	-0.902441	-1.45516	-1.24175	-0.86545	-1.04709	-1.3392	-1.20494	-0.507419	-1.16267	-1.14643	-1.11004	-0.889847	-1.09636	-0.806541	-1.57963	-0.911395	-1.40618	-1.45572
YOR221C	-1.14451	-1.35704	-1.70026	-1.0432	-0.827336	-0.892325	-0.803978	-0.933498	-1.43429	-0.699795	-1.25922	-1.12253	-1.05332	-1.11984	-0.853864	-1.35966	-1.47401	-1.14653	-0.634082	-1.10909	-1.39674	-1.77521	-1.24264	-1.45392	-0.857566	-0.985771	-1.21337	-1.60341	-1.66888	-1.23678	-1.62057	-1.28891	-1.44937	-1.49446	-1.53384	-1.09932	-0.715357	-1.0811	-1.35549	-1.00109	-0.701096	-1.06316	-1.48685	-1.15891	-1.2077	-1.49966	-1.33965	-1.15519	-1.44495
YLL042C	-1.25967	-0.878199	-1.37332	-0.997683	-0.920885	-1.11044	-1.35144	-0.893449	-1.09707	-1.33719	-1.18815	-0.728908	-1.24737	-1.2862	-0.89607	-0.962094	-1.2249	-0.993361	-0.41403	-1.17785	-1.44797	-1.02381	-1.28104	-1.25448	-1.22293	-1.36198	-1.39356	-1.25664	-1.01912	-1.05889	-1.24733	-0.9815	-1.02967	-0.895952	-1.1475	-1.38185	-1.20233	-0.825162	-0.952145	-1.08686	-1.08867	-1.01045	-1.18232	-1.24708	-1.24172	-0.838794	-1.16683	-1.28172	-1.02629
YER020W	-1.58671	-1.32122	-1.49541	-1.03859	-0.958846	-1.08887	-1.14422	-1.37565	-1.16897	-0.923459	-0.514104	-0.700496	-0.577716	-1.14052	-1.21214	-1.19841	-1.5679	-1.08475	-1.04506	-1.12079	-1.52817	-1.29203	-0.987362	-1.23515	-0.265872	-0.856914	-1.27551	-1.17249	-1.49357	-0.971261	-1.45663	-1.33835	-1.31007	-0.897015	-1.38544	-1.29165	-1.56559	-0.953759	-1.21065	-1.31531	-1.13228	-1.15281	-1.4572	-0.923366	-1.28169	-1.58711	-0.906534	-1.29684	-1.31062
YDR043C	-1.30805	-1.49793	-1.56804	-0.487095	-1.04836	-1.22435	-0.954462	-1.24524	-1.2238	-0.605415	-0.456624	-0.176988	-0.631406	-1.01463	-1.06509	-1.21263	-1.73606	-0.975078	-0.710598	-1.67979	-1.1474	-1.44938	-0.815729	-1.30885	-1.15412	-0.893099	-1.33692	-1.36684	-1.15438	-1.04878	-1.23746	-1.44596	-0.861829	-1.08677	-1.41757	-1.2303	-1.35066	-1.18501	-1.28238	-1.276	-1.53584	-1.03899	-1.47182	-1.262	-1.17027	-1.36565	-1.07771	-1.593	-0.865654
YGR277C	-0.720897	-1.05579	-0.79895	-0.935373	-1.57946	-1.46972	-1.41522	-1.59058	-1.2934	-1.19444	-1.21213	-0.946003	-1.07735	-1.36546	-1.01509	-1.35568	-0.994864	-1.19847	-1.18916	-1.47396	-0.939917	-0.649087	-0.698787	-1.59968	-1.1195	-1.2452	-1.08434	-0.858601	-1.25448	-1.26499	-0.897439	-1.55365	-1.15632	-1.21836	-0.858276	-1.15443	-0.679645	-1.08223	-0.705105	-1.36964	-1.1915	-1.28949	-1.21987	-1.40142	-1.00022	-1.55973	-1.03832	-1.48947	-1.15449
YIR011C	-0.253795	-1.16675	-0.912087	-0.509798	-1.46227	-1.46834	-0.963328	-1.79731	-0.940281	-0.160865	-1.29002	-0.802053	-1.30246	-1.37977	-1.40461	-0.789809	-1.61029	-1.11979	-0.772293	-1.84566	-1.05474	-1.24957	-1.06311	-1.29252	-0.913	-0.86623	-1.0496	-0.899443	-1.22383	-1.25946	-1.37276	-1.38147	-1.26735	-0.979831	-0.862327	-0.952997	-0.808881	-1.00116	-0.560159	-1.35282	-1.20734	-1.15735	-1.13503	-1.36779	-0.87112	-1.83003	-1.24431	-1.64379	-1.2709
YPL262W	-1.73744	-0.917731	-1.64164	-1.43436	-0.945499	-0.851813	-1.03133	-1.17252	-1.46901	-1.25365	-0.328614	-1.3173	-0.91545	-1.51479	-0.982953	-1.44052	-1.74985	-1.31485	-0.440364	-1.2014	-1.51665	-1.43926	-1.50855	-0.812958	-1.25024	-1.04869	-1.12152	-1.57633	-0.99828	-1.39406	-0.926472	-1.13391	-1.29591	-1.19596	-1.59248	-1.54184	-1.40008	-0.8225	-1.53175	-0.65319	-1.14326	-0.70343	-1.86847	-1.3858	-1.57247	-0.939368	-0.892941	-1.23805	-1.29391
YLR410W	-1.30471	-0.742775	-1.29963	-1.18768	-1.15731	-1.3324	-1.24529	-1.40877	-0.61519	-0.820751	-1.56198	-1.12588	-1.29641	-0.520544	-0.794263	-0.808363	-1.65072	-1.22826	-1.12683	-1.29744	-1.49881	-1.08876	-1.01557	-1.55681	-0.684113	-1.47118	-1.44164	-1.22948	-0.722527	-1.07116	-1.38706	-1.37916	-1.28347	-1.20873	-1.27012	-1.31279	-1.40189	-0.979297	-1.12152	-0.579873	-1.36096	-1.04664	-1.37681	-1.17832	-0.909183	-1.42612	-0.662763	-1.56019	-1.28384
YDL013W	-0.563553	-1.16359	-0.835224	-0.990817	-1.63506	-1.57631	-0.853916	-0.828437	-1.27706	-0.721522	-1.47525	-0.586426	-1.39545	-1.53767	-1.23389	-0.60309	-1.70101	-1.37039	-1.15531	-1.7425	-1.25589	-0.718646	-0.997294	-1.28607	-0.837941	-0.861623	-1.29924	-0.806976	-1.128	-0.917884	-1.45339	-0.8808	-1.33707	-1.25079	-0.732477	-1.19344	-1.5579	-0.634424	-0.482434	-1.0231	-0.99789	-1.32649	-1.71293	-1.13631	-1.18931	-1.43831	-1.16217	-1.57995	-1.33967
YPL174C	-0.670145	-1.19268	-0.711051	-1.21749	-1.16696	-1.20241	-0.953055	-1.02233	-1.45036	-1.18521	-1.22268	-0.988356	-0.994941	-0.981113	-0.98664	-1.54379	-1.20931	-1.38553	-1.2056	-1.34115	-1.25586	-0.863372	-0.428055	-1.16142	-1.64064	-1.20116	-1.34283	-0.577357	-1.36622	-0.756966	-0.637431	-0.877613	-1.11381	-1.44805	-0.747346	-1.43134	-0.980259	-1.09226	-0.640937	-1.34921	-1.0729	-1.50116	-1.39537	-1.13756	-1.24104	-1.47301	-1.15251	-1.4689	-1.117
YOR253W	-1.37435	-0.990514	-1.44896	-1.31415	-0.910452	-0.676455	-1.03173	-1.47335	-1.38116	-0.875808	-1.56307	-1.19113	-1.17937	-1.04201	-0.682389	-0.997626	-1.33415	-1.15126	-0.71939	-0.81384	-1.27334	-0.764662	-1.1983	-1.29277	-1.24248	-1.65644	-0.722266	-1.3112	-1.56044	-1.24657	-0.731713	-0.900777	-1.35825	-1.29511	-1.44045	-0.999269	-0.830418	-1.32783	-0.756147	-1.01777	-0.885194	-1.42018	-1.45665	-1.10617	-1.82838	-0.705818	-1.1628	-1.01097	-1.36095
YNL091W	-0.489393	-0.687045	-0.642916	-1.24787	-1.10227	-1.12906	-0.84652	-1.44611	-1.37421	-0.880648	-1.1873	-0.696422	-1.51597	-1.39331	-1.27038	-1.13952	-1.5453	-1.21375	-1.05237	-1.22664	-1.70031	-0.804964	-0.893824	-1.22358	-1.21716	-0.766354	-1.39671	-0.598336	-1.1101	-1.17921	-0.709862	-1.23281	-1.28881	-0.935684	-0.563845	-1.06874	-0.80094	-1.34886	-0.48344	-1.45229	-0.999295	-1.14747	-1.45165	-1.07667	-0.951525	-1.85964	-1.2181	-1.28207	-1.28983
YOR321W	-1.2353	-1.433	-1.28635	-1.21689	-0.805869	-0.963885	-0.791106	-0.990214	-1.41923	-1.32079	-0.980349	-0.635456	-0.929379	-0.78617	-1.1023	-1.15858	-1.314	-0.946924	-1.13369	-0.816394	-1.57297	-1.28355	-1.20494	-1.204	-0.814614	-1.26811	-1.33368	-1.2	-1.52577	-1.21179	-1.16709	-1.30268	-1.10135	-1.37503	-1.14935	-1.04005	-0.933036	-1.34947	-1.1923	-0.785189	-1.36817	-1.28893	-1.53692	-0.966336	-1.04989	-1.23738	-1.05736	-0.972105	-1.10426
YNL333W	-0.924895	-1.03876	-1.59027	-0.917526	-1.47392	-1.54023	-1.33949	-1.39588	-1.23414	-1.15241	-0.822157	-0.466706	-0.954145	-1.21191	-1.54329	-1.44605	-1.55503	-1.02639	-1.09895	-1.38201	-1.48977	-1.30347	-1.39209	-0.93342	-1.07404	-0.714562	-1.56609	-1.0569	-1.43844	-1.37895	-1.3842	-1.41766	-1.08326	-1.14611	-1.49966	-1.36521	-1.70549	-1.59708	-0.588666	-1.11937	-1.46859	-0.931007	-1.53271	-1.26219	-1.48495	-1.23678	-1.08946	-0.956917	-1.0809
YBR256C	-1.65628	-1.56175	-1.88351	-1.03777	-1.42134	-1.38459	-0.659823	-0.818415	-1.37481	-0.803324	-0.62422	-1.132	-0.520551	-1.27384	-1.2456	-1.54866	-1.22614	-1.08315	-0.603492	-1.44359	-1.17226	-2.12442	-1.37657	-1.46815	-1.27993	-1.22493	-1.37952	-1.83402	-1.53394	-1.48439	-1.7321	-1.2713	-1.43754	-0.947775	-1.73486	-1.22096	-1.42997	-1.07896	-1.78498	-0.761036	-1.53851	-0.9096	-1.52805	-1.44645	-1.19542	-1.64152	-1.26465	-1.34461	-1.43916
YOR157C	-1.35876	-0.936598	-1.25607	-0.681351	-0.73663	-0.707022	-1.04142	-0.871304	-1.35705	-1.2538	-0.911544	-1.48421	-1.17068	-1.15395	-1.47029	-0.766296	-1.51383	-1.04144	-0.98777	-1.3662	-1.38587	-1.37772	-1.20282	-1.37871	-1.52759	-0.970467	-0.678878	-1.24862	-1.27134	-1.33526	-1.20187	-1.34504	-1.53767	-0.930264	-1.15007	-1.42935	-0.770978	-1.35196	-1.42718	-0.773337	-0.325182	-1.38742	-1.73963	-1.27301	-1.01689	-1.49859	-0.432701	-1.22996	-1.53984
YLR451W	-1.06826	-0.593668	-1.42174	-1.29839	-0.59793	-0.670554	-1.05182	-1.35884	-1.36727	-0.688259	-1.66033	-0.774142	-1.5234	-0.959732	-1.07089	-0.679969	-0.304333	-1.01369	-1.00454	-1.08574	-1.18696	-1.32236	-0.204895	-1.41042	-1.09775	-1.46715	-1.31159	-1.46668	-0.889601	-1.31141	-1.2598	-0.459764	-1.49347	-0.951376	-1.4194	-0.633818	-0.909497	-0.95477	-1.00303	-1.12167	-1.34518	-1.03952	-0.951895	-1.31946	-0.996148	-1.00196	-1.20794	-1.32064	-1.49513
YNR044W	-1.54616	-0.46001	-1.64123	-1.57349	-0.890404	-0.866882	-1.12508	-1.16818	-1.13375	-1.62364	-1.64483	-1.09929	-1.39855	-1.38659	-0.763247	-1.34266	-1.49933	-1.16666	-1.20372	-1.2671	-1.24886	-0.974201	-1.1488	-1.28457	-1.22958	-1.22402	-1.1363	-1.58726	-0.762441	-1.18723	-1.14148	-1.2957	-1.26637	-1.32967	-1.59814	-1.43247	-1.06843	-1.46404	-1.14436	-1.53066	-1.45366	-1.31932	-1.37899	-1.20785	-0.959013	-1.16554	-1.23293	-1.17952	-1.26361
YNL229C	-1.14221	-1.58259	-1.94532	-1.16966	-1.30645	-1.39729	-0.417736	-0.810959	-1.16953	-0.855117	-0.979952	-0.489844	-1.21039	-1.16591	-0.94842	-1.30043	-1.44409	-1.1905	-0.734337	-1.36408	-1.18116	-2.16162	-1.43742	-1.43673	-0.757795	-1.14554	-1.39283	-1.89113	-1.53437	-1.28183	-1.48482	-1.32634	-1.09771	-1.33973	-1.75923	-0.311673	-0.858306	-0.995587	-1.36511	-0.99306	-1.30244	-1.20217	-1.35158	-1.34735	-1.60369	-1.46026	-1.41989	-1.22601	-1.10032
YLL062C	-1.50961	-0.960756	-1.54354	-1.19056	-1.34565	-1.22669	-0.934675	-1.14474	-1.35048	-1.47523	-1.05168	-0.937889	-1.06805	-1.24285	-1.07113	-1.26962	-1.87075	-1.42957	-0.822319	-1.38667	-1.17358	-1.3501	-1.50904	-1.54381	-1.16153	-1.01464	-1.40586	-1.44579	-1.26917	-0.821128	-1.06677	-0.873628	-1.34205	-0.839944	-1.33757	-1.40357	-1.34981	-0.915409	-1.21896	-1.38106	-1.08651	-0.957073	-1.46816	-1.19263	-1.27037	-1.17666	-1.37095	-1.28048	-1.34692
YLR018C	-0.630202	-0.661978	-0.898048	-1.04703	-1.23745	-1.18636	-1.23958	-1.73838	-1.42462	-0.822333	-1.30951	-1.34038	-1.13156	-1.24591	-1.12842	-0.758134	-1.16642	-1.14604	-0.716222	-1.072	-1.07634	-1.04148	-1.17473	-1.46215	-1.28242	-1.08693	-0.720825	-1.05931	-1.09115	-1.35648	-1.25357	-0.940746	-1.39026	-1.88252	-0.842942	-0.84309	-0.680728	-1.29092	-0.783479	-1.34402	-1.05698	-1.03577	-1.00559	-0.969986	-1.69379	-1.08517	-1.0614	-1.16906	-1.39293
YLR192C	-1.19701	-1.04466	-1.34743	-1.14656	-1.64553	-1.41534	-1.04342	-1.11237	-1.24685	-1.08081	-0.893257	-1.09013	-1.37962	-1.17022	-1.02988	-0.759982	-1.44488	-0.932018	-0.944836	-0.80469	-1.57066	-1.07544	-1.30663	-1.32907	-1.26675	-1.3781	-0.281416	-1.39464	-1.02411	-1.34168	-1.03779	-0.983936	-1.16299	-0.972564	-1.27623	-0.722854	-0.912015	-1.48788	-0.554821	-0.764853	-0.56297	-1.17359	-1.58157	-1.21354	-0.886052	-1.47876	-0.600163	-1.2366	-1.16365
YLR313C	-1.66197	-1.00887	-1.62439	-0.803072	-1.4774	-1.32704	-1.22116	-1.36462	-1.2779	-1.28262	-1.36612	-0.937557	-1.27352	-1.36849	-1.36411	-1.103	-1.7327	-1.27194	-1.42414	-1.38936	-0.587246	-1.17998	-0.769488	-1.43831	-0.925583	-1.07634	-1.34478	-1.52145	-0.948428	-1.09374	-0.268489	-1.04783	-0.980884	-1.62232	-1.4394	-0.758326	-1.24009	-1.19593	-1.3188	-1.08289	-1.27847	-0.969992	-1.55748	-1.07289	-1.20311	-1.10632	-0.964753	-1.30383	-0.98682
YML070W	-1.26162	-0.85044	-1.48262	-1.24486	-0.366691	-0.726856	-1.34084	-1.12443	-1.33421	-0.489001	-0.712018	-0.793988	-0.995507	-1.21688	-1.22064	-1.00495	-1.59448	-1.27616	-0.981149	-1.26472	-1.24452	-1.28065	-1.24577	-1.00263	-1.28228	-0.842688	-1.07138	-1.36883	-0.657153	-1.1332	-0.996317	-1.50141	-1.29957	-1.53453	-1.53208	-1.26275	-0.909179	-1.24889	-0.95952	-0.959544	-1.54218	-1.06069	-1.47135	-1.25826	-1.17365	-1.51248	-1.05361	-1.33162	-1.29996
YFL025C	-0.933488	-0.21866	-1.49577	-1.14313	-0.727434	-1.02869	-0.859887	-1.18225	-1.20998	-1.27574	-1.3863	-1.29334	-1.21711	-1.01478	-1.09426	-1.06176	-1.4203	-1.08565	-1.30745	-1.41473	-1.29559	-1.03837	-1.08002	-1.26514	-1.47833	-1.05277	-1.1966	-0.945636	-0.618361	-1.16887	-1.07417	-1.11754	-1.13398	-1.26746	-1.44509	-1.135	-1.0432	-1.31178	-0.932085	-1.36841	-1.09201	-1.09721	-1.37688	-1.20544	-1.26387	-0.832366	-0.989655	-1.21333	-1.13293
YOR329C	-1.80968	-0.327714	-1.42455	-1.57561	-1.16908	-1.19763	-0.501294	-0.85125	-1.41263	-0.962563	-0.989058	-0.67764	-1.29277	-0.810196	-1.01772	-1.28212	-1.59019	-1.25973	-0.925481	-1.12113	-1.43191	-1.27969	-1.32814	-1.12109	-1.31457	-1.10859	-1.44338	-1.39219	-1.12008	-1.12369	-0.990742	-1.09472	-1.15282	-0.903415	-1.26485	-1.30817	-0.991488	-0.953824	-1.64724	-1.25962	-1.20988	-0.919644	-1.48466	-0.832115	-1.25364	-1.27379	-0.478237	-1.18492	-1.15388
YIL007C	-1.30568	-1.38252	-1.50285	-1.39673	-1.22077	-1.26676	-0.360247	-0.714794	-1.37902	-0.955697	-0.804388	-0.638111	-0.822654	-1.09635	-1.03376	-1.61289	-1.40752	-1.02732	-0.863569	-1.15452	-1.26322	-1.36767	-1.30112	-1.33207	-1.35942	-1.01999	-1.59565	-1.52505	-1.4675	-1.27761	-0.78795	-1.04636	-1.02745	-0.950451	-1.39441	-1.12731	-1.14928	-0.879094	-1.262	-1.23399	-1.28826	-1.20849	-1.25346	-1.25684	-1.41623	-0.605916	-1.24583	-1.31682	-1.02809
YFR028C	-0.960896	-0.349539	-0.995503	-1.11348	-1.58304	-1.45112	-1.16162	-1.36378	-1.27669	-1.22257	-1.406	-1.0199	-1.34231	-1.26329	-0.942516	-0.516944	-0.32895	-1.24016	-0.968455	-1.1189	-1.59821	-0.822689	0.220725	-1.56011	-1.40459	-1.00581	-0.751746	-1.14486	-1.13854	-1.16061	-0.530082	-0.71784	-1.36494	-1.2476	-0.964579	-1.21444	-0.990296	-1.53046	-1.00266	-1.27569	-0.445892	-1.24993	-1.2247	-0.579661	-0.792739	-1.30796	-1.20764	-1.26023	-1.36593
YDR364C	-1.1519	-1.33679	-1.46446	-0.890026	-1.27245	-1.29828	-1.04236	-1.32004	-1.07987	-1.07099	-1.03411	-0.515567	-1.21178	-1.14668	-1.20084	-0.681188	-1.28811	-1.29712	-1.07231	-1.30187	-1.12286	-1.28869	-1.22726	-1.32997	-1.29531	-1.27736	-1.22723	-1.13765	-1.3628	-0.889991	-0.860737	-1.22817	-1.19312	-1.16498	-1.39846	-1.0327	-0.817678	-1.23496	-0.956354	-1.14962	-1.11908	-0.997323	-1.25519	-0.940333	-1.08862	-1.29685	-1.2347	-1.30218	-1.19553
YGR113W	-1.02246	-0.806529	-1.08407	-0.890773	-1.25597	-1.12176	-0.777078	-1.23203	-1.427	-1.13839	-1.44159	-1.10485	-1.32981	-1.30464	-0.505411	-0.378269	-1.73203	-1.01067	-1.15334	-1.31044	-1.02399	-1.2136	-0.345403	-1.43853	-0.956393	-1.17952	-1.33622	-1.289	-0.921565	-1.34958	-0.223506	-0.632865	-1.37801	-1.53281	-1.03466	-1.03652	-0.890426	-1.29072	-1.33455	-1.06687	-0.63954	-1.20694	-1.26368	-1.35353	-0.807671	-1.26055	-0.847509	-1.48321	-1.37952
YNL329C	-0.700035	-1.3287	-0.973477	-0.963156	-1.20192	-1.32392	-1.09986	-1.23157	-1.33897	-1.16414	-0.976842	-0.793134	-1.12179	-0.518773	-1.0279	-0.772299	-1.24547	-1.1388	-1.27728	-1.27103	-1.44787	-0.887509	-1.58315	-1.34802	-1.00501	-1.35162	-1.43356	-0.761283	-1.25085	-0.684392	-1.40746	-0.830322	-1.11266	-0.726972	-0.986659	-1.33509	-0.956255	-1.33843	-0.440695	-1.04453	-1.58481	-1.40552	-1.46964	-1.07437	-0.980766	-1.06606	-1.07305	-1.12565	-1.11605
YDR529C	-1.19124	-1.19499	-1.56446	-1.44196	-0.681789	-0.661178	-1.40052	-1.5242	-1.33215	-0.593044	-1.02531	-1.22671	-0.965937	-1.41074	-1.33343	-1.22568	-1.40615	-0.764488	0.425055	-1.46718	-1.11526	-1.19996	-1.51482	0.100978	-1.24533	-1.25679	-1.29386	-1.26647	-1.10522	-1.29433	-1.33623	-1.26935	-1.11941	-1.13944	-1.44117	-0.754499	-0.79323	-1.11404	-1.05634	-1.13219	-1.43796	-1.02974	-1.58753	-1.41783	-0.952943	-1.67702	-0.97911	-1.33709	-1.11982
YPR163C	-0.350778	-1.20935	-1.01851	-1.57364	-0.934335	-0.931901	-1.35802	-1.52173	-0.97651	-1.11402	-0.946248	-0.945756	-1.22849	-1.30494	-1.23489	-1.34652	-1.58883	-1.16892	-1.42774	-0.700493	-1.72039	-0.851313	-1.13835	-0.949103	-1.0684	-1.32221	-0.811858	-0.829453	-0.98189	-1.46061	-1.24092	-1.36042	-0.992046	-1.74999	-1.00404	-0.782156	-0.732888	-0.465959	0.0277164	-1.0863	-0.999165	-1.2862	-0.846368	-1.20624	-1.2634	-1.73077	-1.03272	-1.38146	-0.994663
YPL152W	-1.78015	-1.32554	-1.71807	-1.10611	-0.644252	-0.73322	-0.974025	-0.832122	-1.27751	-0.908297	-1.05163	-1.32962	-0.861591	-1.22308	-0.955249	-0.945337	-1.09607	-1.04844	-1.27194	-1.24702	-0.921303	-1.83936	-0.926325	-1.52529	-0.884527	-1.17392	-1.447	-1.4804	-1.39594	-1.05033	-1.01077	-1.52777	-1.11704	-0.976884	-1.70512	-1.02898	-1.11938	-1.03197	-1.79596	-1.02233	-0.922246	-1.12428	-1.51328	-1.31392	-1.12734	-1.21707	-0.834141	-1.22572	-1.1189
[truncated: 2,361 more rows]
[truncated: 320 more columns]
